# Supplementary material for: Effect of method of deduplication on estimation of differential gene expression using RNA-seq
Source: PeerJ. 2017 Mar 16;5:e3091. doi: 10.7717/peerj.3091 (PMC5357343; doi:10.7717/peerj.3091)
Supplement: Table S1 [file peerj-05-3091-s001.xls]

## Sheet: Sheet1
	#reads	#reads with barcodes	#reads after trimming	#aligned reads	#reads after deduplication	#deduplicated reads after trimming	#aligned deduplicated reads
Pat_13_tumor_rep_1_PE_100(2MI)	68364046	66017236	65933160	60946663	45824930	40356270	39872743
Pat_13_tumor_rep_1_PE_100(1MI)	68364046	66017236	65933160	60946663	37442338	33489332	33070815
Pat_13_tumor_rep_1_PE_100(SAM)	68364046	66017236	65933160	60946663	32569890	28276890	27659833
Pat_13_tumor_rep_1_PE_100(ND)	68364046	66017236	65933160	60946663	60946663	57074732	56455378
Pat_13_tumor_rep_1_PE_50(2MI)	68364046	66017236	65963706	64425128	49920354	43174118	42810836
Pat_13_tumor_rep_1_PE_50(1MI)	68364046	66017236	65963706	64425128	42286184	36743648	36418025
Pat_13_tumor_rep_1_PE_50(SAM)	68364046	66017236	65963706	64425128	36348958	32018682	31569288
Pat_13_tumor_rep_1_PE_50(ND)	68364046	66017236	65963706	64425128	64425128	57724576	57274480
Pat_13_tumor_rep_1_SE_100(2MI)	34182023	33823163	33794731	31468471	19274552	18521124	18516187
Pat_13_tumor_rep_1_SE_100(1MI)	34182023	33823163	33794731	31468471	14070470	13601871	13597032
Pat_13_tumor_rep_1_SE_100(SAM)	34182023	33823163	33794731	31468471	8189861	8045155	8041717
Pat_13_tumor_rep_1_SE_100(ND)	34182023	33823163	33794731	31468471	31468471	30290501	30284362
Pat_13_tumor_rep_1_SE_50(2MI)	34182023	33823163	33795356	33037875	20845490	19609057	19607160
Pat_13_tumor_rep_1_SE_50(1MI)	34182023	33823163	33795356	33037875	14798938	14131568	14129868
Pat_13_tumor_rep_1_SE_50(SAM)	34182023	33823163	33795356	33037875	8504886	8319924	8318859
Pat_13_tumor_rep_1_SE_50(ND)	34182023	33823163	33795356	33037875	33037875	31246037	31243800
Pat_13_tumor_rep_2_PE_100(2MI)	67934596	65762790	65502946	59507343	41753654	38526400	37880326
Pat_13_tumor_rep_2_PE_100(1MI)	67934596	65762790	65502946	59507343	35283192	32917908	32359986
Pat_13_tumor_rep_2_PE_100(SAM)	67934596	65762790	65502946	59507343	30006372	27505192	26667875
Pat_13_tumor_rep_2_PE_100(ND)	67934596	65762790	65502946	59507343	59507343	58980122	58140709
Pat_13_tumor_rep_2_PE_50(2MI)	67934596	65762790	65548848	64064741	43609784	39801178	39293332
Pat_13_tumor_rep_2_PE_50(1MI)	67934596	65762790	65548848	64064741	38321048	35089036	34628725
Pat_13_tumor_rep_2_PE_50(SAM)	67934596	65762790	65548848	64064741	31134634	28858492	28210731
Pat_13_tumor_rep_2_PE_50(ND)	67934596	65762790	65548848	64064741	64064741	60373800	59725364
Pat_13_tumor_rep_2_SE_100(2MI)	33967298	33464448	33353206	29696503	17025574	16600119	16595951
Pat_13_tumor_rep_2_SE_100(1MI)	33967298	33464448	33353206	29696503	11924330	11688712	11684636
Pat_13_tumor_rep_2_SE_100(SAM)	33967298	33464448	33353206	29696503	6411101	6354835	6352020
Pat_13_tumor_rep_2_SE_100(ND)	33967298	33464448	33353206	29696503	29696503	29004589	28998942
Pat_13_tumor_rep_2_SE_50(2MI)	33967298	33464448	33354564	32560613	18971839	18261946	18260461
Pat_13_tumor_rep_2_SE_50(1MI)	33967298	33464448	33354564	32560613	13018211	12659747	12658342
Pat_13_tumor_rep_2_SE_50(SAM)	33967298	33464448	33354564	32560613	6931642	6853890	6853001
Pat_13_tumor_rep_2_SE_50(ND)	33967298	33464448	33354564	32560613	32560613	31476249	31474293
Pat_13_non-tumor_rep_1_PE_100(2MI)	75494242	73121806	72998822	66956776	44528500	38929576	38380747
Pat_13_non-tumor_rep_1_PE_100(1MI)	75494242	73121806	72998822	66956776	38012324	33910054	33427921
Pat_13_non-tumor_rep_1_PE_100(SAM)	75494242	73121806	72998822	66956776	34059292	29529076	28763121
Pat_13_non-tumor_rep_1_PE_100(ND)	75494242	73121806	72998822	66956776	66956776	62893316	62122675
Pat_13_non-tumor_rep_1_PE_50(2MI)	75494242	73121806	73039096	71113470	48460078	41423938	40994114
Pat_13_non-tumor_rep_1_PE_50(1MI)	75494242	73121806	73039096	71113470	42821556	36979482	36591623
Pat_13_non-tumor_rep_1_PE_50(SAM)	75494242	73121806	73039096	71113470	36726046	32346978	31771466
Pat_13_non-tumor_rep_1_PE_50(ND)	75494242	73121806	73039096	71113470	71113470	63823216	63246727
Pat_13_non-tumor_rep_1_SE_100(2MI)	37747121	37345477	37302232	34400473	19329790	18556138	18549802
Pat_13_non-tumor_rep_1_SE_100(1MI)	37747121	37345477	37302232	34400473	14200778	13742509	13736317
Pat_13_non-tumor_rep_1_SE_100(SAM)	37747121	37345477	37302232	34400473	8970957	8838502	8834616
Pat_13_non-tumor_rep_1_SE_100(ND)	37747121	37345477	37302232	34400473	34400473	33127762	33119033
Pat_13_non-tumor_rep_1_SE_50(2MI)	37747121	37345477	37302850	36325519	21093786	19770975	19768579
Pat_13_non-tumor_rep_1_SE_50(1MI)	37747121	37345477	37302850	36325519	15008453	14347978	14345775
Pat_13_non-tumor_rep_1_SE_50(SAM)	37747121	37345477	37302850	36325519	9346518	9174087	9172565
Pat_13_non-tumor_rep_1_SE_50(ND)	37747121	37345477	37302850	36325519	36325519	34319928	34316871
Pat_13_non-tumor_rep_2_PE_100(2MI)	72206318	69933692	69742126	63541619	42583328	39334922	38640126
Pat_13_non-tumor_rep_2_PE_100(1MI)	72206318	69933692	69742126	63541619	34884846	32540216	31942599
Pat_13_non-tumor_rep_2_PE_100(SAM)	72206318	69933692	69742126	63541619	30431868	27884388	26961431
Pat_13_non-tumor_rep_2_PE_100(ND)	72206318	69933692	69742126	63541619	63541619	63121084	62193977
Pat_13_non-tumor_rep_2_PE_50(2MI)	72206318	69933692	69780026	68273307	45161266	41310632	40779490
Pat_13_non-tumor_rep_2_PE_50(1MI)	72206318	69933692	69780026	68273307	38492040	35256540	34775738
Pat_13_non-tumor_rep_2_PE_50(SAM)	72206318	69933692	69780026	68273307	32198440	29821884	29132773
Pat_13_non-tumor_rep_2_PE_50(ND)	72206318	69933692	69780026	68273307	68273307	64538840	63848997
Pat_13_non-tumor_rep_2_SE_100(2MI)	36103159	35564379	35484193	31733077	16970184	16574057	16568604
Pat_13_non-tumor_rep_2_SE_100(1MI)	36103159	35564379	35484193	31733077	11840879	11620713	11615289
Pat_13_non-tumor_rep_2_SE_100(SAM)	36103159	35564379	35484193	31733077	7311037	7250650	7246719
Pat_13_non-tumor_rep_2_SE_100(ND)	36103159	35564379	35484193	31733077	31733077	31052758	31044127
Pat_13_non-tumor_rep_2_SE_50(2MI)	36103159	35564379	35485328	34706250	18961490	18304304	18302245
Pat_13_non-tumor_rep_2_SE_50(1MI)	36103159	35564379	35485328	34706250	12906441	12574061	12572181
Pat_13_non-tumor_rep_2_SE_50(SAM)	36103159	35564379	35485328	34706250	7884546	7799726	7798403
Pat_13_non-tumor_rep_2_SE_50(ND)	36103159	35564379	35485328	34706250	34706250	33660193	33657499
