# Supplementary material for: Effect of method of deduplication on estimation of differential gene expression using RNA-seq
Source: PeerJ. 2017 Mar 16;5:e3091. doi: 10.7717/peerj.3091 (PMC5357343; doi:10.7717/peerj.3091)
Supplement: Table S2 [file peerj-05-3091-s002.xlsx]

## Sheet: Read counts
Read counts of all read sets for each sample
FeatureID	ctrl_1_PE100_ND	ctrl_1_PE100_SAM	ctrl_1_PE100_1MI	ctrl_1_PE100_2MI	ctrl_1_PE50_ND	ctrl_1_PE50_SAM	ctrl_1_PE50_1MI	ctrl_1_PE50_2MI	ctrl_1_SE100_ND	ctrl_1_SE100_SAM	ctrl_1_SE100_1MI	ctrl_1_SE100_2MI	ctrl_1_SE50_ND	ctrl_1_SE50_SAM	ctrl_1_SE50_1MI	ctrl_1_SE50_2MI	ctrl_2_PE100_ND	ctrl_2_PE100_SAM	ctrl_2_PE100_1MI	ctrl_2_PE100_2MI	ctrl_2_PE50_ND	ctrl_2_PE50_SAM	ctrl_2_PE50_1MI	ctrl_2_PE50_2MI	ctrl_2_SE100_ND	ctrl_2_SE100_SAM	ctrl_2_SE100_1MI	ctrl_2_SE100_2MI	ctrl_2_SE50_ND	ctrl_2_SE50_SAM	ctrl_2_SE50_1MI	ctrl_2_SE50_2MI	tum_1_PE100_ND	tum_1_PE100_SAM	tum_1_PE100_1MI	tum_1_PE100_2MI	tum_1_PE50_ND	tum_1_PE50_SAM	tum_1_PE50_1MI	tum_1_PE50_2MI	tum_1_SE100_ND	tum_1_SE100_SAM	tum_1_SE100_1MI	tum_1_SE100_2MI	tum_1_SE50_ND	tum_1_SE50_SAM	tum_1_SE50_1MI	tum_1_SE50_2MI	tum_2_PE100_ND
ENSG00000000003	1668	985	977	978	1678	982	969	970	1754	566	997	1013	1775	572	1001	1021	1792	1046	1048	1048	1803	1000	993	993	1740	556	968	978	1819	560	984	1000	2702	1833	1850	1851	2702	1829	1840	1839	2885	818	1907	1956	2885	817	1903	1957	3556
ENSG00000000005	1	1	1	1	1	1	1	1	1	1	1	1	1	1	1	1	0	0	0	0	0	0	0	0	0	0	0	0	0	0	0	0	1	1	1	1	1	1	1	1	1	1	1	1	1	1	1	1	5
ENSG00000000419	470	273	270	270	468	267	265	265	499	194	282	285	494	188	276	281	367	229	222	223	364	220	214	214	352	149	209	210	359	147	210	213	694	480	490	491	694	480	488	489	717	272	494	506	711	266	490	501	646
ENSG00000000457	347	215	205	205	352	220	208	209	365	192	213	217	372	198	221	226	368	222	221	221	384	222	218	217	366	197	208	214	395	203	218	225	380	269	260	260	402	288	271	271	395	238	267	270	398	241	271	275	367
ENSG00000000460	162	98	92	92	169	102	94	93	150	80	86	87	154	82	88	88	152	88	87	87	152	78	78	78	141	74	75	78	149	73	74	78	200	149	144	144	204	150	145	145	201	135	143	144	203	136	143	145	170
ENSG00000000938	207	122	116	116	206	119	115	115	206	108	110	112	207	109	111	113	135	88	82	82	135	83	77	77	135	78	80	81	137	76	79	80	34	26	25	25	34	26	25	25	37	27	27	27	38	28	28	28	41
ENSG00000000971	56581	29823	33637	33725	54682	28050	31542	31627	60345	3777	29591	34932	58250	3520	28264	33671	53815	28441	32283	32426	51874	25075	28959	29036	52596	3491	25759	30098	53633	3336	25384	29909	19220	12213	13171	13194	17601	11182	12043	12067	19542	2615	12319	13416	18711	2458	11765	12849	14540
ENSG00000001036	668	403	389	389	676	408	387	387	708	302	401	409	726	310	409	418	635	400	389	389	651	381	375	375	614	262	356	361	669	275	377	383	869	611	605	605	871	612	605	605	911	404	633	635	914	406	633	637	1235
ENSG00000001084	2130	1317	1275	1274	2122	1293	1263	1263	2129	853	1258	1275	2160	855	1273	1297	2022	1264	1213	1213	2062	1215	1187	1185	1924	744	1113	1131	2060	783	1178	1198	3029	2172	2178	2177	3043	2158	2169	2169	3101	1136	2161	2220	3143	1127	2186	2246	3816
ENSG00000001167	401	250	239	239	397	244	235	235	427	232	254	256	428	231	252	254	338	217	213	213	342	204	202	202	334	174	200	202	353	179	206	208	604	440	439	439	606	441	438	438	643	373	460	467	642	374	458	465	543
ENSG00000001460	43	29	24	24	63	48	38	39	39	23	23	23	57	34	35	35	33	22	21	21	52	40	31	30	31	19	19	19	47	26	26	27	10	7	7	7	17	14	13	14	8	5	5	5	14	9	10	10	18
ENSG00000001461	199	129	117	116	207	135	119	121	218	130	132	132	232	134	136	136	198	117	114	114	215	127	122	122	194	105	105	105	221	118	121	121	138	98	96	96	150	109	107	105	141	96	97	97	153	103	106	106	181
ENSG00000001497	255	169	163	163	250	168	160	160	266	157	165	170	270	159	167	173	232	141	132	132	230	134	127	127	229	119	128	131	241	123	133	136	366	249	248	248	372	252	250	250	392	228	264	265	402	234	270	272	448
ENSG00000001561	626	358	344	344	626	353	342	342	657	301	360	366	658	301	359	365	484	295	289	289	494	283	279	279	464	240	269	270	494	249	278	279	1047	698	695	695	1052	703	696	696	1120	558	731	742	1124	558	734	745	1328
ENSG00000001617	93	61	59	59	92	59	57	57	101	61	62	64	102	61	62	64	66	44	44	44	67	42	42	42	65	39	39	39	71	42	42	42	331	245	235	235	330	240	230	230	335	211	233	236	348	216	237	240	250
ENSG00000001626	1799	1098	1060	1060	1759	1075	1033	1033	1859	844	1078	1094	1847	835	1069	1085	966	572	551	551	969	535	524	524	927	452	513	517	988	469	535	540	0	0	0	0	0	0	0	0	0	0	0	0	0	0	0	0	0
ENSG00000001629	915	546	530	530	922	542	526	526	957	479	549	555	980	486	563	570	734	441	430	430	746	426	418	418	749	368	419	423	782	379	434	440	1028	736	723	723	1033	729	719	719	1114	643	778	777	1114	641	775	776	1139
ENSG00000001630	206	140	137	137	195	126	126	126	213	80	131	133	188	71	114	115	227	139	139	139	203	119	115	115	222	82	131	131	203	72	116	116	464	355	354	354	400	304	298	298	501	132	362	368	398	109	289	292	582
ENSG00000001631	778	466	460	460	767	457	452	452	758	369	443	446	771	370	450	453	609	357	340	340	602	335	327	328	589	279	318	325	617	284	327	335	723	521	504	504	721	514	500	502	737	432	513	517	741	429	510	516	684
ENSG00000002016	150	98	90	90	147	93	86	86	133	74	78	79	132	73	77	79	148	98	89	89	146	87	82	82	128	69	75	75	121	65	69	69	203	146	137	137	211	150	140	141	203	118	135	135	206	120	135	135	161
ENSG00000002330	220	144	135	135	223	144	136	136	231	118	139	141	236	120	140	142	221	139	130	130	222	126	118	118	212	103	119	120	228	105	121	123	290	213	209	209	291	213	205	205	308	165	217	219	311	166	218	221	272
ENSG00000002549	2268	1380	1359	1358	2013	1234	1195	1195	2404	668	1386	1428	2244	614	1280	1324	2273	1350	1327	1327	2073	1150	1133	1133	2242	665	1238	1264	2211	618	1185	1212	2523	1739	1739	1740	2234	1545	1530	1531	2694	750	1806	1865	2550	698	1704	1761	3169
ENSG00000002586	864	533	522	521	857	523	507	507	897	321	516	532	889	311	509	525	747	484	478	477	755	466	460	459	731	296	442	450	771	299	453	461	915	691	681	681	916	679	668	668	961	363	692	704	964	362	686	701	1011
ENSG00000002587	47	29	29	29	51	33	33	33	47	28	28	28	54	33	34	34	13	11	11	11	13	11	11	11	12	10	10	10	14	12	12	12	21	15	15	15	24	17	16	16	21	15	15	15	26	18	19	19	24
ENSG00000002726	152	96	93	93	161	105	92	91	163	91	92	94	181	92	101	104	199	124	118	118	210	134	117	117	184	94	103	105	211	106	120	120	70	49	46	46	70	48	46	46	74	49	47	48	91	55	61	62	284
ENSG00000002745	3	2	2	2	3	2	2	2	3	2	2	2	3	2	2	2	0	0	0	0	0	0	0	0	1	1	1	1	1	1	1	1	0	0	0	0	0	0	0	0	0	0	0	0	0	0	0	0	0
ENSG00000002746	16	14	14	14	24	21	19	20	12	11	12	12	20	16	16	16	23	18	18	18	26	19	20	18	23	16	16	16	28	18	19	19	3	2	2	2	8	7	7	7	3	2	2	2	5	4	4	4	2
ENSG00000002822	208	145	135	135	200	139	127	127	210	130	137	138	207	129	135	136	200	131	126	126	191	117	111	111	178	103	109	109	189	103	109	110	349	256	241	241	336	241	229	229	349	224	244	248	339	220	235	240	397
ENSG00000002834	1600	1006	967	967	1617	1011	963	963	1725	737	1020	1045	1756	749	1034	1060	1609	1019	986	986	1630	993	960	962	1598	673	928	944	1691	699	974	992	4030	2890	2852	2852	4067	2898	2848	2848	4326	1415	2963	3044	4395	1435	2999	3081	5297
ENSG00000002919	192	125	120	120	197	126	121	121	198	108	120	122	202	111	123	124	139	88	83	83	142	84	83	83	132	75	75	76	142	80	80	81	222	163	160	160	227	167	161	161	233	151	166	166	232	150	165	165	295
ENSG00000002933	4421	2821	2761	2762	4443	2721	2660	2661	4631	693	2665	2814	4817	699	2727	2887	5138	3195	3220	3224	5166	2908	2975	2976	4861	690	2761	2902	5366	707	2912	3077	3723	2666	2691	2693	3733	2619	2630	2630	3846	711	2605	2728	3992	721	2678	2815	3706
ENSG00000003056	1463	869	854	855	1470	857	844	845	1549	581	886	911	1573	583	893	919	1353	802	785	785	1366	757	750	750	1319	473	718	733	1398	488	747	763	1200	821	815	815	1204	825	816	816	1276	514	847	862	1290	522	857	875	1765
ENSG00000003096	127	80	76	76	125	78	75	75	138	76	79	81	136	76	79	81	124	76	77	77	124	70	71	71	120	69	72	72	124	68	71	71	420	302	299	299	414	299	295	295	433	267	307	307	429	265	305	305	502
ENSG00000003137	7	5	5	5	7	5	5	5	9	6	6	6	9	6	6	6	16	11	11	11	16	8	8	8	14	8	8	8	16	8	8	8	4	2	2	2	4	2	2	2	4	2	2	2	4	2	2	2	0
ENSG00000003147	108	58	55	55	110	59	55	56	112	54	56	57	108	55	56	57	70	44	42	43	62	36	35	35	64	34	34	36	71	37	37	38	37	27	25	25	40	30	26	26	37	25	25	26	42	29	29	30	26
ENSG00000003249	30	22	20	20	31	23	21	21	34	23	21	21	34	23	21	21	38	22	19	19	38	21	19	19	36	18	18	18	41	21	21	21	87	58	56	56	86	56	55	55	93	59	60	60	94	60	61	61	73
ENSG00000003393	981	601	589	590	979	600	582	583	1026	535	602	607	1022	535	601	608	931	537	520	520	934	504	497	497	894	453	487	487	948	464	506	507	1031	722	707	707	1033	717	697	697	1089	632	730	739	1098	636	732	742	1171
ENSG00000003400	369	240	231	231	402	267	243	244	379	208	224	227	404	220	238	241	349	215	209	209	386	232	215	215	336	184	192	194	384	203	215	217	380	273	261	261	384	266	258	258	385	240	262	263	408	249	270	271	486
ENSG00000003402	3567	2264	2141	2139	3655	2357	2167	2166	3540	1597	2072	2095	3635	1599	2122	2151	2942	1830	1743	1745	3017	1813	1675	1678	2765	1245	1548	1576	3014	1297	1643	1671	2339	1698	1647	1647	2348	1713	1640	1637	2358	1266	1621	1639	2408	1282	1640	1658	1936
ENSG00000003436	5732	3483	3416	3415	6070	3662	3542	3542	5888	1572	3362	3447	6258	1681	3549	3662	5469	3290	3187	3190	5807	3312	3205	3206	5207	1468	2875	2939	5770	1582	3109	3189	8825	5898	6128	6141	9066	5964	6251	6262	9166	1702	6000	6366	9576	1812	6255	6645	7791
ENSG00000003509	190	133	132	132	192	133	129	129	190	123	135	137	187	119	130	132	173	103	102	102	171	104	99	100	174	94	98	98	178	95	101	100	327	250	245	245	318	244	239	238	337	206	245	246	317	197	234	235	398
ENSG00000003756	1387	880	835	835	1427	897	850	848	1432	676	843	853	1490	701	879	889	937	565	545	545	968	550	538	537	935	451	529	531	1047	488	577	580	1034	733	718	717	1056	745	725	724	1102	593	747	758	1157	627	784	797	727
ENSG00000003987	14	9	7	7	14	9	7	7	14	7	7	7	12	6	6	6	19	10	10	10	17	10	9	9	15	7	7	7	17	9	9	9	4	3	3	3	4	3	2	2	5	3	3	3	5	3	3	3	41
ENSG00000003989	7001	4218	4153	4153	7023	4198	4099	4101	7392	2229	4244	4350	7439	2234	4247	4358	7050	4315	4270	4270	7095	4085	4061	4062	6915	2137	3976	4048	7312	2179	4101	4180	3814	2654	2641	2641	3812	2625	2611	2611	4006	1710	2720	2764	4045	1722	2740	2784	4251
ENSG00000004059	359	233	229	229	360	231	224	224	402	170	244	249	402	169	243	248	277	180	179	179	283	175	170	170	289	126	174	175	301	129	178	180	477	355	348	348	479	353	344	344	542	221	387	393	539	219	385	391	484
ENSG00000004139	202	128	129	129	204	127	127	127	214	128	133	133	224	135	140	141	141	82	81	81	152	85	80	80	139	78	78	78	151	82	82	82	50	39	40	40	50	38	40	40	52	41	42	42	55	43	44	44	69
ENSG00000004142	1449	893	882	881	1459	896	870	870	1555	576	915	935	1559	576	915	936	1668	960	947	947	1683	908	897	897	1642	523	879	900	1731	533	903	925	2572	1767	1764	1764	2579	1751	1738	1738	2719	815	1807	1837	2740	808	1804	1839	3307
ENSG00000004399	1212	766	742	742	1210	741	718	718	1244	650	736	747	1287	663	750	763	925	591	574	574	941	565	547	547	918	497	545	547	970	505	555	557	766	566	548	548	767	563	544	544	809	503	567	574	810	507	571	578	618
ENSG00000004455	1520	929	907	907	1260	751	738	738	1526	644	892	903	1277	548	740	750	1576	935	926	926	1304	720	720	720	1465	574	831	842	1305	498	724	734	905	646	632	632	720	518	506	506	936	467	643	649	762	395	529	534	1102
ENSG00000004468	196	123	120	120	207	135	124	124	198	115	119	120	210	121	123	125	158	92	90	90	161	88	86	86	160	83	89	90	167	85	90	91	67	45	43	43	69	47	44	44	68	43	44	44	69	43	44	44	46
ENSG00000004478	1131	703	688	688	1115	684	662	662	1202	485	710	721	1205	486	705	716	1186	714	708	708	1161	673	662	662	1183	477	671	680	1221	485	679	690	1902	1357	1362	1362	1862	1318	1312	1312	2035	743	1406	1435	2014	731	1386	1414	2243
ENSG00000004487	645	400	380	380	649	389	367	367	638	317	371	376	662	321	372	378	490	317	302	302	497	304	290	290	464	243	279	284	482	244	283	289	734	532	519	519	738	532	517	517	770	410	532	537	781	417	538	544	879
ENSG00000004534	1013	620	606	606	1019	627	606	606	1049	507	615	629	1062	513	621	636	810	503	488	488	825	488	476	476	821	391	473	480	860	399	485	493	1007	713	690	691	1018	704	692	693	1073	554	724	738	1101	565	739	755	630
ENSG00000004660	48	34	31	31	49	32	31	31	51	31	32	32	51	32	32	32	40	26	26	26	51	32	30	29	33	20	21	20	37	22	23	22	18	14	14	15	21	18	18	18	18	14	14	14	20	16	16	16	12
ENSG00000004700	727	426	418	418	667	394	375	375	755	340	428	431	699	317	397	404	550	326	324	324	524	291	286	286	549	263	306	310	546	251	296	300	723	517	511	511	653	461	454	454	757	404	530	533	710	376	491	495	658
ENSG00000004766	465	285	280	280	476	291	285	284	462	253	271	272	456	250	267	269	391	238	225	225	391	228	216	216	364	187	199	203	390	197	211	216	652	460	450	450	655	458	448	448	669	372	448	453	680	378	451	457	913
ENSG00000004776	84	50	52	51	87	51	52	52	86	45	52	52	89	46	53	53	52	33	33	33	53	32	32	32	50	28	31	31	54	29	32	33	0	0	0	0	0	0	0	0	0	0	0	0	0	0	0	0	1
ENSG00000004777	25	16	16	16	25	16	16	16	28	18	18	19	26	17	17	17	55	31	29	29	55	28	26	26	53	26	26	26	56	26	26	26	9	8	7	7	9	8	7	7	7	6	6	6	7	6	6	6	5
ENSG00000004779	443	279	272	272	444	278	266	266	469	154	281	289	474	153	284	292	476	279	274	274	481	264	262	262	473	151	263	265	498	151	268	272	785	537	542	542	783	530	530	530	832	232	560	571	833	235	558	569	1130
ENSG00000004799	24664	13768	14463	14477	24684	13558	14302	14316	25514	2578	13455	14785	25553	2515	13397	14788	21956	12330	12980	12995	22121	11647	12440	12449	21343	2416	11248	12192	22333	2402	11461	12503	13861	9165	9581	9589	13847	9069	9491	9497	14178	2359	9153	9724	14114	2296	9076	9679	7832
ENSG00000004809	2	2	2	2	2	2	2	2	4	3	3	3	4	3	3	3	0	0	0	0	0	0	0	0	0	0	0	0	0	0	0	0	0	0	0	0	0	0	0	0	0	0	0	0	0	0	0	0	1
ENSG00000004838	3	3	3	3	4	4	4	4	3	3	3	3	4	4	4	4	5	3	3	3	6	4	4	4	5	3	3	3	7	4	4	4	16	13	11	11	15	12	11	11	17	13	14	13	16	12	12	12	9
ENSG00000004846	2	2	2	2	16	11	11	10	2	2	2	2	17	11	9	12	0	0	0	0	15	15	6	8	0	0	0	0	20	9	9	8	2	1	1	2	12	10	9	9	2	1	1	1	6	6	6	5	2
ENSG00000004848	0	0	0	0	0	0	0	0	0	0	0	0	0	0	0	0	2	1	1	1	2	1	1	1	2	1	1	1	2	1	1	1	3	3	3	3	3	3	3	3	2	2	2	2	2	2	2	2	0
ENSG00000004864	3046	1804	1760	1760	3058	1796	1750	1750	3188	937	1794	1840	3191	926	1790	1841	2790	1703	1689	1689	2803	1610	1607	1607	2715	861	1558	1586	2844	864	1587	1626	3635	2526	2537	2537	3621	2497	2508	2508	3787	1126	2555	2621	3787	1108	2546	2619	4251
ENSG00000004866	352	222	214	214	348	218	208	208	359	187	213	216	349	184	210	213	318	193	185	185	317	182	176	176	314	160	180	184	330	162	185	189	454	327	319	319	447	318	309	309	487	272	336	339	483	263	331	334	406
ENSG00000004897	1098	656	635	635	1029	605	589	589	1150	534	652	659	1072	497	610	617	840	504	497	497	784	451	449	449	814	401	469	472	808	391	461	464	1643	1122	1107	1107	1490	1018	1010	1010	1668	814	1116	1129	1566	764	1052	1063	1979
ENSG00000004939	6	5	5	5	5	4	4	4	4	3	3	3	4	3	3	3	10	9	10	9	10	10	9	9	9	7	7	7	9	7	7	7	2	2	2	2	2	2	2	2	2	2	2	2	2	2	2	2	8
ENSG00000004948	11	6	6	6	11	6	6	6	11	6	6	6	11	6	6	6	3	2	2	2	4	2	2	2	3	2	2	2	4	2	2	2	3	2	2	2	3	2	2	2	4	2	2	2	4	2	2	2	0
ENSG00000004961	178	102	103	103	178	100	101	101	185	95	106	106	189	98	108	108	150	94	92	92	155	91	87	87	151	80	87	87	161	83	89	90	209	152	148	148	211	154	148	148	219	138	154	154	220	138	154	154	306
ENSG00000004975	160	100	100	100	162	97	96	96	171	105	105	106	178	107	108	109	135	85	79	79	139	80	78	78	129	73	73	73	145	81	81	82	819	613	596	596	816	591	574	574	871	473	604	615	894	478	616	627	793
ENSG00000005001	10	5	5	5	10	5	5	5	11	6	6	6	11	6	6	6	10	9	7	7	10	9	7	7	7	6	6	6	7	6	6	6	0	0	0	0	0	0	0	0	0	0	0	0	0	0	0	0	0
ENSG00000005007	1122	705	689	689	1123	688	666	666	1156	601	689	699	1186	604	696	708	942	611	599	599	943	580	571	571	920	495	558	566	973	514	581	590	1364	1040	1012	1012	1364	1023	993	993	1443	798	1048	1062	1478	814	1065	1081	1353
ENSG00000005020	566	341	334	334	561	333	329	330	583	295	339	343	591	297	341	346	347	234	228	228	347	219	218	218	321	174	199	200	345	185	211	211	258	193	186	186	260	191	187	188	259	167	184	189	272	172	193	198	384
ENSG00000005022	1381	835	814	814	1160	695	669	668	1460	389	832	854	1252	340	720	737	1440	871	866	865	1254	718	713	713	1413	392	790	816	1357	362	743	769	1298	903	906	906	1101	752	758	758	1356	415	909	939	1215	372	813	837	2407
ENSG00000005059	118	68	66	66	124	71	68	68	124	65	68	70	124	65	68	70	64	39	38	38	62	36	35	35	60	35	34	34	59	34	33	33	38	28	28	28	36	27	27	27	39	28	29	29	37	27	28	28	59
ENSG00000005073	0	0	0	0	0	0	0	0	0	0	0	0	0	0	0	0	0	0	0	0	0	0	0	0	0	0	0	0	0	0	0	0	0	0	0	0	0	0	0	0	0	0	0	0	0	0	0	0	2
ENSG00000005075	102	64	63	63	58	35	35	35	99	51	60	60	96	48	56	56	108	68	60	60	71	41	35	35	92	49	54	55	82	40	46	47	169	118	118	118	86	65	63	63	175	91	122	122	167	82	115	115	196
ENSG00000005100	309	197	181	181	322	195	184	184	316	171	181	186	336	181	190	195	227	138	132	132	235	138	132	132	217	118	122	123	235	125	131	132	612	455	434	434	630	460	443	443	619	362	430	435	661	389	458	465	677
ENSG00000005102	1	1	1	1	1	1	1	1	1	1	1	1	1	1	1	1	7	4	4	4	7	3	3	3	6	3	3	3	7	3	3	3	0	0	0	0	0	0	0	0	0	0	0	0	0	0	0	0	0
ENSG00000005108	391	255	238	238	388	245	234	234	379	229	233	234	384	230	234	235	297	193	186	186	304	177	173	173	271	160	164	165	303	169	173	174	202	143	138	138	203	139	139	139	205	140	141	141	209	143	143	143	185
ENSG00000005156	441	264	251	251	452	275	262	261	459	239	260	266	469	247	265	272	372	234	221	221	379	224	211	211	363	202	210	212	383	206	212	214	852	627	607	607	850	617	600	602	878	523	610	620	890	524	619	629	945
ENSG00000005175	399	225	224	224	403	229	226	226	405	208	221	223	408	209	222	225	276	184	183	183	280	176	175	175	259	147	161	164	278	152	167	170	508	362	348	348	517	363	350	350	526	308	361	364	530	309	362	365	585
ENSG00000005187	2161	1305	1292	1292	2173	1304	1286	1284	2251	815	1311	1337	2268	815	1316	1344	2200	1317	1294	1296	2207	1245	1233	1234	2111	734	1174	1204	2230	754	1210	1245	1136	762	776	776	1147	765	776	776	1192	501	793	806	1204	508	802	815	1346
ENSG00000005189	68	43	41	41	71	44	43	43	67	38	38	39	65	37	37	38	49	32	30	30	61	40	33	32	53	31	30	30	59	33	32	32	130	90	89	89	132	91	90	90	124	83	84	84	121	82	83	83	125
ENSG00000005194	307	184	180	180	274	164	160	160	321	165	188	192	282	147	165	168	255	161	153	153	228	131	129	129	251	123	142	144	226	107	125	127	585	411	403	403	526	366	360	360	615	318	417	422	545	285	370	376	862
ENSG00000005206	248	168	162	162	260	177	161	162	251	147	158	161	272	157	168	170	194	132	124	124	209	133	121	122	178	103	105	105	212	114	118	119	289	229	216	216	285	219	205	205	292	199	215	215	314	215	231	231	169
ENSG00000005238	123	73	72	72	122	70	69	69	126	68	70	72	128	69	71	73	89	50	47	47	91	49	46	46	88	45	45	46	96	48	48	49	68	38	36	36	69	36	37	37	70	37	37	37	70	36	37	37	68
ENSG00000005243	107	73	70	70	108	70	68	68	122	64	73	75	125	66	75	77	137	85	81	81	141	83	79	79	136	69	78	78	142	70	78	79	145	113	106	106	141	106	102	102	168	101	122	123	158	98	117	118	144
ENSG00000005249	183	113	111	111	185	114	112	112	173	99	106	107	175	102	109	110	140	82	82	82	142	82	79	79	135	70	73	73	142	74	77	77	19	14	10	10	31	21	16	16	14	9	9	9	26	14	14	14	22
ENSG00000005302	301	186	181	181	298	185	178	178	312	163	181	183	299	158	175	177	160	100	95	95	160	94	93	93	157	88	89	90	162	88	91	92	216	146	143	143	216	145	140	140	226	133	143	145	229	134	144	146	185
ENSG00000005339	1224	791	766	767	1244	788	759	760	1265	677	765	777	1305	692	786	800	1113	682	661	661	1130	657	637	639	1074	543	615	623	1127	562	636	644	916	683	663	663	916	671	658	659	929	586	665	671	952	594	677	684	585
ENSG00000005379	135	82	82	82	135	81	81	81	142	82	84	85	143	84	85	86	122	72	71	71	126	72	69	69	114	64	64	64	119	67	66	66	399	289	278	277	401	285	275	275	381	244	258	260	399	254	273	275	194
ENSG00000005381	22	13	13	13	22	13	13	13	24	14	14	14	24	14	14	14	2	2	2	2	2	2	2	2	3	3	3	3	3	3	3	3	1	1	1	1	1	1	1	1	1	1	1	1	1	1	1	1	4
ENSG00000005421	6696	3835	3922	3923	6761	3823	3908	3910	7013	974	3788	4079	7037	958	3795	4098	7230	4082	4189	4194	7283	3863	4016	4019	6987	934	3675	3922	7381	942	3790	4060	2961	1960	2007	2008	2969	1983	2007	2008	3068	706	2005	2070	3060	699	1994	2064	1681
ENSG00000005436	533	329	322	322	541	339	332	331	548	287	331	332	544	285	330	332	402	248	240	240	401	230	227	227	362	192	212	214	394	201	225	226	670	494	486	486	672	488	481	480	688	395	481	488	682	391	476	483	737
ENSG00000005448	28	14	14	14	43	29	21	21	34	17	18	18	45	21	22	22	16	13	12	12	15	11	10	10	16	12	12	12	19	14	14	14	4	3	3	3	4	3	3	4	4	3	3	3	4	3	3	3	13
ENSG00000005469	944	579	571	571	946	578	566	566	988	465	590	601	980	458	583	594	869	510	503	503	871	486	478	478	861	389	471	478	897	392	483	491	1298	913	902	902	1298	904	897	897	1353	651	927	941	1358	649	929	944	1328
ENSG00000005471	5963	3676	3638	3639	5806	3552	3505	3506	6218	1660	3653	3762	6060	1591	3546	3661	5653	3365	3362	3363	5549	3156	3159	3160	5556	1537	3168	3233	5675	1493	3178	3251	2993	2133	2093	2093	2928	2057	2014	2014	3030	1184	2078	2106	2981	1141	2036	2067	2680
ENSG00000005483	1445	873	833	834	1448	847	820	821	1448	681	814	827	1436	665	803	816	1021	609	586	586	1032	564	552	552	969	456	527	532	1025	456	531	537	1107	780	759	759	1119	778	758	758	1113	618	754	763	1122	621	760	769	769
ENSG00000005486	315	188	184	184	315	189	179	179	350	167	204	207	355	169	206	209	289	181	175	175	288	170	165	165	294	147	175	175	309	149	178	178	204	149	149	149	202	147	143	143	227	139	160	163	226	138	159	162	332
ENSG00000005513	1	1	1	1	1	1	1	1	3	2	2	2	3	2	2	2	1	1	1	1	1	1	1	1	1	1	1	1	1	1	1	1	0	0	0	0	0	0	0	0	1	1	1	1	1	1	1	1	1
ENSG00000005700	2888	1748	1723	1723	2896	1740	1714	1714	3012	1165	1765	1798	3032	1162	1777	1812	2601	1561	1527	1527	2619	1483	1464	1463	2491	972	1402	1417	2635	1005	1454	1473	1582	1116	1092	1092	1591	1114	1097	1097	1636	803	1124	1134	1662	812	1143	1152	1412
ENSG00000005801	232	153	146	146	248	168	153	154	225	132	136	138	236	140	144	147	214	124	119	119	209	119	112	112	191	99	105	107	203	100	107	109	280	194	184	184	283	197	185	185	268	158	178	180	261	152	174	176	229
ENSG00000005810	3317	2029	1972	1972	3291	1979	1928	1928	3393	1664	1971	1997	3369	1649	1958	1984	2440	1460	1438	1437	2444	1378	1356	1356	2353	1166	1322	1337	2451	1178	1338	1355	960	707	701	701	958	705	696	696	1001	661	721	724	1001	659	720	724	1083
ENSG00000005812	1093	674	644	644	1119	673	644	644	1130	486	652	659	1163	501	667	674	886	546	521	520	907	521	506	506	843	386	480	485	902	399	498	504	505	358	337	337	517	356	342	342	509	273	335	337	536	285	350	352	444
ENSG00000005844	566	375	357	357	586	369	354	355	576	316	353	360	628	338	376	382	506	315	304	304	510	289	280	279	498	258	280	287	530	262	285	292	333	243	237	237	334	235	233	233	333	216	232	236	344	223	239	243	455
ENSG00000005882	378	242	234	234	380	237	228	228	401	215	240	246	405	215	239	245	425	270	263	263	425	258	252	252	420	222	250	253	441	228	259	263	431	303	292	292	434	303	292	292	472	264	314	318	474	265	315	319	359
ENSG00000005884	286	198	196	196	305	216	205	204	308	196	205	208	321	202	208	211	173	111	106	107	184	120	111	111	174	104	106	107	180	109	111	111	63	46	44	44	70	53	53	53	63	46	46	46	73	53	53	53	62
ENSG00000005889	1204	734	707	707	1121	674	645	644	1251	597	719	735	1179	559	674	686	870	541	530	530	816	474	474	473	832	440	493	500	865	441	501	511	2506	1751	1729	1729	2314	1591	1577	1575	2587	1190	1739	1764	2457	1127	1647	1672	2869
ENSG00000005893	5730	3359	3267	3269	5679	3281	3218	3217	5864	1484	3240	3340	5908	1469	3257	3366	5130	3029	2994	2997	5118	2814	2826	2825	4931	1272	2712	2780	5237	1298	2802	2889	4392	3042	3060	3063	4374	3004	3019	3021	4493	1398	3016	3104	4523	1381	3020	3115	4353
ENSG00000005961	13	9	9	9	18	15	13	13	14	9	9	9	14	9	9	9	12	7	7	7	14	10	9	9	11	6	6	6	13	8	8	8	2	2	2	2	12	10	6	7	2	2	2	2	9	5	5	5	10
ENSG00000005981	28	15	14	14	59	45	33	33	26	13	13	13	44	22	24	24	18	14	13	13	41	35	24	24	13	9	10	10	34	16	18	18	8	4	5	5	32	28	17	17	9	5	6	6	20	11	12	12	5
ENSG00000006007	503	326	306	306	505	314	304	304	514	265	308	310	524	269	314	316	482	322	300	300	489	297	289	289	448	234	264	269	492	245	284	289	927	691	667	668	930	673	662	662	998	485	703	715	1005	491	709	721	1731
ENSG00000006015	271	190	180	180	301	213	194	196	291	139	188	190	332	157	210	212	225	146	142	142	250	165	146	146	229	117	135	138	277	141	161	165	394	301	291	291	405	302	290	289	416	223	298	303	438	234	309	314	404
ENSG00000006016	2	2	2	2	6	6	5	5	3	3	3	3	6	5	5	5	2	2	2	2	3	3	3	3	2	2	2	2	2	2	2	2	0	0	0	0	0	0	0	0	0	0	0	0	0	0	0	0	2
ENSG00000006025	110	65	62	62	109	63	59	59	114	60	60	60	106	55	55	55	50	31	31	31	49	27	28	28	49	27	26	27	54	29	28	29	64	44	43	43	63	41	40	40	69	45	45	45	67	42	44	44	79
ENSG00000006042	258	162	154	154	240	144	137	136	273	138	159	163	269	134	154	158	230	131	123	124	217	120	113	114	232	107	121	122	229	107	119	121	1155	805	797	797	1078	744	736	736	1241	489	836	855	1182	462	794	813	1410
ENSG00000006047	15	9	9	9	16	10	9	9	18	10	10	10	18	10	10	10	8	7	7	7	8	5	6	6	7	6	6	6	8	6	6	6	29	23	23	23	26	21	21	21	31	24	24	24	30	23	23	23	29
ENSG00000006059	0	0	0	0	0	0	0	0	0	0	0	0	0	0	0	0	0	0	0	0	0	0	0	0	0	0	0	0	0	0	0	0	0	0	0	0	0	0	0	0	0	0	0	0	0	0	0	0	0
ENSG00000006062	168	106	98	98	182	119	105	105	157	92	91	92	169	98	97	98	175	110	110	109	182	113	112	110	159	94	96	95	163	97	98	98	400	296	286	286	411	306	294	294	412	264	291	294	426	271	301	305	394
ENSG00000006071	4	3	3	3	4	3	3	3	4	3	3	3	4	3	3	3	4	2	2	2	4	2	2	2	2	1	1	1	2	1	1	1	0	0	0	0	0	0	0	0	0	0	0	0	0	0	0	0	2
ENSG00000006116	0	0	0	0	0	0	0	0	0	0	0	0	0	0	0	0	0	0	0	0	0	0	0	0	0	0	0	0	0	0	0	0	0	0	0	0	0	0	0	0	0	0	0	0	0	0	0	0	0
ENSG00000006118	49	29	29	29	59	39	36	37	51	30	28	28	59	37	34	35	47	31	29	29	59	42	36	36	46	24	26	26	56	29	33	33	157	124	123	123	171	136	127	128	158	115	118	118	183	130	132	133	136
ENSG00000006125	1286	770	747	747	1213	710	689	689	1342	608	777	789	1267	569	724	735	1026	602	586	586	972	536	528	528	1016	442	557	564	1019	431	543	554	1735	1210	1182	1182	1610	1115	1084	1084	1816	871	1206	1230	1707	819	1130	1153	2064
ENSG00000006128	7	3	3	3	7	3	3	3	7	3	3	3	7	3	3	3	0	0	0	0	0	0	0	0	0	0	0	0	0	0	0	0	52	35	35	35	52	35	35	35	53	35	36	36	53	35	36	36	15
ENSG00000006194	342	217	208	207	363	232	218	218	357	200	212	213	383	213	227	228	305	179	177	178	320	185	177	177	300	159	165	166	323	171	180	181	531	391	380	380	532	388	377	377	525	326	369	371	544	336	382	384	606
ENSG00000006210	173	111	108	108	182	113	109	109	184	107	111	113	193	109	114	116	138	88	87	87	143	89	90	88	141	83	86	87	154	91	96	98	208	143	139	139	213	149	144	144	225	142	151	152	233	148	157	159	158
ENSG00000006282	330	207	197	197	337	200	192	192	347	184	199	201	367	192	205	207	294	183	182	182	294	176	175	175	285	156	168	170	302	164	178	180	471	351	338	338	474	339	328	328	497	298	346	350	529	311	362	366	481
ENSG00000006283	0	0	0	0	2	2	1	1	0	0	0	0	2	1	1	1	1	1	0	0	2	2	1	1	2	1	1	1	3	2	2	2	1	1	0	0	3	3	2	2	1	1	0	0	4	2	1	2	2
ENSG00000006327	131	95	92	92	131	93	90	90	139	86	95	96	145	87	94	96	131	78	78	78	131	72	73	73	133	71	76	78	137	70	76	78	930	696	686	686	938	688	656	656	1103	371	775	796	1133	372	781	802	1444
ENSG00000006377	0	0	0	0	0	0	0	0	0	0	0	0	0	0	0	0	0	0	0	0	0	0	0	0	0	0	0	0	0	0	0	0	0	0	0	0	0	0	0	0	0	0	0	0	0	0	0	0	2
ENSG00000006432	78	47	44	44	85	53	48	48	81	47	46	46	89	52	51	51	93	50	48	49	93	47	46	46	85	42	43	43	88	43	44	44	84	62	56	56	89	67	59	59	88	59	57	58	93	63	62	62	95
ENSG00000006451	295	172	168	168	282	161	157	157	308	149	173	174	301	145	168	169	204	125	124	124	203	116	117	117	200	111	119	119	212	113	123	123	376	254	242	242	368	242	233	233	390	216	252	254	386	214	250	251	348
ENSG00000006453	297	198	189	189	299	194	183	183	301	180	190	191	310	181	191	192	296	183	180	180	294	174	169	171	287	149	166	167	308	153	175	176	432	313	309	309	429	311	302	303	450	254	319	322	450	251	315	319	383
ENSG00000006459	708	409	396	396	699	398	385	385	733	372	404	410	728	367	400	405	535	325	319	319	538	319	311	311	508	275	292	294	524	281	299	301	416	293	289	289	415	289	288	288	427	277	294	296	427	278	295	297	341
ENSG00000006468	175	105	106	106	171	102	102	102	185	102	105	105	182	101	104	104	102	56	55	55	102	55	53	53	103	53	53	54	107	55	54	55	116	84	85	85	116	83	83	83	115	80	80	81	114	78	78	79	44
ENSG00000006530	312	186	180	180	315	185	177	177	321	153	172	176	320	153	172	176	244	156	152	152	241	138	138	138	238	127	142	144	248	127	141	143	359	258	257	257	362	258	255	255	365	217	252	255	358	212	245	249	486
ENSG00000006534	162	112	103	103	185	127	112	111	172	108	111	113	185	113	113	115	118	81	79	79	127	84	77	76	112	68	70	70	123	73	75	74	122	96	93	93	148	125	111	111	124	92	92	92	148	103	110	112	151
ENSG00000006555	67	42	43	43	76	52	48	48	72	44	45	47	81	48	48	51	51	31	28	28	70	49	39	39	53	29	29	29	80	37	41	42	129	103	101	101	139	110	103	103	144	102	106	107	150	108	110	112	161
ENSG00000006576	465	268	261	262	466	267	258	259	480	238	263	268	482	237	261	266	326	192	188	188	324	180	178	178	304	157	170	175	318	160	175	180	385	271	267	267	384	268	267	267	400	247	270	273	395	246	268	271	436
ENSG00000006606	0	0	0	0	0	0	0	0	0	0	0	0	0	0	0	0	4	3	3	3	4	2	2	2	3	2	2	2	4	2	2	2	0	0	0	0	0	0	0	0	0	0	0	0	0	0	0	0	0
ENSG00000006607	726	463	451	451	727	447	440	440	741	409	446	452	753	414	446	453	618	402	387	387	614	365	360	360	585	331	347	349	622	337	355	357	590	437	423	423	594	433	422	422	595	372	409	413	604	379	416	420	623
ENSG00000006611	90	50	49	49	89	49	48	48	92	46	47	47	93	47	48	48	51	30	26	26	51	26	25	25	43	20	21	21	45	21	22	22	6	6	6	6	6	6	6	6	6	5	5	6	7	6	6	7	77
ENSG00000006625	298	178	168	168	300	177	164	164	299	139	167	169	279	131	160	162	266	158	151	151	265	142	140	140	264	114	143	143	274	112	143	144	462	340	339	339	424	315	311	311	491	232	350	357	466	220	332	339	636
ENSG00000006634	78	44	43	43	60	35	35	35	79	40	42	42	63	31	33	33	44	28	27	27	30	18	19	19	37	21	21	21	31	19	19	19	133	97	94	94	93	64	61	61	140	92	96	98	108	72	76	77	174
ENSG00000006638	53	40	37	37	53	40	37	37	54	36	37	37	52	34	35	34	54	37	35	35	47	32	31	32	47	29	30	30	53	35	36	36	5	4	4	4	10	11	9	10	3	3	3	3	5	5	5	5	13
ENSG00000006652	498	309	294	294	497	300	283	283	492	254	277	280	480	246	268	271	347	214	204	204	351	199	193	193	331	173	186	187	341	171	185	186	574	437	429	430	579	434	426	427	565	326	411	414	569	326	410	414	804
ENSG00000006659	0	0	0	0	0	0	0	0	0	0	0	0	0	0	0	0	0	0	0	0	0	0	0	0	0	0	0	0	0	0	0	0	0	0	0	0	0	0	0	0	0	0	0	0	0	0	0	0	0
ENSG00000006695	139	83	82	82	132	75	72	72	149	77	85	87	145	74	81	83	141	78	78	78	133	67	66	66	136	68	72	72	147	72	75	75	243	170	170	170	235	164	164	164	252	152	172	173	252	152	173	174	409
ENSG00000006704	65	42	40	40	63	46	41	42	65	34	36	36	66	37	41	40	70	40	39	39	75	47	42	42	68	34	34	34	72	38	38	38	195	144	143	143	196	142	139	139	191	131	137	138	189	130	134	135	157
ENSG00000006712	234	147	141	141	235	148	142	142	245	134	146	147	246	135	147	148	199	132	127	127	206	122	124	124	191	104	118	118	211	111	125	125	281	210	210	210	283	209	207	207	298	196	218	220	300	196	218	221	377
ENSG00000006715	1374	804	780	781	1374	799	779	778	1375	590	760	775	1362	587	758	774	1157	685	676	676	1164	657	654	654	1118	509	622	630	1173	524	641	651	1380	968	950	952	1383	965	953	950	1426	725	966	984	1454	735	982	1001	1629
ENSG00000006740	87	56	56	56	86	57	58	58	91	56	56	58	92	56	56	58	53	37	34	34	58	36	35	35	47	29	30	30	56	32	34	34	358	261	256	256	362	259	252	253	361	227	254	256	373	235	261	264	159
ENSG00000006744	655	414	400	400	663	414	398	397	690	348	417	419	700	351	419	422	609	402	397	397	619	385	383	382	579	309	358	360	624	327	378	381	1128	817	798	798	1129	812	788	788	1183	599	833	841	1200	602	841	849	1366
ENSG00000006747	8	3	3	3	15	7	6	5	8	3	3	3	12	5	5	5	9	7	7	7	11	9	8	8	8	6	6	6	11	8	8	8	8	3	3	3	9	4	4	4	7	2	2	2	8	3	3	3	12
ENSG00000006756	1023	691	640	640	1017	643	608	608	1044	524	633	644	1104	549	654	667	1035	704	660	660	1062	674	637	635	994	513	603	611	1124	573	668	677	628	468	443	443	624	458	441	442	665	408	460	467	708	432	493	499	802
ENSG00000006757	156	92	90	90	171	105	98	98	166	90	93	94	181	98	102	103	164	107	103	103	184	116	101	101	156	90	96	95	178	95	101	102	151	113	106	106	162	119	110	110	158	98	108	109	168	98	110	111	194
ENSG00000006788	1	1	1	1	1	1	1	1	1	1	1	1	1	1	1	1	0	0	0	0	0	0	0	0	0	0	0	0	0	0	0	0	0	0	0	0	0	0	0	0	0	0	0	0	0	0	0	0	0
ENSG00000006831	2253	1326	1288	1288	2264	1316	1280	1280	2341	859	1317	1332	2360	863	1316	1336	2294	1395	1376	1377	2320	1335	1321	1321	2259	860	1286	1306	2377	875	1323	1343	2565	1806	1801	1798	2574	1804	1795	1795	2698	1038	1847	1893	2718	1037	1854	1902	2229
ENSG00000006837	20	11	11	11	27	18	16	16	11	6	6	6	21	13	13	13	22	12	12	12	40	30	22	22	23	12	12	13	28	16	16	17	23	15	15	15	35	28	23	23	21	12	12	12	32	17	19	19	41
ENSG00000007001	433	250	240	240	423	243	236	236	382	182	209	210	351	165	193	194	382	238	233	233	386	227	226	226	323	166	182	183	332	167	183	183	263	174	167	167	263	173	168	168	240	141	149	150	224	131	138	139	237
ENSG00000007038	7	5	5	5	7	5	5	5	5	4	4	4	5	4	4	4	0	0	0	0	0	0	0	0	0	0	0	0	0	0	0	0	0	0	0	0	0	0	0	0	0	0	0	0	0	0	0	0	1
ENSG00000007047	176	113	107	107	180	117	109	109	179	98	106	106	189	103	112	112	181	118	113	113	192	113	106	106	174	94	100	102	196	103	107	109	202	156	147	147	221	157	151	151	193	126	140	140	222	139	154	154	200
ENSG00000007062	288	176	167	167	290	175	165	165	306	166	173	175	310	169	176	177	198	123	120	120	200	121	119	119	199	108	110	112	207	114	117	119	24	16	14	14	24	16	14	14	26	16	15	15	26	16	15	15	16
ENSG00000007080	75	46	46	46	76	43	43	43	73	39	43	43	79	41	45	45	93	60	57	57	94	57	53	53	92	55	55	56	98	56	56	57	99	81	80	80	101	82	78	78	101	70	82	82	106	73	84	85	122
ENSG00000007129	24	16	15	15	25	16	15	15	20	10	11	11	21	11	11	11	24	18	16	16	24	17	15	15	23	14	14	14	23	13	13	13	5	4	4	4	5	4	4	4	4	2	3	3	4	2	3	3	8
ENSG00000007168	1959	1152	1129	1129	1949	1149	1107	1108	2037	825	1150	1164	2018	815	1137	1153	1469	903	887	887	1455	843	827	828	1421	624	817	825	1491	635	839	849	2490	1744	1721	1721	2447	1698	1683	1684	2663	1125	1819	1834	2658	1120	1815	1829	2757
ENSG00000007171	5	4	4	4	4	3	3	3	6	4	4	5	5	3	3	4	13	8	7	7	13	7	7	7	16	8	8	8	15	7	7	7	34	22	20	20	33	21	19	19	39	26	25	25	38	27	26	26	22
ENSG00000007174	8	3	3	3	17	11	12	12	13	6	6	6	18	9	9	9	5	4	5	4	16	12	11	11	4	3	3	3	11	8	8	8	0	0	0	0	4	5	4	4	0	0	0	0	2	2	2	2	3
ENSG00000007202	1369	850	825	825	1375	846	820	820	1446	730	844	858	1446	726	840	855	984	633	615	615	1002	611	593	593	955	502	567	572	1035	533	598	605	1704	1196	1178	1178	1702	1182	1158	1159	1816	971	1222	1243	1822	973	1221	1245	1828
ENSG00000007216	20	14	14	14	20	14	14	14	23	17	17	17	23	17	17	17	7	6	6	6	8	7	7	7	9	7	7	8	10	8	8	9	2	2	2	2	2	2	1	1	3	2	2	2	3	2	2	2	2
ENSG00000007237	346	217	206	206	354	214	206	205	355	201	208	210	360	199	207	209	193	116	112	112	198	115	112	112	183	105	106	107	193	109	109	111	81	60	60	60	88	67	66	66	88	63	64	65	90	65	65	66	104
ENSG00000007255	94	62	60	60	97	66	65	65	101	58	64	64	102	57	65	65	101	59	58	58	101	57	55	55	100	51	55	56	103	52	56	57	183	128	126	126	186	126	123	123	198	97	128	128	203	97	130	130	198
ENSG00000007264	68	36	34	34	69	36	34	34	70	36	35	35	72	38	37	37	42	32	32	32	46	31	32	32	43	27	28	28	48	28	29	30	25	19	19	19	27	20	19	19	28	20	20	20	29	22	22	22	30
ENSG00000007306	4	4	4	4	4	4	4	4	4	4	4	4	4	4	4	4	5	3	3	3	8	5	5	5	6	3	3	4	9	5	5	6	0	0	0	0	0	0	0	0	0	0	0	0	0	0	0	0	0
ENSG00000007312	54	33	28	28	54	33	28	28	58	29	29	30	57	29	28	29	33	25	24	24	33	22	21	21	32	22	22	23	36	23	23	24	7	7	7	7	7	7	7	7	8	8	8	8	8	8	8	8	22
ENSG00000007314	12	10	10	10	12	10	10	10	14	11	11	11	14	11	11	11	7	4	5	5	7	5	4	4	7	5	5	5	7	5	4	4	24	18	18	18	24	18	18	18	25	19	19	19	26	20	20	20	7
ENSG00000007341	201	123	124	123	201	121	119	119	189	108	111	112	195	110	114	116	162	108	105	105	158	97	98	99	151	85	93	94	159	87	95	96	207	159	149	149	210	151	148	148	201	130	138	140	212	137	146	148	190
ENSG00000007350	4	2	2	2	4	2	2	2	2	1	1	1	2	1	1	1	2	2	2	2	2	2	2	2	1	1	1	1	2	2	2	2	0	0	0	0	0	0	0	0	0	0	0	0	0	0	0	0	0
ENSG00000007372	3	3	0	0	0	0	0	0	0	0	0	0	0	0	0	0	0	0	0	0	0	0	0	0	0	0	0	0	0	0	0	0	0	0	0	0	0	0	0	0	0	0	0	0	0	0	0	0	3
ENSG00000007376	80	54	53	53	80	54	53	53	86	51	53	54	87	51	54	55	53	37	35	35	55	34	33	33	51	34	33	34	58	36	35	36	122	96	92	92	121	91	85	85	130	92	94	95	136	95	96	96	179
ENSG00000007384	97	64	62	62	97	63	59	59	108	69	69	69	103	66	64	64	69	43	43	43	67	37	37	37	79	46	46	47	78	43	43	44	108	79	76	76	100	75	73	73	125	86	88	90	114	80	82	84	133
ENSG00000007392	476	305	291	291	484	310	298	297	485	258	288	293	474	256	284	290	364	220	216	216	382	218	212	211	348	178	197	197	375	188	209	210	501	353	341	341	515	367	352	354	523	299	351	353	537	309	360	362	297
ENSG00000007402	15	8	8	8	15	8	8	8	14	7	7	7	12	6	6	6	15	10	10	10	15	7	7	7	14	8	8	8	17	8	8	8	9	6	6	6	9	6	6	6	9	6	6	6	9	6	6	6	6
ENSG00000007516	110	68	65	65	109	63	63	63	121	67	66	68	118	66	66	68	102	66	62	62	101	60	59	59	97	57	58	59	103	59	61	62	81	57	52	52	81	57	52	52	89	57	56	57	89	57	56	57	81
ENSG00000007520	180	132	124	124	187	133	122	122	204	128	142	142	207	128	143	143	166	117	116	116	167	110	110	110	164	100	111	111	178	103	115	115	426	314	317	317	429	311	313	313	460	226	326	332	468	230	329	336	553
ENSG00000007541	225	148	143	143	227	148	142	142	262	147	158	159	262	147	158	158	203	135	132	131	204	129	127	128	210	126	130	130	218	129	132	133	267	204	198	198	266	199	188	188	279	188	198	198	282	184	195	196	302
ENSG00000007545	127	74	71	71	133	79	75	75	145	79	82	82	159	88	90	90	70	46	46	46	76	46	45	45	81	48	50	50	93	51	53	53	108	78	75	76	114	81	81	81	138	97	94	96	139	97	95	97	133
ENSG00000007866	105	67	58	58	107	65	56	56	94	53	53	53	97	53	53	53	83	56	52	52	82	48	46	46	79	46	45	45	83	46	45	45	196	154	145	145	190	149	139	139	208	146	156	155	205	143	152	151	189
ENSG00000007908	206	130	125	125	208	132	127	127	219	115	129	132	219	115	130	133	226	131	127	127	226	126	121	121	218	110	120	120	224	111	121	121	61	46	46	46	63	49	47	47	62	44	46	46	62	46	47	47	27
ENSG00000007923	472	294	285	284	472	293	281	281	479	253	286	292	479	253	284	290	474	302	294	294	478	281	276	276	465	242	275	276	490	245	279	281	274	209	206	206	274	210	201	201	296	193	216	217	297	193	215	216	287
ENSG00000007933	10067	5808	5970	5980	10074	5802	5907	5919	10369	1550	5676	6107	10377	1519	5650	6088	9918	5740	5939	5950	9987	5474	5654	5662	9626	1424	5215	5550	10156	1428	5360	5726	4725	3264	3311	3312	4680	3223	3243	3243	4713	1287	3143	3265	4596	1222	3048	3174	3544
ENSG00000007944	202	124	119	119	205	121	116	116	213	109	118	120	217	110	119	121	126	81	80	80	127	77	77	77	127	76	76	77	132	77	77	78	143	106	102	102	144	105	102	102	141	95	100	101	138	93	97	98	155
ENSG00000007952	0	0	0	0	0	0	0	0	0	0	0	0	0	0	0	0	2	2	2	2	2	2	2	2	0	0	0	0	1	1	1	1	0	0	0	0	0	0	0	0	0	0	0	0	0	0	0	0	0
ENSG00000007968	10	7	8	8	17	12	12	12	7	5	5	5	13	8	7	7	13	10	9	9	15	11	10	10	10	6	6	6	16	8	9	9	6	6	6	6	12	12	11	11	6	6	6	6	16	13	13	13	25
ENSG00000008018	1415	853	838	838	1417	847	830	830	1500	369	858	876	1500	366	856	875	1275	773	765	768	1282	739	735	737	1241	315	702	722	1300	326	722	743	1076	733	734	735	1084	733	734	735	1151	338	767	792	1154	337	769	795	1428
ENSG00000008056	1	1	1	1	1	1	1	1	0	0	0	0	0	0	0	0	10	6	6	6	12	6	7	7	10	5	5	5	12	6	6	6	1	1	1	1	1	1	1	1	1	1	1	1	1	1	1	1	3
ENSG00000008083	284	179	168	168	278	168	160	160	278	151	159	164	287	154	161	166	219	144	137	137	227	138	134	134	202	116	120	122	222	123	127	129	505	370	357	357	508	363	354	354	497	305	353	355	520	314	364	368	538
ENSG00000008086	140	74	72	72	136	73	72	72	136	62	66	68	136	62	66	68	105	63	62	62	105	63	62	62	97	52	56	57	102	55	59	61	132	98	95	95	134	100	97	97	121	78	86	86	123	79	88	88	118
ENSG00000008118	5	3	3	3	5	3	3	3	6	3	3	3	6	3	3	3	3	3	3	3	3	3	3	3	3	3	3	3	2	2	2	2	1	1	1	1	1	1	1	1	1	1	1	1	1	1	1	1	2
ENSG00000008128	58	39	38	38	54	37	35	35	63	42	40	41	54	36	34	34	65	40	39	39	42	22	22	22	62	33	38	38	60	29	33	33	38	28	27	27	30	20	20	20	37	26	27	27	30	22	23	24	32
ENSG00000008130	861	557	538	538	857	550	522	522	928	441	564	570	935	442	566	572	899	593	572	572	904	557	543	543	898	447	552	558	948	457	569	577	818	607	596	596	820	599	585	585	884	491	634	639	895	494	635	642	969
ENSG00000008196	0	0	0	0	0	0	0	0	0	0	0	0	0	0	0	0	1	1	1	1	1	1	1	1	0	0	0	0	0	0	0	0	0	0	0	0	0	0	0	0	0	0	0	0	0	0	0	0	0
ENSG00000008197	0	0	0	0	0	0	0	0	0	0	0	0	0	0	0	0	0	0	0	0	0	0	0	0	0	0	0	0	0	0	0	0	0	0	0	0	0	0	0	0	0	0	0	0	0	0	0	0	0
ENSG00000008226	14	8	8	8	15	9	9	9	14	8	8	8	16	10	10	10	14	8	8	8	18	12	11	11	12	7	7	7	15	9	9	9	5	5	4	4	11	11	9	9	5	3	3	3	8	5	5	5	0
ENSG00000008256	314	186	183	182	315	186	178	178	329	183	184	188	330	183	185	189	195	118	117	117	198	112	110	110	194	97	108	109	207	103	114	115	163	114	110	110	165	111	107	107	173	110	116	118	176	108	114	116	127
ENSG00000008277	66	45	43	43	64	43	43	43	60	40	39	40	61	40	39	41	68	36	35	35	63	32	31	31	63	30	30	30	61	29	29	29	52	43	42	42	53	43	43	43	49	40	40	40	52	42	42	42	63
ENSG00000008282	1002	586	576	576	1006	587	575	575	1029	367	584	590	1034	370	586	594	706	403	395	395	716	380	379	379	669	262	350	357	721	275	373	380	891	595	592	592	895	594	589	589	958	373	628	642	965	375	632	647	880
ENSG00000008283	250	166	160	160	244	152	147	147	281	161	181	181	281	157	174	174	235	153	145	145	229	139	134	134	246	139	145	147	252	141	147	149	207	156	151	151	199	149	143	143	225	147	162	163	218	144	160	161	206
ENSG00000008294	2937	1786	1721	1720	2929	1755	1700	1699	3019	1308	1719	1751	3039	1318	1734	1758	2435	1475	1406	1406	2477	1396	1348	1344	2319	1008	1292	1302	2480	1056	1352	1357	2410	1696	1677	1676	2417	1682	1666	1661	2506	1251	1720	1735	2549	1279	1740	1770	2452
ENSG00000008300	34	22	20	20	34	22	20	20	37	24	23	23	37	24	23	23	39	23	23	23	39	21	21	21	40	21	22	22	41	21	22	22	204	156	150	150	203	149	144	144	213	149	150	151	220	153	156	157	176
ENSG00000008311	1724	1077	1053	1053	1665	1024	999	1000	1645	707	973	984	1552	659	919	930	1775	1101	1080	1081	1727	1001	987	986	1565	692	914	927	1592	675	901	918	1045	746	734	734	1010	707	703	702	1026	567	703	708	1006	548	685	689	1024
ENSG00000008323	60	40	38	38	64	45	42	42	62	40	40	40	65	45	44	44	56	38	37	37	66	45	41	41	55	35	34	34	65	38	37	38	223	171	167	167	222	168	164	164	236	164	174	175	238	164	174	176	333
ENSG00000008324	124	71	69	69	129	75	73	73	128	65	70	70	129	66	71	72	103	59	59	59	104	58	58	58	115	59	62	61	119	60	65	66	137	98	94	94	137	97	93	93	146	80	102	103	150	81	101	103	172
ENSG00000008382	177	120	116	115	178	120	115	115	187	112	121	123	183	109	117	119	169	113	113	113	171	106	105	105	167	99	106	107	182	102	109	110	383	293	280	280	387	286	277	277	401	217	289	292	419	223	298	301	366
ENSG00000008394	3464	1928	1995	1998	3500	1944	2004	2007	3554	533	1882	2031	3581	530	1890	2042	3620	1995	2094	2094	3683	1942	2033	2033	3544	487	1869	1984	3721	499	1922	2040	3600	2261	2432	2437	3623	2277	2439	2444	3707	584	2310	2498	3724	580	2320	2513	4105
ENSG00000008405	417	261	251	251	415	249	242	242	434	232	245	246	435	229	244	245	365	239	232	232	364	230	226	226	332	190	201	202	350	200	214	215	190	129	127	127	191	130	127	127	205	132	138	138	208	133	141	141	233
ENSG00000008438	7	3	3	3	7	3	3	3	7	3	3	3	7	3	3	3	2	2	0	0	2	2	0	0	0	0	0	0	0	0	0	0	0	0	0	0	0	0	0	0	0	0	0	0	0	0	0	0	0
ENSG00000008441	549	372	347	347	559	349	331	331	601	316	362	364	632	328	372	374	517	351	336	336	525	323	311	311	514	286	323	324	563	301	334	336	438	335	328	327	447	329	322	322	491	292	346	350	507	301	354	358	248
ENSG00000008513	2325	1443	1393	1393	2310	1404	1352	1353	2422	1060	1415	1428	2447	1058	1414	1431	2420	1472	1431	1430	2421	1377	1351	1352	2330	1008	1313	1324	2459	1020	1346	1363	2994	2128	2081	2080	2969	2097	2041	2039	3127	1481	2134	2157	3122	1460	2123	2152	4317
ENSG00000008516	31	22	22	22	31	21	21	21	33	23	23	23	33	23	22	23	28	19	19	19	28	19	19	19	26	16	16	17	27	17	17	18	9	9	8	8	9	9	7	7	12	9	9	9	12	9	9	9	3
ENSG00000008517	1650	917	992	994	1476	820	861	863	1571	308	911	935	1557	274	884	919	1844	1002	1078	1078	1659	864	928	928	1677	307	920	948	1717	283	921	956	2418	1574	1712	1716	2098	1364	1480	1483	2396	455	1602	1664	2212	406	1452	1536	3564
ENSG00000008710	817	532	514	514	584	373	350	349	848	500	512	516	698	410	429	432	627	402	389	389	453	276	265	265	607	357	369	370	503	294	298	299	598	455	444	444	413	304	292	291	636	444	463	465	524	363	372	376	423
ENSG00000008735	4	3	2	2	7	7	4	4	6	3	3	3	8	6	6	6	9	8	8	8	12	10	10	10	8	7	7	7	11	9	9	9	57	42	41	41	60	44	42	42	57	40	41	42	63	45	46	47	98
ENSG00000008838	342	205	197	197	353	213	201	201	371	198	211	213	371	201	214	216	297	173	160	160	310	171	162	162	288	143	150	151	302	144	153	154	996	717	694	694	1017	727	696	696	1026	559	702	707	1057	572	718	723	937
ENSG00000008853	72	51	50	50	71	48	48	48	76	52	52	52	76	51	51	51	92	54	52	52	93	51	49	49	92	50	49	49	96	51	50	50	169	124	121	121	173	123	118	118	177	116	120	122	184	121	125	127	289
ENSG00000008869	854	544	527	527	864	543	532	531	862	475	531	535	878	480	535	541	696	416	406	406	713	399	394	394	668	347	366	371	707	359	382	386	860	603	586	586	852	595	580	580	879	527	594	596	877	523	591	594	909
ENSG00000008952	3199	1910	1880	1880	3228	1912	1880	1880	3316	1117	1910	1944	3360	1122	1928	1963	2810	1740	1722	1721	2840	1653	1644	1647	2732	973	1596	1627	2897	995	1649	1679	2678	1893	1897	1898	2696	1901	1901	1901	2797	1116	1950	1984	2832	1121	1967	2003	2820
ENSG00000008988	3958	2268	2379	2406	2708	1420	1580	1585	3329	347	1827	2005	2044	228	1136	1230	3370	1936	2030	2058	2436	1188	1341	1344	2681	285	1467	1582	1787	197	928	999	7165	4150	5023	5167	4878	2486	3430	3460	6055	400	3591	4296	3982	293	2311	2799	10082
ENSG00000009307	6801	4024	4012	4014	6728	3927	3925	3926	7147	1647	4040	4194	7111	1620	4005	4173	5374	3224	3194	3194	5347	3014	3006	3006	5281	1364	2985	3048	5494	1368	3031	3102	9541	6423	6601	6611	9451	6335	6493	6504	10127	1971	6658	7001	10093	1944	6612	6974	11761
ENSG00000009335	1530	951	926	926	1528	940	912	912	1598	745	944	960	1614	747	951	969	1380	829	799	799	1397	791	773	773	1348	612	759	768	1417	630	781	791	1407	1012	994	994	1420	1006	983	982	1459	764	1010	1025	1490	773	1019	1036	1239
ENSG00000009413	1623	1028	943	942	1457	854	824	824	1505	757	856	869	1437	725	805	819	1223	792	716	716	1089	609	593	593	1060	534	591	593	1056	529	572	576	796	588	535	535	652	432	430	430	711	413	466	470	658	396	423	428	562
ENSG00000009694	768	466	453	453	775	470	452	452	766	418	447	453	778	424	453	461	509	325	310	310	511	307	290	290	485	269	283	285	512	274	288	290	89	67	64	64	90	68	65	65	90	67	66	66	91	68	67	67	199
ENSG00000009709	0	0	0	0	0	0	0	0	0	0	0	0	0	0	0	0	0	0	0	0	0	0	0	0	0	0	0	0	0	0	0	0	0	0	0	0	0	0	0	0	0	0	0	0	0	0	0	0	0
ENSG00000009724	1182	733	703	703	1187	719	687	687	1207	510	702	713	1206	506	695	708	1144	713	688	686	1155	675	654	654	1114	469	636	645	1180	482	659	670	340	246	232	232	347	242	230	230	347	197	228	229	361	206	234	236	361
ENSG00000009765	873	574	530	530	873	558	520	520	866	465	520	524	899	481	537	542	1007	640	612	611	1020	622	591	591	962	484	562	570	1023	507	587	595	450	346	341	341	467	357	344	348	468	320	346	349	504	343	372	376	709
ENSG00000009780	240	145	140	140	242	145	137	137	238	125	137	140	247	127	139	141	171	110	96	96	176	106	98	97	164	86	90	91	183	95	99	100	117	89	83	83	125	91	89	89	128	84	89	89	140	92	99	99	171
ENSG00000009790	199	130	129	129	202	132	127	127	207	124	128	128	214	128	132	132	146	82	80	80	145	80	78	78	126	68	68	68	127	70	70	70	49	27	27	27	50	28	28	28	51	27	27	27	51	27	27	27	50
ENSG00000009830	105	67	63	63	112	67	65	66	102	62	61	61	115	67	68	68	96	60	60	60	107	63	63	62	91	54	54	54	108	62	63	63	83	64	64	64	93	73	67	67	81	60	60	60	82	61	61	61	152
ENSG00000009844	529	323	309	309	533	321	311	311	550	267	320	323	563	272	328	331	429	251	243	243	442	245	242	241	420	197	231	233	456	209	247	249	362	271	267	267	360	271	266	266	380	238	279	282	377	236	277	280	504
ENSG00000009950	846	548	514	514	843	526	502	502	930	449	547	559	960	464	561	573	1019	635	617	616	1032	615	596	597	1010	448	582	589	1075	464	612	619	1452	1060	1043	1043	1438	1040	1015	1016	1534	742	1077	1087	1528	738	1066	1079	809
ENSG00000009954	1619	985	958	959	1631	983	957	958	1702	791	997	1011	1723	798	1006	1021	1212	772	752	752	1231	750	731	731	1192	609	721	722	1267	629	751	752	2122	1509	1496	1496	2129	1501	1491	1491	2228	1073	1547	1566	2253	1084	1561	1582	1983
ENSG00000010017	691	421	406	406	692	419	406	406	730	318	418	424	731	316	419	425	532	336	334	334	534	318	316	316	517	253	312	317	548	262	320	326	1098	790	774	774	1101	785	773	773	1110	525	774	783	1135	535	793	802	1037
ENSG00000010030	15	10	10	10	15	10	10	10	15	10	10	10	16	11	11	11	7	2	2	2	7	2	2	2	6	1	1	1	6	1	1	1	10	7	7	7	10	6	6	6	9	5	5	5	7	4	4	4	17
ENSG00000010072	142	88	86	86	144	86	84	84	147	85	86	88	152	86	87	90	114	69	68	68	114	68	68	68	110	64	65	65	111	64	65	65	202	144	141	141	203	143	140	140	204	130	138	140	210	133	144	146	186
ENSG00000010165	239	141	136	136	239	139	134	134	254	131	141	145	260	133	143	148	242	153	151	151	247	148	144	144	237	131	139	140	255	137	145	146	434	311	309	309	433	312	309	309	458	281	322	323	462	284	325	327	506
ENSG00000010219	64	40	40	40	69	41	41	41	68	43	44	44	72	49	49	49	58	35	35	35	61	34	34	34	55	32	34	35	66	37	39	40	121	90	86	86	120	89	85	85	157	88	111	112	165	92	116	117	141
ENSG00000010244	2080	1210	1189	1189	2058	1195	1166	1164	2125	979	1185	1207	2106	968	1166	1190	1466	872	851	850	1481	864	825	823	1452	707	809	814	1496	714	823	829	2588	1807	1793	1794	2559	1779	1762	1762	2689	1328	1845	1873	2674	1319	1831	1861	2500
ENSG00000010256	1721	1055	1025	1025	1726	1045	1007	1007	1844	567	1065	1090	1859	566	1064	1091	1785	1122	1105	1105	1799	1082	1068	1068	1809	553	1056	1082	1901	560	1090	1120	2953	2028	2024	2023	2948	1985	1973	1973	3178	777	2067	2134	3203	779	2077	2150	3984
ENSG00000010270	275	164	156	156	277	162	153	154	281	126	153	156	284	127	154	157	239	141	139	139	238	132	128	128	234	111	128	131	249	114	132	135	304	219	215	215	308	216	215	214	319	176	217	222	326	181	221	226	456
ENSG00000010278	528	318	308	308	528	317	306	306	562	219	325	333	561	216	323	332	456	291	270	270	457	280	259	259	455	185	261	266	471	187	265	270	767	540	542	542	767	542	540	540	817	293	562	573	818	293	566	577	851
ENSG00000010282	0	0	0	0	0	0	0	0	0	0	0	0	0	0	0	0	1	1	1	1	0	0	0	0	1	1	1	1	0	0	0	0	0	0	0	0	0	0	0	0	0	0	0	0	0	0	0	0	0
ENSG00000010292	241	157	152	152	244	160	151	152	248	143	151	151	252	148	154	155	181	113	107	107	188	111	107	108	170	94	97	98	186	100	104	105	308	224	221	221	309	225	216	216	315	214	223	224	311	213	219	220	391
ENSG00000010295	143	99	97	97	151	101	98	98	159	101	103	104	161	103	105	106	113	84	81	81	110	77	75	75	109	74	77	77	118	78	81	81	276	220	205	205	278	214	202	202	281	185	211	213	299	195	220	222	215
ENSG00000010310	13	9	9	9	14	11	12	11	13	9	9	9	10	7	7	7	14	9	5	5	24	20	12	12	9	3	3	3	30	10	13	13	3	2	2	2	11	10	8	8	2	2	1	1	6	3	2	2	4
ENSG00000010318	72	49	43	43	77	54	47	47	58	33	32	33	59	35	34	35	50	33	32	32	49	30	31	31	46	26	28	28	50	29	31	31	51	41	31	31	57	42	37	37	41	27	27	27	49	32	33	33	37
ENSG00000010319	189	121	115	115	189	118	111	111	194	109	116	115	197	109	116	116	148	99	99	99	151	96	93	93	154	94	95	98	161	97	96	101	225	163	160	160	225	162	156	156	247	154	167	170	242	152	162	165	344
ENSG00000010322	744	481	447	447	749	471	447	447	768	416	458	465	782	421	461	468	589	389	371	371	606	371	354	355	566	313	341	342	629	332	362	363	942	711	689	689	946	703	680	679	986	609	704	712	1009	621	716	724	831
ENSG00000010327	3383	2219	2128	2128	3389	2143	2046	2046	3604	1691	2163	2202	3637	1684	2160	2202	2614	1636	1571	1571	2654	1556	1507	1507	2596	1219	1487	1504	2735	1249	1532	1551	593	453	445	445	597	456	440	440	644	441	475	479	647	443	476	479	755
ENSG00000010361	76	52	49	49	75	50	48	48	84	55	58	58	90	58	60	60	62	41	39	39	63	40	34	34	58	32	34	34	66	36	39	39	103	80	75	75	107	83	79	79	106	67	77	78	110	70	80	81	73
ENSG00000010379	75	49	47	47	76	49	48	48	70	43	42	42	72	45	44	44	95	64	61	61	96	62	57	57	82	48	49	49	87	49	50	50	47	40	38	38	52	44	40	40	54	42	42	43	55	42	43	44	94
ENSG00000010404	777	451	433	432	710	406	390	389	844	361	452	457	833	353	448	455	465	280	274	274	430	252	242	239	456	234	261	264	461	231	260	263	288	191	187	187	269	177	173	173	309	174	205	205	309	175	207	207	201
ENSG00000010438	23	15	13	13	20	12	12	12	23	12	13	13	23	12	13	13	18	14	13	13	17	11	12	12	21	12	14	14	23	12	14	14	23	15	15	15	20	13	13	13	23	13	14	14	24	14	15	15	34
ENSG00000010539	148	80	79	79	172	105	97	98	151	75	79	81	176	88	94	98	122	68	69	69	145	90	84	84	119	61	65	65	138	72	79	79	194	152	146	146	238	193	168	166	201	139	145	150	239	154	165	170	267
ENSG00000010610	1387	859	841	841	1394	852	836	836	1432	546	847	861	1469	563	869	884	1140	695	669	669	1170	683	647	647	1107	454	618	625	1198	477	657	667	321	235	227	227	329	237	230	230	331	203	227	230	347	213	239	241	451
ENSG00000010626	37	23	23	23	41	23	23	23	36	21	21	21	34	20	20	20	25	16	14	14	27	17	15	15	22	13	13	13	25	14	14	14	58	40	39	39	58	38	38	39	53	37	37	37	52	35	35	35	72
ENSG00000010671	173	106	99	99	171	101	97	97	172	100	99	101	176	100	99	101	89	59	57	57	92	56	55	55	91	52	56	57	98	54	58	59	52	33	32	32	52	33	32	32	52	32	33	33	52	31	33	33	69
ENSG00000010704	257	167	156	157	262	171	156	157	271	147	160	163	299	159	181	183	265	173	161	161	291	180	164	164	258	142	148	151	313	164	176	179	563	387	370	370	554	373	360	361	563	316	364	369	604	332	390	395	373
ENSG00000010803	262	153	149	149	261	153	147	147	232	132	136	137	232	131	135	136	188	129	114	114	190	120	110	110	171	94	100	102	183	101	107	109	272	204	193	193	269	196	191	191	254	173	182	182	258	178	185	185	354
ENSG00000010810	921	585	563	563	905	557	541	541	855	449	504	512	819	425	485	492	632	379	371	370	637	355	354	354	556	283	314	315	571	283	313	316	235	168	166	166	235	167	164	164	223	143	156	158	221	140	151	153	152
ENSG00000010818	621	381	360	360	619	374	357	357	650	363	376	380	643	358	372	376	417	245	240	240	414	227	225	225	410	219	224	229	433	224	230	236	230	162	161	161	232	165	163	163	241	160	166	167	243	163	169	170	175
ENSG00000010932	108	65	62	62	109	65	62	62	107	57	62	62	109	58	63	63	78	47	45	46	78	45	44	45	79	40	43	44	79	40	43	44	225	164	156	156	226	161	157	157	235	143	155	160	239	145	157	162	290
ENSG00000011007	945	558	553	553	948	554	548	548	970	472	561	563	978	473	563	565	848	518	508	508	855	486	480	480	844	405	476	484	907	426	499	508	581	392	386	386	585	394	386	386	620	358	409	411	627	363	413	416	605
ENSG00000011009	346	214	204	204	306	180	176	176	387	182	216	217	350	167	193	194	312	191	184	184	270	161	156	156	302	147	168	169	290	145	163	164	358	275	261	261	317	231	225	225	391	220	266	268	370	210	249	252	451
ENSG00000011021	205	128	124	124	205	128	122	122	199	110	114	115	205	112	117	118	161	103	102	102	162	98	94	94	149	85	87	88	160	87	89	90	77	56	57	57	80	59	58	58	78	54	56	58	82	56	59	61	63
ENSG00000011028	632	417	396	396	630	411	387	387	688	388	416	425	704	397	422	433	429	278	269	269	434	265	257	257	422	239	256	256	444	247	265	265	95	71	70	70	94	70	67	67	103	73	72	72	101	72	71	71	89
ENSG00000011052	0	0	0	0	0	0	0	0	0	0	0	0	0	0	0	0	0	0	0	0	0	0	0	0	0	0	0	0	0	0	0	0	0	0	0	0	0	0	0	0	0	0	0	0	0	0	0	0	0
ENSG00000011083	0	0	0	0	0	0	0	0	0	0	0	0	0	0	0	0	0	0	0	0	0	0	0	0	0	0	0	0	0	0	0	0	20	17	15	15	21	17	15	15	25	17	17	17	26	18	18	18	37
ENSG00000011105	934	607	589	589	944	595	570	570	995	511	598	606	1020	518	603	611	1046	661	635	635	1054	623	601	601	1009	482	578	584	1071	497	596	604	1023	743	722	722	1034	730	712	712	1074	571	743	751	1099	583	750	759	1281
ENSG00000011114	569	358	344	344	556	344	337	337	588	331	353	355	585	328	350	354	486	293	289	288	496	288	280	280	482	260	276	275	525	275	290	291	293	206	206	206	292	209	205	205	296	193	202	206	297	195	204	209	311
ENSG00000011132	105	71	68	69	131	92	83	83	100	60	61	61	128	75	75	76	91	60	59	59	125	93	79	78	83	50	52	52	118	68	71	71	177	137	132	132	205	163	147	148	181	117	131	132	201	128	145	145	256
ENSG00000011143	84	60	56	56	84	60	54	54	84	58	57	57	84	58	57	57	84	60	58	58	87	58	59	59	72	46	48	48	75	46	50	50	192	144	139	139	189	138	135	135	195	128	140	141	188	121	133	134	237
ENSG00000011198	326	170	162	162	335	180	169	169	319	128	158	161	318	128	158	161	251	147	141	141	255	143	137	137	237	119	130	132	236	113	127	129	226	164	156	156	228	164	157	157	219	131	153	153	218	129	152	153	288
ENSG00000011201	107	83	73	73	141	112	92	92	96	64	66	68	109	71	74	76	94	72	66	65	107	74	68	68	87	54	55	56	104	64	65	65	15	11	9	9	14	10	9	9	11	7	7	7	13	8	8	8	8
ENSG00000011243	373	245	233	233	370	243	231	231	373	204	233	234	363	200	228	230	313	207	194	194	308	192	181	181	310	171	183	184	324	175	187	188	633	482	473	473	632	474	464	464	649	386	475	479	662	390	479	484	665
ENSG00000011258	703	427	408	408	706	423	410	410	699	353	400	403	703	356	401	407	557	348	333	334	572	330	324	324	529	277	304	306	566	285	315	319	971	681	669	669	975	684	666	666	989	557	672	677	993	556	675	681	891
ENSG00000011260	341	207	203	203	332	196	195	195	351	175	202	204	347	169	202	204	295	191	180	180	292	175	163	163	270	135	161	162	277	128	156	158	668	474	464	465	626	443	439	440	672	293	464	469	646	284	450	455	833
ENSG00000011275	615	394	377	377	579	364	345	346	617	327	366	370	593	311	343	347	529	320	311	311	492	280	267	267	493	258	279	283	488	253	268	272	1004	702	678	678	948	651	628	628	1063	588	710	715	1038	564	686	691	1090
ENSG00000011295	653	402	389	389	668	409	389	389	676	316	391	401	696	327	404	413	554	342	331	330	565	339	326	328	530	263	307	309	561	278	323	325	1068	767	753	753	1083	770	753	753	1093	515	760	770	1116	521	770	781	1251
ENSG00000011304	882	577	553	553	896	570	547	547	937	456	571	581	962	462	583	594	892	571	551	551	899	552	534	534	891	421	526	535	945	434	552	561	1446	1066	1035	1035	1455	1054	1024	1024	1515	707	1056	1072	1559	717	1079	1097	1457
ENSG00000011332	0	0	0	0	3	3	3	3	0	0	0	0	3	2	2	2	0	0	0	0	8	6	5	5	0	0	0	0	6	3	3	3	0	0	0	0	1	1	1	1	0	0	0	0	0	0	0	0	3
ENSG00000011347	1689	1118	1078	1078	1661	1072	1027	1027	1776	782	1092	1108	1798	788	1089	1111	1578	1026	997	997	1545	959	925	925	1533	663	933	942	1577	665	936	949	371	285	275	275	372	276	269	269	377	253	276	277	382	254	277	278	716
ENSG00000011376	475	295	285	285	483	299	287	288	491	268	284	288	506	269	291	295	369	253	242	242	380	245	233	233	364	220	233	235	398	232	247	248	513	354	348	347	516	354	349	349	523	314	358	362	535	319	363	368	665
ENSG00000011405	2381	1425	1380	1381	2376	1399	1371	1371	2452	1087	1407	1425	2439	1074	1398	1415	1907	1138	1120	1120	1917	1071	1058	1059	1811	838	1022	1029	1912	849	1044	1054	2298	1581	1565	1565	2295	1568	1545	1545	2404	1149	1612	1631	2400	1137	1598	1619	2467
ENSG00000011422	131	89	83	83	138	93	85	85	137	85	84	85	141	87	85	86	71	47	45	45	80	54	46	46	74	38	42	46	80	41	45	48	29	22	21	21	30	23	23	23	33	24	25	24	34	26	25	25	31
ENSG00000011426	21	14	14	14	21	14	14	14	22	15	15	15	22	15	15	15	35	19	19	19	35	19	19	19	34	18	18	18	34	18	18	18	289	199	197	197	288	198	196	196	301	184	206	206	298	180	204	204	324
ENSG00000011451	217	130	125	125	225	132	123	123	232	124	131	132	240	127	134	135	170	115	111	111	176	116	107	108	161	105	103	103	166	104	101	101	248	173	166	166	247	169	162	161	261	166	166	170	263	166	170	174	212
ENSG00000011454	767	470	456	456	765	465	453	453	744	385	427	434	733	380	423	430	620	369	350	350	627	342	332	332	579	283	312	313	610	291	323	324	648	454	436	436	654	453	438	438	665	387	441	449	685	397	453	462	569
ENSG00000011465	10533	5804	6073	6078	10578	5811	6050	6058	11241	1242	5968	6377	11337	1243	5986	6413	6079	3467	3517	3523	6179	3328	3396	3399	6206	963	3320	3428	6581	986	3442	3565	51	35	33	33	55	40	39	39	57	36	38	38	63	43	45	45	108
ENSG00000011478	64	40	35	35	96	71	53	53	64	34	33	33	84	44	47	47	54	37	35	35	56	44	39	40	50	30	31	31	48	33	33	33	100	75	73	73	121	92	85	85	103	68	74	74	119	79	87	87	149
ENSG00000011485	357	233	222	222	345	221	205	205	373	201	230	233	366	195	224	227	341	234	228	228	334	212	206	206	334	183	207	212	343	183	208	212	308	227	222	222	295	216	211	211	325	193	228	229	322	193	229	230	392
ENSG00000011523	420	259	240	240	423	248	232	233	430	240	243	247	437	237	240	243	263	162	156	156	274	161	150	149	264	143	148	149	282	145	150	151	406	293	288	289	403	284	278	278	402	266	280	282	410	270	283	285	405
ENSG00000011566	905	543	519	519	888	520	508	508	913	447	525	533	892	428	510	520	661	398	386	386	655	371	362	362	612	298	344	345	623	294	341	342	962	674	662	661	950	656	651	651	962	522	650	662	952	513	642	655	763
ENSG00000011590	4	2	2	2	4	2	2	2	5	2	2	2	5	2	2	2	2	1	1	1	2	1	1	1	2	1	1	1	2	1	1	1	0	0	0	0	0	0	0	0	0	0	0	0	0	0	0	0	0
ENSG00000011600	342	215	202	202	343	211	197	197	368	124	211	214	371	123	210	213	281	173	171	171	284	168	166	166	290	107	167	172	301	109	170	176	113	82	77	77	110	80	74	74	126	63	86	86	129	66	88	88	124
ENSG00000011638	173	106	98	98	178	107	98	99	173	80	96	99	192	90	108	110	75	48	47	47	96	66	57	57	75	42	44	45	85	47	49	51	15	12	11	11	21	16	13	13	16	11	11	12	19	13	13	14	25
ENSG00000011677	0	0	0	0	1	1	1	1	0	0	0	0	1	1	1	1	0	0	0	0	0	0	0	0	0	0	0	0	0	0	0	0	1	1	1	1	1	1	1	1	1	1	1	1	1	1	1	1	7
ENSG00000012048	163	94	94	94	184	113	107	107	177	101	101	101	188	109	111	112	157	99	96	96	185	121	110	110	157	85	90	91	182	99	103	104	349	236	233	232	357	244	239	238	354	224	233	235	363	230	241	242	615
ENSG00000012061	300	196	189	189	307	202	187	187	318	165	187	190	337	173	198	200	316	182	175	175	346	200	186	185	305	143	162	165	325	155	175	176	308	236	233	233	325	249	239	239	328	193	242	243	349	205	252	254	346
ENSG00000012124	102	64	61	61	108	68	63	63	108	61	62	64	116	66	67	69	34	26	26	26	40	31	28	28	32	23	24	24	41	28	29	29	11	9	9	9	14	12	11	11	11	9	9	9	13	10	10	10	6
ENSG00000012171	82	59	57	57	81	56	53	53	82	52	52	53	87	54	54	55	46	32	30	30	47	32	31	30	45	27	27	28	47	28	28	29	166	129	124	124	166	126	123	122	181	123	133	136	187	126	135	138	54
ENSG00000012174	586	351	340	340	586	348	333	333	610	294	342	348	615	294	341	347	493	302	296	296	496	288	283	283	476	247	274	278	496	250	276	281	911	639	629	629	916	636	626	626	941	493	641	646	952	495	645	650	1249
ENSG00000012211	40	19	19	19	55	35	30	28	38	17	18	18	48	22	24	25	18	10	10	10	27	20	18	17	20	12	12	12	28	17	17	17	32	26	23	23	42	33	29	29	31	23	22	22	41	28	28	28	26
ENSG00000012223	87	55	49	49	89	52	49	49	89	48	50	50	89	48	49	50	61	39	36	36	62	37	35	35	59	28	32	34	66	32	36	38	21	16	16	16	20	15	15	15	21	16	16	16	21	16	16	16	19
ENSG00000012232	326	186	182	182	369	223	204	203	345	188	192	193	379	208	213	215	221	143	137	137	257	167	157	158	225	132	136	140	264	154	160	163	768	533	518	518	798	560	530	531	824	500	546	554	860	520	570	579	825
ENSG00000012504	1493	874	845	845	1495	862	831	831	1545	561	868	887	1546	556	866	886	1296	735	727	727	1305	709	705	705	1256	459	676	684	1299	458	687	696	1491	1065	1044	1045	1499	1063	1045	1045	1529	637	1065	1080	1531	632	1061	1077	1527
ENSG00000012660	1583	964	950	950	1582	948	932	932	1615	629	945	959	1607	617	934	950	1538	931	904	904	1551	875	856	856	1455	564	826	835	1548	575	849	861	2199	1526	1518	1518	2202	1520	1511	1511	2314	852	1562	1592	2318	852	1563	1594	2192
ENSG00000012779	201	124	112	112	201	122	110	110	209	112	113	114	210	111	114	115	149	81	78	78	152	79	76	76	150	73	77	77	156	75	78	78	18	15	15	15	18	15	15	15	19	16	16	16	18	15	15	15	27
ENSG00000012817	853	532	517	517	856	527	514	514	897	497	542	546	884	484	530	535	667	403	394	394	677	393	387	387	652	339	374	378	673	345	378	384	1125	796	791	791	1126	788	778	778	1175	677	822	826	1176	668	812	821	1073
ENSG00000012822	731	455	456	456	732	451	445	445	782	414	478	482	787	410	475	480	618	381	369	369	628	370	364	364	623	317	354	359	662	329	367	376	1010	704	692	692	1009	700	684	684	1065	568	718	722	1071	568	718	724	851
ENSG00000012963	279	155	153	153	280	155	153	153	304	150	165	167	308	152	167	169	187	118	114	114	189	114	109	109	196	108	117	117	214	118	126	126	161	99	97	97	163	101	98	98	184	97	111	114	195	101	118	121	180
ENSG00000012983	595	345	338	338	593	345	333	334	590	298	330	333	584	290	324	328	388	228	220	220	390	219	212	212	347	178	188	188	370	186	197	198	340	233	226	226	346	240	229	229	331	207	220	223	331	208	221	224	333
ENSG00000013016	414	268	256	256	426	273	256	256	429	239	265	267	444	246	273	275	357	221	217	217	366	214	210	210	354	185	202	206	381	193	211	216	64	48	45	45	66	48	45	45	71	47	47	48	74	50	50	51	82
ENSG00000013275	605	371	360	360	607	371	359	359	637	270	375	379	633	267	370	374	580	351	345	345	588	338	334	334	558	232	319	320	595	242	333	335	1046	720	725	726	1050	717	718	719	1094	408	731	751	1090	407	730	751	1263
ENSG00000013288	778	487	471	470	799	498	472	471	850	431	497	502	890	445	512	518	690	435	428	428	719	437	425	424	691	351	405	407	756	380	440	441	315	224	222	221	325	233	227	227	327	212	228	228	349	221	240	241	416
ENSG00000013293	10	4	4	4	58	51	29	28	7	3	3	3	38	20	22	22	11	6	5	5	38	33	22	23	9	3	3	3	34	12	16	16	0	0	0	0	20	20	9	8	1	1	1	1	15	10	10	10	6
ENSG00000013297	319	207	189	189	330	204	189	187	332	166	184	188	366	183	201	207	171	109	105	106	182	111	101	100	155	84	89	90	179	90	97	98	113	86	84	84	130	99	90	90	111	71	79	80	127	82	89	90	34
ENSG00000013306	278	177	168	168	284	174	167	166	303	158	180	182	329	169	191	193	343	226	218	218	352	222	212	212	345	178	209	214	360	182	214	220	780	548	535	535	783	545	531	531	847	385	572	579	858	391	583	589	867
ENSG00000013364	905	593	569	569	928	601	568	568	1028	491	628	643	1082	503	649	664	796	516	507	506	818	503	488	489	824	393	489	500	886	412	520	532	1093	796	777	777	1115	796	778	779	1227	598	857	872	1287	621	897	912	1444
ENSG00000013374	758	455	436	436	772	459	443	441	782	376	448	454	789	382	457	465	666	404	395	395	683	394	386	386	634	309	363	368	686	324	383	388	1237	868	862	862	1237	865	856	856	1289	618	885	895	1298	621	887	896	1292
ENSG00000013375	1637	987	960	959	1637	970	940	940	1728	783	988	1004	1732	779	983	1000	1416	842	832	832	1420	784	781	781	1380	611	771	779	1453	626	792	801	1519	1035	1019	1019	1516	1024	1010	1010	1586	794	1052	1066	1592	801	1057	1073	1905
ENSG00000013392	124	80	78	78	125	81	77	77	127	69	77	80	135	73	81	84	127	68	68	68	129	70	69	69	119	58	60	60	131	64	69	69	81	59	56	56	84	62	59	59	86	54	59	60	90	57	62	63	94
ENSG00000013441	1928	1145	1121	1120	1937	1149	1126	1126	2003	717	1150	1164	1994	710	1149	1165	1311	773	767	767	1327	749	737	737	1290	496	711	726	1342	501	720	739	1428	1006	1007	1006	1415	990	988	989	1483	644	1030	1047	1471	630	1016	1035	980
ENSG00000013503	292	193	189	189	291	189	186	186	304	184	191	195	305	183	190	195	285	182	178	178	289	182	176	176	277	160	167	167	293	168	174	175	331	243	240	240	328	238	237	237	343	224	247	247	338	223	242	242	420
ENSG00000013523	353	209	199	199	357	206	197	197	359	185	199	201	358	183	196	198	321	186	179	179	320	172	169	169	312	156	171	171	324	157	172	173	236	178	172	172	237	178	171	171	260	179	183	185	262	181	185	187	385
ENSG00000013561	951	585	565	565	887	533	518	518	977	450	563	573	942	435	547	553	843	515	498	497	804	465	448	451	825	367	459	469	852	362	455	464	1270	881	867	867	1168	824	808	809	1316	587	881	891	1271	569	857	868	1465
ENSG00000013563	175	121	117	117	175	117	114	114	182	110	120	123	179	107	117	120	207	129	125	125	210	123	118	118	207	109	122	124	218	109	123	125	177	122	117	117	177	119	115	115	180	112	118	118	185	113	118	119	229
ENSG00000013573	101	69	66	66	103	64	62	62	79	52	53	53	93	58	59	60	98	66	60	60	91	49	49	49	79	37	38	38	100	45	46	47	258	195	185	185	189	139	135	134	229	155	162	164	228	148	155	158	238
ENSG00000013583	380	236	222	222	383	244	223	223	380	161	222	222	374	161	220	221	392	233	232	232	400	222	221	221	380	157	211	215	404	162	218	221	215	146	138	138	218	149	138	138	211	119	136	138	214	118	137	139	179
ENSG00000013588	60	40	38	38	91	69	59	57	62	38	39	40	93	56	57	59	24	14	13	13	51	40	30	28	25	12	12	12	52	29	30	31	4	2	2	2	20	18	14	15	3	1	1	1	18	10	13	13	5
ENSG00000013619	53	32	31	31	60	38	37	37	56	30	30	31	65	38	38	39	33	22	20	20	36	24	19	19	35	20	21	21	42	22	23	24	9	7	7	7	9	7	7	7	8	6	6	6	8	6	6	6	8
ENSG00000013725	114	64	62	63	143	92	86	87	129	71	71	73	135	74	74	76	65	41	41	41	113	88	86	86	61	38	39	39	69	41	43	43	31	23	22	22	72	64	62	62	32	23	23	23	37	28	28	28	22
ENSG00000013810	98	61	58	58	104	63	58	58	93	52	52	52	103	53	54	54	45	29	28	28	45	28	27	27	40	24	24	24	42	25	25	25	122	91	87	87	128	96	89	89	121	84	85	85	130	89	90	90	112
ENSG00000014123	1149	668	658	658	1150	664	651	651	1178	501	667	681	1185	499	669	683	995	613	605	605	989	586	578	578	983	458	574	582	1017	462	586	595	850	556	548	548	847	553	545	545	882	451	570	576	883	447	569	575	1030
ENSG00000014138	123	76	70	70	156	111	88	90	121	71	69	70	139	78	82	83	88	59	53	53	97	66	59	59	79	45	46	47	92	53	56	57	117	94	90	90	134	109	102	102	116	84	89	91	132	93	99	101	132
ENSG00000014164	65	47	47	47	67	47	47	47	65	43	44	44	64	42	43	43	100	65	63	63	100	61	58	58	90	53	54	54	96	54	54	54	200	162	153	153	199	155	147	147	201	141	149	150	210	145	151	152	182
ENSG00000014216	734	452	432	432	744	453	421	420	802	374	462	470	813	374	458	465	664	423	410	410	684	418	398	398	658	338	391	391	716	354	413	414	1124	843	826	826	1132	845	814	814	1191	627	853	865	1205	632	860	872	1311
ENSG00000014257	10	5	5	5	10	5	5	5	11	6	6	6	10	5	5	5	23	11	11	11	23	11	11	11	22	9	10	10	23	10	11	11	1	1	1	1	2	2	2	2	1	1	1	1	1	1	1	1	2
ENSG00000014641	1809	1079	1064	1064	1795	1062	1044	1045	1917	511	1098	1138	1913	510	1092	1134	1662	956	947	948	1657	895	895	895	1678	477	916	929	1751	483	933	946	2561	1716	1757	1758	2539	1696	1736	1737	2768	650	1859	1889	2763	643	1850	1883	3417
ENSG00000014824	1231	748	737	737	1240	747	731	731	1227	533	724	735	1246	535	726	738	1018	622	604	604	1026	606	588	588	969	444	543	551	1028	463	574	580	1067	765	750	750	1074	767	755	756	1087	528	753	761	1110	539	768	776	1479
ENSG00000014914	78	45	43	43	77	44	42	42	79	43	43	43	76	40	40	40	50	24	24	24	50	24	23	23	50	24	24	24	50	24	23	23	158	110	110	110	155	108	106	106	167	109	115	114	162	107	111	111	63
ENSG00000014919	648	414	400	400	628	393	379	379	689	339	410	416	692	340	410	417	645	407	395	395	632	366	357	357	637	307	372	370	657	304	364	366	1027	726	707	707	1007	701	683	683	1107	547	756	756	1097	539	741	749	1731
ENSG00000015133	369	232	222	222	381	233	221	221	368	211	218	219	373	211	220	220	271	167	163	163	283	164	157	157	255	146	145	146	276	151	151	152	98	72	70	70	98	72	69	69	100	69	72	72	102	71	73	73	100
ENSG00000015153	413	264	247	247	446	295	266	266	433	241	256	262	452	253	267	273	362	239	224	224	392	254	227	227	342	187	201	204	366	197	214	217	272	199	194	194	293	217	203	203	281	179	196	197	294	190	207	208	287
ENSG00000015171	1270	762	760	760	1277	763	758	758	1313	576	771	784	1314	576	770	784	1048	621	610	610	1052	588	585	585	1030	459	581	590	1076	469	593	602	1222	867	855	855	1218	861	848	848	1296	634	894	908	1297	633	894	909	1022
ENSG00000015285	100	61	61	60	100	60	58	58	101	57	60	60	102	56	59	59	64	42	39	39	66	43	40	40	67	37	39	39	70	39	41	41	31	25	23	23	33	27	25	25	30	22	23	23	30	22	23	23	28
ENSG00000015413	23	12	12	12	22	11	11	11	22	11	11	11	22	11	11	11	6	5	5	5	7	6	6	6	7	6	6	6	8	7	7	7	23	18	18	18	21	16	16	16	23	18	18	18	22	17	17	17	48
ENSG00000015475	395	246	240	240	399	246	238	237	413	205	245	247	420	210	249	251	406	245	240	240	411	232	225	224	397	182	219	221	417	186	225	228	289	213	209	209	294	211	208	207	300	172	210	213	306	174	214	217	445
ENSG00000015479	4088	2447	2404	2404	3708	2199	2154	2156	4218	1332	2426	2481	3932	1267	2256	2307	3264	1956	1918	1916	3024	1749	1676	1676	3170	1061	1769	1797	3062	1021	1683	1716	5630	3853	3874	3878	5135	3481	3495	3500	5866	1659	3922	4044	5444	1573	3633	3748	6875
ENSG00000015520	140	95	94	94	142	96	96	95	147	94	96	97	143	91	92	94	329	205	203	203	332	199	195	195	328	177	191	193	343	184	196	200	355	248	241	241	346	236	232	232	351	223	234	236	350	220	232	234	627
ENSG00000015532	241	151	142	142	259	173	156	156	254	143	152	156	279	157	168	172	218	144	140	140	226	140	137	137	205	118	124	124	239	137	145	145	694	520	507	507	708	518	501	502	734	432	528	534	779	452	550	557	871
ENSG00000015568	69	50	51	51	57	38	38	36	61	35	42	43	59	32	36	38	32	26	26	26	33	26	22	23	27	18	19	19	32	22	23	23	26	16	15	15	30	20	19	19	26	15	15	15	30	22	20	20	18
ENSG00000015592	1	1	1	1	1	1	1	1	1	1	1	1	1	1	1	1	0	0	0	0	1	1	1	1	0	0	0	0	0	0	0	0	2	2	1	1	2	2	1	1	0	0	0	0	0	0	0	0	1
ENSG00000015676	796	501	481	481	805	506	481	481	828	440	492	498	835	443	495	501	717	443	426	426	738	433	415	415	707	354	406	411	756	366	423	430	1423	1010	982	981	1449	1022	991	991	1525	756	1041	1052	1554	766	1062	1073	1610
ENSG00000016082	1	0	1	0	2	2	2	1	1	0	0	0	1	0	0	1	0	0	0	0	0	0	0	1	0	0	0	0	1	2	0	1	4	2	2	2	4	2	2	2	4	2	2	2	4	2	2	2	0
ENSG00000016391	1334	857	816	816	1333	827	795	796	1402	671	824	834	1445	689	846	857	1295	859	802	802	1301	805	776	772	1244	614	734	743	1353	649	778	791	2794	2095	2007	2007	2796	2056	1989	1986	2838	1431	1997	2019	2922	1463	2043	2071	2452
ENSG00000016402	41	25	25	25	41	25	25	25	40	24	24	25	39	23	23	24	25	15	14	14	25	12	13	13	20	11	11	11	25	13	13	13	0	0	0	0	0	0	0	0	0	0	0	0	0	0	0	0	0
ENSG00000016490	0	0	0	0	0	0	0	0	0	0	0	0	0	0	0	0	0	0	0	0	0	0	0	0	0	0	0	0	0	0	0	0	0	0	0	0	0	0	0	0	0	0	0	0	0	0	0	0	1
ENSG00000016602	0	0	0	0	0	0	0	0	0	0	0	0	0	0	0	0	4	0	1	1	4	0	1	1	4	1	1	1	4	1	1	1	0	0	0	0	0	0	0	0	0	0	0	0	0	0	0	0	2
ENSG00000016864	699	426	413	413	706	425	417	416	730	325	429	435	749	325	437	443	648	381	368	368	656	363	353	353	639	263	348	353	685	278	368	373	1470	1032	1027	1027	1477	1028	1016	1016	1562	614	1070	1088	1563	611	1071	1090	2013
ENSG00000017260	1441	866	844	844	1433	853	830	830	1514	661	873	882	1504	654	866	876	1124	673	663	663	1135	650	646	646	1084	479	610	618	1142	494	634	642	1422	1023	1013	1013	1423	1022	1014	1014	1482	730	1034	1047	1487	729	1039	1052	1664
ENSG00000017427	1136	689	674	673	1137	680	660	660	1201	585	696	704	1218	591	703	714	849	539	518	519	859	501	494	493	830	425	477	481	884	445	494	502	512	367	356	355	517	367	356	355	535	329	363	373	543	332	363	374	262
ENSG00000017483	17	9	9	9	17	10	10	10	18	9	9	9	18	9	9	9	3	3	3	3	3	3	3	3	2	2	2	2	3	3	3	3	10	5	5	5	10	5	5	5	11	6	6	6	11	6	6	6	5
ENSG00000017797	849	552	530	530	781	511	483	483	882	431	543	551	825	406	508	517	654	412	396	396	597	348	342	342	625	324	372	377	622	312	360	365	1838	1333	1313	1313	1657	1190	1175	1175	1910	834	1328	1357	1781	789	1233	1263	1893
ENSG00000018189	848	508	492	492	835	497	483	485	861	440	488	494	841	426	471	475	672	409	399	399	673	377	372	372	621	313	346	348	645	312	348	350	890	615	604	604	884	603	590	590	898	498	600	606	879	486	583	589	953
ENSG00000018236	118	62	59	59	119	58	57	57	120	60	60	60	122	60	60	60	48	36	35	36	48	33	33	32	43	30	30	30	48	32	32	32	0	0	0	0	0	0	0	0	0	0	0	0	0	0	0	0	2
ENSG00000018280	203	115	108	109	256	167	136	136	206	105	102	107	234	121	120	123	122	78	76	75	165	118	96	94	106	64	64	64	135	76	76	76	28	18	18	18	52	45	33	35	25	14	16	16	37	23	23	23	10
ENSG00000018408	1138	718	698	698	1113	689	677	676	1166	525	708	713	1161	520	701	710	763	464	460	460	761	424	421	422	732	347	414	422	765	346	417	425	631	449	443	443	626	444	433	433	659	371	458	461	653	369	457	459	420
ENSG00000018510	1451	871	853	853	1453	867	854	854	1500	693	872	882	1499	691	872	883	1198	724	700	700	1212	680	669	669	1149	538	639	645	1226	559	663	672	1640	1152	1128	1128	1642	1141	1121	1121	1721	845	1172	1188	1733	847	1177	1192	1977
ENSG00000018610	194	146	122	122	192	136	121	119	165	92	106	107	184	98	113	114	190	134	121	121	183	121	108	110	179	95	109	112	180	89	106	108	363	264	244	244	302	211	201	201	344	175	224	225	338	171	217	218	404
ENSG00000018625	53	30	30	30	55	32	30	30	56	30	31	31	60	31	31	31	64	32	32	32	64	33	32	32	65	33	32	32	63	31	31	31	27	19	19	19	28	20	20	20	35	23	23	23	39	25	26	25	32
ENSG00000018699	227	127	123	123	221	122	118	118	218	114	118	118	214	112	116	116	196	125	119	119	199	123	117	117	190	101	111	111	198	101	113	113	384	281	269	269	384	280	268	268	394	236	274	275	393	233	272	273	538
ENSG00000018869	53	32	29	29	54	33	30	30	51	29	29	29	50	29	29	29	35	24	22	22	35	22	20	20	36	22	22	22	37	23	21	21	55	37	37	37	54	36	35	35	55	36	36	36	56	37	37	37	77
ENSG00000019102	73	38	38	38	77	38	38	38	75	36	38	38	75	34	37	37	51	39	36	36	53	36	36	36	48	31	32	32	50	31	32	32	2	2	2	2	2	2	2	2	3	3	3	3	3	3	3	3	1
ENSG00000019144	995	606	578	578	1017	618	579	581	1037	547	585	596	1056	549	585	597	712	459	439	438	730	443	417	416	671	365	391	396	705	369	393	401	148	103	98	98	166	119	113	113	153	97	100	100	163	103	106	109	92
ENSG00000019169	1447	921	890	890	1456	899	869	869	1538	516	915	937	1565	520	917	939	1888	1178	1149	1149	1904	1127	1107	1107	1909	575	1093	1121	1999	587	1129	1159	14	9	9	9	15	9	8	8	17	11	11	11	17	11	11	11	24
ENSG00000019186	0	0	0	0	0	0	0	0	0	0	0	0	0	0	0	0	0	0	0	0	0	0	0	0	0	0	0	0	0	0	0	0	0	0	0	0	0	0	0	0	0	0	0	0	0	0	0	0	0
ENSG00000019485	154	105	99	99	155	103	98	98	157	98	98	98	159	99	99	99	114	81	80	80	115	79	77	77	105	69	70	71	114	74	75	76	74	48	48	48	77	51	49	49	76	48	48	50	77	49	49	51	66
ENSG00000019505	86	56	51	51	90	60	51	52	95	57	55	56	99	57	57	58	35	18	18	18	41	24	23	23	38	19	19	19	39	19	19	19	1	1	1	1	3	3	3	3	1	1	1	1	2	2	2	2	2
ENSG00000019549	428	246	244	243	434	247	243	243	442	181	249	247	451	184	250	253	263	162	159	159	268	150	149	149	257	117	144	146	282	122	152	154	96	68	66	66	97	68	67	67	93	59	65	64	97	62	67	67	32
ENSG00000019582	9106	5263	5472	5481	9181	5168	5407	5415	9254	1044	5079	5464	9658	1050	5218	5664	6985	4121	4171	4183	7102	3875	3985	3990	6637	960	3626	3837	7275	973	3845	4086	3966	2725	2824	2825	3986	2692	2787	2789	4094	836	2747	2869	4238	852	2829	2970	5047
ENSG00000019991	1484	894	855	855	1494	884	855	855	1552	701	879	897	1572	707	884	904	829	492	483	483	844	473	466	466	797	400	446	449	853	414	464	468	66	46	44	44	67	48	45	45	67	44	43	44	68	45	44	45	70
ENSG00000019995	1566	943	900	902	1570	930	896	896	1585	666	886	902	1605	672	898	915	1318	782	770	770	1346	754	737	737	1259	539	690	698	1356	568	729	738	1317	959	931	931	1325	955	934	934	1341	701	940	948	1368	714	960	968	1150
ENSG00000020129	130	74	73	73	132	74	71	71	137	71	73	73	135	71	73	74	95	58	57	57	100	57	55	54	96	54	55	55	104	56	57	57	132	101	96	96	133	101	96	96	145	101	104	107	146	100	104	106	141
ENSG00000020181	626	400	380	380	627	391	365	365	682	354	398	409	698	363	403	415	381	240	236	236	384	231	225	225	374	210	220	221	400	222	235	236	114	84	83	83	116	88	85	85	115	79	81	82	121	86	88	89	107
ENSG00000020256	95	59	57	57	109	71	62	61	96	57	57	57	108	65	64	63	81	51	50	50	88	49	48	48	70	37	40	40	88	43	48	47	178	134	129	129	178	134	131	130	185	128	136	135	189	131	139	139	119
ENSG00000020426	262	159	154	154	257	154	151	151	259	122	146	151	258	122	147	152	202	130	120	120	205	116	111	111	181	92	103	105	199	93	105	108	274	198	195	195	276	201	198	198	287	157	198	200	289	160	201	203	388
ENSG00000020577	683	406	391	391	701	411	389	390	701	372	393	398	722	378	401	406	562	354	345	345	579	349	340	340	549	298	318	322	595	316	339	343	471	341	326	326	474	334	319	319	493	307	336	339	503	316	345	348	556
ENSG00000020633	137	88	87	87	140	89	88	88	141	88	88	89	145	88	88	89	98	64	64	64	97	63	62	62	99	61	63	63	99	61	63	64	32	22	22	22	32	23	22	22	34	22	22	22	32	21	21	21	18
ENSG00000020922	456	269	255	255	464	282	259	260	454	233	249	253	453	229	251	252	317	188	179	179	329	197	179	180	298	164	166	168	318	170	177	177	449	334	323	323	455	339	324	325	448	288	314	320	462	294	325	331	531
ENSG00000021300	42	28	28	28	43	29	28	28	47	27	30	30	48	27	31	31	29	15	16	16	29	14	15	15	29	15	15	15	31	16	16	16	23	21	21	21	24	21	21	21	24	20	20	20	24	20	19	19	69
ENSG00000021355	550	342	329	329	573	367	344	345	574	265	339	343	581	268	346	350	451	276	272	272	466	274	261	261	452	212	258	261	476	215	263	266	1039	738	727	727	1035	733	719	719	1083	444	739	751	1108	453	752	766	1261
ENSG00000021461	568	342	337	337	524	316	304	304	470	227	259	264	417	197	229	233	514	313	307	307	499	284	278	280	407	190	230	234	415	181	221	224	158	107	107	107	156	105	106	105	116	48	77	77	93	42	61	62	63
ENSG00000021488	162	109	105	105	171	115	110	111	160	90	99	99	166	92	101	101	184	109	108	108	189	109	105	105	175	89	98	99	189	93	103	106	189	140	140	140	195	144	144	144	191	118	141	141	201	122	149	148	249
ENSG00000021574	617	402	370	371	603	377	361	361	659	326	390	398	669	329	396	404	482	317	289	289	464	276	258	259	461	237	265	268	482	243	271	273	801	573	552	552	804	567	551	552	889	474	616	611	909	485	631	626	881
ENSG00000021645	8	7	5	5	20	20	12	14	5	5	5	5	22	13	12	11	22	17	14	14	36	27	23	23	18	10	10	10	39	21	23	24	11	8	8	8	12	9	10	10	10	7	7	7	12	9	9	9	5
ENSG00000021762	127	89	79	79	124	81	74	74	122	74	73	73	123	74	74	74	111	66	60	60	114	62	61	61	105	56	57	57	119	64	64	65	37	34	33	33	37	34	31	31	32	28	26	26	32	28	26	26	25
ENSG00000021776	1134	696	672	672	1133	684	663	663	1149	599	675	684	1153	593	674	685	835	496	493	492	866	497	490	491	810	409	462	465	858	425	480	483	1027	707	687	687	1025	700	683	683	1036	609	697	700	1038	610	697	701	1155
ENSG00000021826	59343	33117	34672	34730	59531	32716	34505	34553	62269	4786	32226	36191	62730	4654	32276	36348	65076	36013	38083	38199	65665	33881	36565	36637	63661	4769	32078	36156	67087	4673	32913	37320	28018	18553	19358	19383	28057	18335	19251	19263	29137	4024	18599	20042	29329	3938	18646	20138	69788
ENSG00000021852	7949	4712	4733	4734	7991	4696	4711	4713	8384	1287	4687	4971	8440	1274	4701	4993	8937	5371	5435	5436	9014	5056	5156	5156	8692	1275	4785	5080	9222	1286	4939	5256	2702	1874	1892	1893	2722	1883	1893	1894	2845	814	1922	1979	2875	812	1939	2000	2838
ENSG00000022267	881	526	522	522	876	516	506	506	936	398	543	547	938	388	536	542	617	357	342	342	612	335	321	322	598	272	324	326	605	268	322	324	112	80	78	78	107	78	76	76	124	84	85	85	120	81	82	82	51
ENSG00000022277	521	302	303	301	531	310	301	301	585	242	338	341	614	257	353	357	461	280	272	272	486	284	280	280	515	220	290	296	558	233	310	316	616	435	427	427	631	446	438	438	679	306	473	475	720	324	504	507	676
ENSG00000022355	0	0	0	0	0	0	0	0	0	0	0	0	0	0	0	0	0	0	0	0	0	0	0	0	0	0	0	0	0	0	0	0	0	0	0	0	0	0	0	0	0	0	0	0	0	0	0	0	1
ENSG00000022556	46	32	30	30	61	46	39	39	51	35	34	34	73	45	43	45	21	17	16	16	33	26	23	22	19	14	14	14	32	22	23	23	9	7	7	8	12	9	10	9	9	7	7	7	17	11	11	11	23
ENSG00000022567	141	99	95	95	139	92	88	88	141	87	90	90	146	89	92	92	76	58	51	51	77	56	51	51	76	48	50	50	76	48	50	50	104	79	74	74	104	75	72	72	105	73	74	75	103	72	73	74	55
ENSG00000022840	939	594	575	575	943	583	567	568	979	483	582	590	981	480	581	589	819	534	526	526	855	527	515	515	799	396	489	493	840	403	499	504	1173	847	840	840	1179	836	825	825	1251	624	866	876	1257	627	865	876	1204
ENSG00000022976	129	81	80	80	150	99	88	89	141	83	86	87	153	88	91	92	121	72	68	68	149	93	82	82	114	60	64	64	136	72	77	77	147	116	109	109	163	126	116	116	142	101	104	104	163	112	117	117	195
ENSG00000023041	404	235	230	230	400	233	227	227	418	210	240	242	415	207	237	240	393	230	229	229	391	218	218	218	376	183	211	213	386	182	212	214	524	354	356	356	525	352	353	353	542	275	362	366	539	271	359	363	638
ENSG00000023171	261	163	158	158	261	162	153	153	273	161	161	163	268	156	155	157	197	120	119	119	201	121	118	118	195	112	113	115	202	115	116	118	42	27	27	27	42	27	27	27	46	30	30	30	47	30	31	31	72
ENSG00000023191	957	646	607	606	975	630	583	584	997	456	611	623	1059	474	634	648	789	511	484	485	833	495	474	474	753	340	436	438	842	365	472	477	1131	853	819	819	1139	837	803	803	1183	550	835	845	1239	572	863	877	1443
ENSG00000023228	3871	2450	2307	2306	3997	2515	2363	2363	3960	1425	2300	2336	4130	1482	2387	2426	3775	2367	2239	2238	3945	2358	2221	2218	3620	1322	2031	2066	3970	1415	2188	2224	4524	3224	3140	3140	4583	3233	3169	3171	4595	1698	3135	3201	4780	1767	3258	3330	6109
ENSG00000023287	2053	1225	1195	1195	2056	1221	1189	1189	2114	929	1217	1228	2106	922	1210	1222	1743	1044	1035	1036	1762	994	985	985	1674	761	949	955	1735	764	959	968	4918	3404	3376	3375	4924	3394	3356	3356	5081	1852	3419	3479	5118	1851	3433	3500	5913
ENSG00000023318	918	549	535	535	918	548	533	533	955	385	544	553	952	387	545	553	768	484	470	470	786	454	447	447	742	318	429	434	800	328	442	450	358	265	261	261	362	261	261	261	361	222	255	258	368	224	259	262	386
ENSG00000023330	2552	1541	1518	1518	2547	1520	1493	1493	2653	786	1536	1567	2680	787	1545	1576	2963	1754	1753	1753	2976	1659	1669	1669	2907	779	1616	1658	3044	779	1659	1705	5080	3442	3509	3510	5069	3406	3457	3458	5336	1175	3550	3694	5389	1160	3565	3717	4609
ENSG00000023445	2134	1279	1248	1248	2135	1262	1238	1238	2191	889	1267	1285	2238	898	1288	1305	1280	760	746	746	1302	726	719	719	1239	543	688	694	1330	572	725	731	3992	2813	2778	2780	3983	2744	2757	2758	4137	1501	2813	2877	4197	1500	2847	2914	4075
ENSG00000023516	1883	1119	1089	1089	1882	1102	1086	1086	1963	899	1127	1139	1962	901	1126	1137	1327	777	758	758	1338	742	729	729	1285	633	715	718	1352	653	737	742	812	556	544	544	812	550	541	541	851	515	569	574	855	515	568	573	974
ENSG00000023572	109	71	69	69	107	68	67	67	111	62	72	70	110	61	71	70	111	66	60	60	115	62	58	58	113	49	57	57	107	47	54	54	240	169	165	166	237	164	164	164	240	114	167	170	225	107	154	156	260
ENSG00000023608	141	76	74	74	149	84	78	79	144	70	71	71	152	76	76	76	126	79	75	75	138	88	77	77	111	61	62	64	121	68	68	70	59	39	37	37	65	45	43	43	61	38	39	39	63	38	40	40	51
ENSG00000023697	730	452	435	435	731	450	434	434	770	314	449	461	765	309	445	458	817	495	488	488	817	468	464	464	808	320	454	464	836	323	461	473	792	554	542	542	790	549	537	537	847	343	573	581	839	336	567	576	1308
ENSG00000023734	935	554	547	547	903	527	521	522	976	338	555	566	972	334	547	559	787	471	464	463	764	439	430	430	766	279	437	445	776	274	435	442	999	692	689	689	980	675	668	668	1044	408	705	716	1045	402	704	715	1239
ENSG00000023839	3461	2086	2045	2044	3455	2062	2018	2018	3510	1359	2006	2053	3456	1330	1975	2022	3272	1979	1938	1937	3279	1855	1826	1826	3108	1168	1744	1779	3233	1173	1773	1810	9709	6651	6688	6690	9702	6579	6596	6598	9862	2572	6530	6746	9829	2499	6466	6689	14275
ENSG00000023892	164	120	114	114	165	113	109	109	171	110	114	117	174	109	112	115	111	66	65	65	114	65	65	65	102	54	55	55	111	59	61	61	66	48	47	47	66	47	45	45	67	48	47	47	66	47	45	45	52
ENSG00000023902	229	147	141	141	228	144	139	139	239	133	142	145	244	136	145	149	138	93	95	95	138	89	91	91	135	87	89	90	137	86	89	90	123	93	91	91	125	93	91	91	129	86	93	95	136	91	99	101	139
ENSG00000023909	1052	658	637	636	1043	631	614	616	1079	476	632	650	1093	479	637	656	886	549	536	537	874	510	502	502	833	391	491	495	882	401	503	512	1620	1167	1149	1149	1584	1122	1106	1107	1650	771	1143	1154	1665	770	1146	1160	1541
ENSG00000024048	2107	1304	1262	1261	2098	1287	1250	1250	2153	998	1271	1291	2137	987	1261	1281	1779	1113	1092	1092	1806	1044	1037	1037	1668	802	978	987	1778	819	1007	1019	2677	1897	1868	1868	2670	1891	1860	1861	2731	1350	1888	1914	2740	1338	1890	1920	2791
ENSG00000024422	215	143	136	136	229	154	141	141	233	133	143	145	250	139	151	151	142	93	84	84	155	89	82	82	128	75	74	74	155	83	83	83	82	67	65	65	85	70	68	68	88	68	69	69	93	71	73	72	38
ENSG00000024526	9	6	5	5	11	8	7	7	9	6	5	5	12	9	8	8	10	5	5	5	14	6	6	6	10	5	5	5	14	6	6	6	219	157	156	156	192	138	137	137	222	145	161	161	201	130	145	145	257
ENSG00000024862	388	223	220	220	390	222	219	219	385	155	212	213	382	152	207	209	367	220	209	209	381	220	206	206	365	145	194	198	387	151	204	208	146	105	98	98	147	101	98	98	151	88	98	100	155	89	100	102	189
ENSG00000025039	211	134	129	129	215	132	129	129	225	128	135	135	233	132	140	140	185	121	117	117	189	117	115	115	176	102	105	105	197	114	116	116	727	507	498	498	729	493	486	486	761	397	505	514	772	397	506	515	849
ENSG00000025156	91	55	53	53	81	50	50	50	95	50	52	55	85	47	48	51	71	45	46	46	63	38	39	39	63	37	38	39	60	36	37	38	100	74	73	73	86	62	61	61	101	74	74	74	92	66	66	66	138
ENSG00000025293	671	398	383	383	664	397	380	381	685	359	391	395	664	354	383	387	441	287	276	276	439	285	270	268	443	257	269	272	432	251	262	267	709	498	486	486	713	498	483	483	753	456	516	519	754	458	517	520	807
ENSG00000025423	13441	7270	7971	7989	13462	7262	7912	7932	14288	1100	7482	8391	14245	1093	7400	8342	14725	7810	8729	8765	14867	7424	8386	8416	14693	1063	7492	8482	15255	1069	7571	8614	11470	6965	7948	7967	11479	6952	7890	7917	12252	1070	7368	8449	12251	1076	7309	8423	7596
ENSG00000025434	470	290	274	274	473	283	265	265	516	250	289	293	520	251	292	296	491	311	302	302	496	297	286	286	508	244	300	302	533	248	307	309	588	433	420	420	589	419	409	409	634	349	434	441	642	350	435	442	625
ENSG00000025708	577	374	360	360	578	374	360	361	796	326	493	499	844	346	515	523	551	342	330	331	550	321	314	315	673	274	403	405	749	304	438	442	210	157	151	151	210	155	149	149	297	174	212	214	319	188	224	226	223
ENSG00000025770	222	149	140	139	248	170	151	151	250	141	149	150	266	152	163	164	211	128	129	128	233	142	134	134	224	118	128	127	249	125	135	136	403	284	278	278	411	290	276	277	443	254	300	303	465	263	314	317	422
ENSG00000025772	108	66	65	65	108	65	64	64	110	66	66	67	111	66	66	67	126	72	70	70	126	71	69	69	128	63	69	69	130	64	70	70	197	149	143	143	198	150	143	143	210	133	152	154	210	132	151	153	259
ENSG00000025796	1854	1127	1082	1082	1712	1024	995	992	1895	780	1073	1092	1772	724	1002	1021	1520	912	876	876	1425	808	790	789	1442	611	797	811	1433	602	787	801	776	570	548	548	674	495	479	479	784	449	545	553	720	415	512	521	693
ENSG00000025800	1261	778	751	751	1253	747	717	717	1330	623	761	770	1312	610	747	757	1117	674	652	652	1114	640	615	615	1099	525	618	630	1141	525	623	637	982	720	693	693	968	703	684	684	1056	613	730	737	1038	605	722	729	1212
ENSG00000026025	6864	4062	4138	4137	6890	4007	4065	4066	7248	1175	4075	4297	7348	1179	4089	4320	4459	2718	2694	2693	4500	2579	2568	2568	4378	954	2494	2563	4643	970	2572	2649	1914	1363	1360	1360	1921	1362	1352	1352	2056	709	1415	1451	2082	715	1430	1466	2033
ENSG00000026036	17	10	10	10	17	10	10	10	24	14	14	14	26	15	15	15	21	13	13	13	27	14	14	14	22	13	13	13	30	15	15	15	30	20	20	20	31	20	20	20	40	23	23	23	45	27	27	27	12
ENSG00000026103	544	338	321	321	531	325	309	309	540	264	314	317	537	258	310	313	496	305	300	300	494	288	286	286	464	226	268	273	481	226	272	278	343	247	245	245	340	245	240	240	350	202	248	250	342	195	242	244	357
ENSG00000026297	340	222	208	208	341	217	199	199	389	184	238	238	428	203	259	260	275	180	179	179	277	167	164	165	294	147	178	179	336	164	198	199	204	155	150	150	210	160	153	152	251	147	184	185	290	162	205	206	232
ENSG00000026508	1967	1166	1130	1130	1956	1135	1113	1114	1956	859	1113	1122	1941	841	1097	1109	1288	746	725	725	1313	704	693	693	1233	538	659	670	1319	554	685	696	957	671	661	661	959	665	654	654	973	529	665	673	989	532	671	679	2244
ENSG00000026559	9	8	8	8	17	17	15	14	9	7	8	8	10	7	7	7	5	2	2	2	30	26	13	14	6	3	3	3	12	4	5	5	0	0	0	0	6	6	6	6	0	0	0	0	5	3	3	3	2
ENSG00000026652	140	81	80	80	138	80	78	78	145	80	80	82	140	77	76	78	88	60	58	58	94	60	58	58	72	49	48	48	82	51	50	52	30	18	18	18	30	18	18	18	35	19	20	21	35	19	20	21	35
ENSG00000026751	228	137	137	137	225	137	134	134	228	124	130	131	229	124	131	133	127	78	77	77	136	82	74	73	127	65	71	73	141	69	75	77	69	41	39	39	70	40	38	38	70	38	40	40	67	38	39	39	52
ENSG00000026950	724	461	443	443	664	424	411	410	758	392	459	465	695	367	424	430	590	366	357	357	553	318	316	313	558	273	317	321	564	269	314	318	996	695	675	675	878	602	592	591	1029	535	685	696	942	484	623	634	956
ENSG00000027001	170	106	101	101	175	108	103	103	172	98	101	102	179	102	107	107	225	132	125	125	219	120	115	115	214	114	118	119	225	113	118	119	146	102	100	100	140	100	98	98	149	96	101	102	142	92	97	98	218
ENSG00000027075	739	446	426	426	742	440	419	419	749	377	428	435	725	363	416	422	484	301	289	289	496	295	282	282	464	243	264	267	486	254	277	280	247	187	177	177	256	197	179	179	244	162	174	175	247	162	173	175	194
ENSG00000027644	0	0	0	0	0	0	0	0	0	0	0	0	0	0	0	0	3	2	2	2	3	2	2	2	3	2	2	2	3	2	2	2	0	0	0	0	0	0	0	0	0	0	0	0	0	0	0	0	0
ENSG00000027697	2236	1303	1287	1288	2250	1281	1268	1269	2326	661	1297	1321	2342	655	1294	1323	1816	1069	1047	1048	1829	1011	1001	1001	1770	535	968	985	1858	545	994	1013	1654	1143	1140	1141	1665	1127	1126	1127	1713	579	1141	1162	1748	581	1155	1181	1676
ENSG00000027847	187	114	110	110	188	113	109	109	201	104	113	115	200	104	113	115	149	94	91	91	152	90	86	86	148	78	85	87	159	82	89	91	282	205	200	200	275	196	190	190	302	186	211	213	306	186	210	212	290
ENSG00000027869	60	39	36	36	64	39	38	38	53	32	31	31	59	35	34	34	37	20	20	20	39	20	20	20	37	20	20	20	40	21	21	21	15	11	11	11	17	12	12	12	12	9	9	9	14	10	10	10	10
ENSG00000028116	271	173	164	164	269	171	161	161	262	143	153	153	250	135	144	144	215	131	127	127	220	131	127	127	198	108	112	113	208	110	116	118	402	303	299	299	403	302	299	299	393	227	285	290	385	220	279	286	408
ENSG00000028137	715	456	434	434	717	456	425	423	739	382	438	442	748	384	435	441	526	341	334	334	535	322	313	313	502	258	302	305	543	269	316	320	241	174	174	173	250	178	176	177	250	170	177	177	265	180	186	187	254
ENSG00000028203	888	529	517	517	916	557	527	527	911	446	526	535	904	435	515	525	709	400	395	396	759	439	424	424	685	324	368	370	702	327	378	379	747	530	517	518	753	539	521	521	761	437	526	531	757	433	524	528	882
ENSG00000028277	67	49	41	41	67	41	37	37	66	38	38	38	65	37	37	37	20	15	15	15	22	16	16	16	22	14	14	14	27	17	18	18	11	10	10	10	11	9	10	10	9	8	8	8	10	9	9	9	14
ENSG00000028310	321	205	194	194	308	190	183	183	307	170	181	183	291	164	172	174	326	189	185	185	312	176	171	171	322	162	172	175	312	156	163	165	393	282	275	275	368	257	250	250	396	244	274	275	371	231	254	255	346
ENSG00000028528	1522	898	862	863	1532	888	855	855	1534	701	858	870	1570	717	879	891	1272	740	718	719	1296	714	688	689	1224	547	660	670	1290	558	682	693	1899	1331	1303	1303	1902	1309	1278	1280	1979	974	1321	1340	2010	985	1328	1350	1416
ENSG00000028839	250	149	150	150	247	148	147	147	243	120	143	144	240	119	142	144	141	89	87	87	138	84	83	83	140	78	84	85	141	77	83	84	119	77	79	79	117	77	76	76	123	72	80	80	120	70	78	78	92
ENSG00000029153	140	95	86	86	141	91	90	90	146	92	92	94	165	99	101	103	129	81	77	77	132	79	75	75	117	65	67	67	126	69	70	70	270	195	189	188	278	201	197	195	274	174	188	189	289	187	202	204	436
ENSG00000029363	2985	1730	1701	1701	2637	1520	1490	1490	3060	1239	1711	1733	2736	1099	1528	1548	2051	1181	1175	1175	1833	1002	1000	1000	1999	863	1093	1103	1876	787	1001	1015	1914	1330	1313	1313	1648	1136	1125	1125	2003	914	1349	1370	1775	807	1188	1209	2050
ENSG00000029364	2273	1364	1332	1332	2289	1367	1327	1327	2437	1010	1399	1423	2453	1016	1405	1430	2049	1220	1199	1197	2070	1178	1160	1161	2021	859	1129	1144	2129	883	1175	1189	1874	1301	1272	1273	1878	1285	1259	1260	1980	915	1324	1348	1996	919	1329	1354	2429
ENSG00000029534	9	6	6	6	14	11	10	10	10	7	7	7	16	12	12	12	2	2	2	2	5	5	4	4	4	3	3	3	7	5	5	5	11	7	7	7	11	7	7	7	11	7	7	7	9	6	6	6	4
ENSG00000029559	0	0	0	0	0	0	0	0	0	0	0	0	0	0	0	0	0	0	0	0	0	0	0	0	0	0	0	0	0	0	0	0	4	2	2	2	4	2	2	2	4	2	2	2	4	2	2	2	0
ENSG00000029639	200	126	123	123	198	124	120	120	198	107	120	121	199	107	119	120	167	109	109	109	168	103	103	103	160	87	100	100	162	88	101	101	100	71	69	69	100	72	70	70	95	55	62	63	94	56	63	64	139
ENSG00000029725	1477	969	884	884	1507	953	889	889	1429	678	845	853	1478	699	872	880	1137	738	703	703	1182	722	683	683	1043	485	601	610	1164	522	654	665	3158	2289	2189	2190	3215	2261	2196	2196	3148	1286	2117	2152	3251	1321	2178	2215	2756
ENSG00000029993	280	186	182	182	243	158	152	152	295	164	185	188	261	144	161	164	318	192	191	191	278	162	158	158	322	165	188	190	301	154	174	175	344	252	250	250	292	218	211	211	362	220	256	260	329	204	231	237	374
ENSG00000030066	822	469	452	452	826	477	453	453	833	394	458	462	849	399	464	468	716	432	427	427	733	425	419	419	696	344	397	401	740	355	412	417	1035	725	709	709	1033	720	705	705	1065	582	724	728	1059	580	721	726	1519
ENSG00000030110	96	64	62	62	80	52	52	52	99	62	62	63	79	50	50	50	110	74	68	68	102	63	57	57	104	60	65	65	101	53	59	59	230	159	156	156	200	141	135	135	238	137	157	158	223	128	147	148	321
ENSG00000030304	24	19	16	16	24	18	16	16	29	20	20	20	29	20	20	20	22	16	16	16	22	14	14	14	19	12	12	12	21	13	13	13	0	0	0	0	0	0	0	0	0	0	0	0	0	0	0	0	0
ENSG00000030419	563	326	320	320	562	320	312	312	566	292	318	322	564	288	315	318	403	238	234	234	401	225	223	223	390	209	218	222	397	209	218	222	85	63	59	59	83	61	59	59	91	61	60	61	87	58	56	57	87
ENSG00000030582	1439	892	870	870	1445	885	860	860	1567	597	911	929	1579	598	916	934	1512	925	901	902	1524	881	862	862	1520	559	872	878	1598	566	891	900	1442	1029	1003	1003	1442	1022	994	994	1548	641	1060	1070	1574	649	1070	1082	1898
ENSG00000031003	740	457	434	434	734	443	429	429	720	374	416	420	712	368	412	418	561	360	342	342	570	343	330	330	504	267	293	294	544	279	309	311	567	419	396	396	569	415	396	396	551	334	381	384	552	334	382	385	492
ENSG00000031081	552	357	343	343	558	358	343	343	561	324	340	341	574	328	347	349	470	277	271	271	485	274	267	267	457	235	253	254	491	252	270	273	241	170	168	168	245	173	170	170	255	170	177	179	262	176	183	185	209
ENSG00000031691	82	49	46	46	83	46	46	46	82	42	44	44	86	43	45	45	56	31	31	31	56	30	30	30	54	28	28	28	52	27	27	27	94	61	60	60	95	62	61	61	102	64	65	65	103	65	66	66	106
ENSG00000031698	1011	637	624	624	1012	632	617	617	1062	440	641	652	1068	443	644	655	1115	667	648	648	1122	634	624	624	1073	403	595	609	1137	415	615	630	1717	1217	1198	1199	1714	1196	1180	1181	1833	648	1235	1269	1855	650	1244	1279	2480
ENSG00000031823	238	164	161	161	247	170	165	165	232	147	149	151	244	146	155	157	263	158	155	155	266	150	148	150	255	140	143	145	272	147	150	152	346	245	241	241	359	253	246	246	361	224	247	248	382	236	262	263	333
ENSG00000032219	936	580	555	555	938	571	555	555	907	452	534	540	929	458	543	551	728	439	422	422	725	417	405	405	693	333	387	393	716	334	393	399	398	290	286	286	398	286	281	281	393	243	272	275	391	239	270	273	338
ENSG00000032389	165	112	109	109	166	109	106	106	168	107	108	110	166	104	105	107	161	101	99	99	162	96	95	95	158	85	90	91	164	87	94	95	245	188	183	183	246	185	180	180	262	166	191	193	266	165	191	193	372
ENSG00000032444	436	285	263	263	439	277	254	254	463	247	275	275	485	254	285	287	391	255	245	245	391	237	231	231	404	224	239	245	441	240	255	261	277	202	190	190	277	193	185	185	295	190	207	208	312	198	216	217	268
ENSG00000032742	460	291	283	283	469	302	286	286	459	247	277	283	454	247	273	279	456	267	259	259	465	260	256	257	425	210	234	236	453	224	247	250	266	192	188	188	276	203	193	193	271	186	195	197	265	181	192	194	285
ENSG00000033011	169	118	107	107	122	89	79	79	167	103	106	106	131	80	87	88	224	130	127	127	173	101	96	98	221	114	120	123	200	105	111	113	432	307	293	293	319	223	216	216	438	239	289	296	355	193	236	243	584
ENSG00000033030	295	193	185	185	293	198	184	185	279	157	170	173	289	163	174	178	277	166	162	161	303	179	166	166	250	126	137	137	285	138	152	151	574	401	393	394	573	400	390	391	594	328	398	402	587	324	395	399	629
ENSG00000033050	287	187	178	178	273	181	170	170	296	167	179	182	290	165	179	181	214	127	129	129	207	120	121	119	214	108	122	123	224	109	123	125	454	329	320	320	424	307	295	295	491	272	338	344	473	264	328	335	522
ENSG00000033100	421	270	266	266	424	262	257	257	462	246	279	282	463	244	275	278	318	209	203	203	323	194	192	192	326	188	200	203	343	189	205	208	535	397	391	391	534	388	380	380	622	370	452	450	619	368	446	445	467
ENSG00000033122	100	54	53	53	100	54	52	52	101	50	49	50	102	51	50	51	86	53	51	51	81	45	45	45	80	43	43	43	75	40	40	40	3	2	2	2	3	2	2	2	3	2	2	2	3	2	2	2	3
ENSG00000033170	309	178	171	171	320	183	174	180	305	150	162	164	311	150	162	164	159	103	101	100	165	104	97	98	143	80	86	86	152	80	87	87	47	31	28	28	50	35	30	30	54	34	34	34	53	32	32	33	52
ENSG00000033178	1557	944	921	921	1562	938	911	911	1588	745	926	938	1597	744	919	935	1215	717	704	705	1226	687	677	678	1201	536	669	678	1252	551	685	696	1952	1347	1338	1338	1949	1342	1335	1335	2001	1005	1357	1370	2014	1010	1368	1383	2361
ENSG00000033327	296	184	179	179	299	180	174	174	298	167	173	175	307	168	174	177	234	144	135	135	238	142	132	132	223	124	125	125	230	128	130	130	427	307	300	300	431	304	298	298	439	282	303	306	455	292	312	316	382
ENSG00000033627	781	471	455	454	795	474	451	452	820	398	454	459	824	403	458	462	606	369	359	359	616	355	345	346	580	292	326	330	606	301	335	339	1180	828	812	812	1176	817	809	809	1251	636	850	859	1254	637	858	866	1364
ENSG00000033800	750	468	462	462	751	470	458	458	774	405	470	476	766	399	464	470	580	366	357	357	594	349	338	338	540	299	320	323	587	309	330	333	833	572	550	550	824	551	539	539	854	473	556	567	844	468	548	560	546
ENSG00000033867	1172	708	684	684	1162	693	676	676	1169	583	672	679	1160	572	665	673	881	521	506	506	877	496	484	484	822	420	454	461	830	417	452	460	733	532	528	528	732	529	524	524	748	482	534	539	746	480	532	537	675
ENSG00000034053	56	34	30	30	61	43	35	35	48	30	27	28	59	35	32	33	58	39	39	39	68	44	39	39	51	33	33	33	56	32	34	34	19	9	9	9	29	19	16	17	19	9	9	9	20	12	12	12	3
ENSG00000034152	478	288	284	284	463	267	264	264	480	239	273	275	467	228	263	265	403	242	235	235	403	222	217	217	388	194	211	214	406	194	212	215	259	195	190	190	258	191	185	185	278	177	200	202	281	178	201	203	298
ENSG00000034239	7	5	5	5	8	6	6	6	5	3	3	3	5	3	3	3	1	1	1	1	1	1	1	1	4	2	2	2	4	2	2	2	1	1	1	1	2	2	2	2	1	1	1	1	2	2	2	2	0
ENSG00000034510	2303	1411	1492	1502	2181	1214	1342	1347	2108	228	1217	1317	2298	233	1268	1403	1819	1096	1127	1132	1760	914	1003	1006	1599	198	884	955	1801	205	948	1027	3125	1917	2232	2253	3015	1707	2100	2109	2879	237	1737	2044	3111	247	1835	2172	2648
ENSG00000034533	117	63	59	59	118	65	58	58	118	56	59	60	117	55	58	59	101	62	63	63	101	57	55	55	98	52	57	57	105	52	57	58	132	90	89	89	133	90	89	89	138	85	89	90	141	87	91	92	246
ENSG00000034677	2130	1276	1242	1242	2134	1267	1236	1236	2167	854	1241	1263	2162	851	1238	1260	1721	1025	1001	1001	1732	987	971	971	1682	716	934	949	1737	730	958	974	2362	1674	1659	1658	2363	1671	1656	1656	2462	1046	1695	1732	2470	1042	1694	1733	1873
ENSG00000034693	550	334	320	320	550	326	318	318	549	249	321	326	551	250	322	327	463	277	269	269	472	258	261	261	433	192	244	247	465	198	255	258	260	194	191	191	261	194	192	192	265	159	192	193	265	158	192	193	415
ENSG00000034713	421	270	254	254	437	280	259	258	433	168	255	259	448	177	264	268	412	248	237	237	418	234	227	227	401	160	225	228	438	172	237	242	600	415	417	418	604	416	417	418	620	223	426	430	632	228	431	436	669
ENSG00000034971	0	0	0	0	0	0	0	0	0	0	0	0	0	0	0	0	0	0	0	0	0	0	0	0	0	0	0	0	0	0	0	0	0	0	0	0	0	0	0	0	0	0	0	0	0	0	0	0	0
ENSG00000035115	508	319	302	302	524	334	313	312	512	256	299	308	519	257	302	311	410	241	236	236	429	252	242	241	381	194	212	212	412	207	226	227	108	80	75	75	116	89	82	82	106	73	75	75	108	75	79	79	83
ENSG00000035141	328	192	190	189	313	185	179	179	346	171	197	198	334	165	190	191	265	158	156	155	262	146	146	146	263	128	147	148	275	131	151	152	657	497	486	486	632	472	460	460	705	349	511	521	680	337	493	506	1161
ENSG00000035403	1792	1092	1053	1053	1801	1064	1043	1043	1845	800	1062	1077	1858	794	1060	1076	1137	723	692	692	1154	670	656	656	1086	530	626	632	1149	540	644	653	842	585	570	571	848	585	570	570	868	489	586	592	889	497	599	606	882
ENSG00000035499	59	27	26	26	62	30	28	28	58	23	25	25	58	23	25	25	15	11	11	11	17	13	11	11	13	9	9	9	14	10	10	10	138	94	87	87	137	93	87	87	142	83	90	91	143	84	91	92	204
ENSG00000035664	121	73	70	70	173	123	107	105	124	69	68	69	170	95	100	100	84	58	54	54	138	109	85	86	80	49	48	47	136	80	83	83	371	285	277	277	393	305	296	294	380	264	281	281	396	275	293	294	205
ENSG00000035681	366	223	217	217	363	223	216	216	354	201	207	209	348	198	204	206	208	126	124	124	215	123	122	122	201	110	115	116	211	114	119	120	336	238	237	237	337	239	235	235	358	225	244	247	354	222	242	244	351
ENSG00000035687	559	331	317	317	544	307	301	301	561	246	311	319	557	239	302	311	423	276	258	258	402	241	224	224	391	179	224	229	402	177	222	226	433	316	311	311	403	292	288	288	449	246	318	320	423	232	300	303	532
ENSG00000035720	26	21	20	20	26	20	20	20	23	19	19	19	21	18	18	18	21	11	11	11	22	11	11	11	18	9	8	8	14	8	8	8	3	2	2	2	3	2	2	2	3	2	2	2	3	2	2	2	2
ENSG00000035862	1482	887	871	872	1495	886	868	869	1671	639	977	990	1742	668	1014	1026	969	600	589	589	1003	593	579	579	1022	436	590	599	1108	465	626	636	191	136	131	131	194	139	132	132	225	143	160	160	233	149	164	166	199
ENSG00000035928	1297	827	801	800	1309	837	805	804	1366	676	832	841	1360	666	824	835	1255	761	742	742	1263	720	715	714	1229	579	701	705	1283	586	714	719	3414	2388	2369	2368	3432	2392	2365	2364	3517	1364	2391	2446	3522	1347	2382	2443	3341
ENSG00000036054	1071	629	615	615	1063	621	606	606	1098	476	623	636	1093	472	614	628	911	553	547	547	912	516	512	512	876	388	503	511	920	393	515	524	1848	1302	1296	1296	1849	1295	1287	1287	1915	807	1317	1338	1922	809	1322	1342	2122
ENSG00000036257	1414	821	800	800	1404	804	788	788	1445	612	798	810	1423	599	787	801	1072	651	636	636	1074	613	603	603	1014	467	578	587	1058	472	588	598	1143	818	800	800	1150	812	801	801	1171	585	802	811	1189	590	815	825	1208
ENSG00000036448	19	11	10	10	19	11	9	9	19	11	10	10	19	11	10	10	22	17	16	16	22	13	12	12	20	13	13	13	24	13	13	13	6	4	4	4	6	4	4	4	5	3	3	3	5	3	3	3	4
ENSG00000036473	3682	2173	2189	2190	3701	2174	2184	2185	3767	724	2104	2194	3733	711	2083	2171	3582	2071	2073	2072	3603	1958	1986	1986	3466	714	1877	1948	3583	706	1894	1969	6180	4056	4222	4229	6194	4039	4202	4208	6167	931	3945	4180	6093	898	3883	4120	5871
ENSG00000036530	20	15	14	13	46	38	27	27	16	10	10	10	31	16	17	17	13	10	7	8	50	47	28	29	11	8	8	8	23	14	14	14	15	10	11	11	36	32	22	22	19	13	14	14	30	19	18	18	6
ENSG00000036549	1087	643	620	619	1109	658	629	628	1124	553	636	646	1133	561	644	654	764	472	464	464	792	479	467	470	764	392	451	457	793	401	461	469	1381	1008	993	993	1393	1009	994	995	1427	774	1011	1022	1450	779	1023	1035	1798
ENSG00000036565	0	0	0	0	2	2	2	2	0	0	0	0	1	1	1	1	1	1	1	1	5	5	4	4	0	0	0	0	4	3	3	3	0	0	0	0	5	5	3	3	0	0	0	0	4	2	2	2	0
ENSG00000036672	70	46	44	44	68	44	44	44	71	43	45	46	70	43	45	46	72	43	42	42	73	42	40	40	74	42	41	42	77	44	43	44	164	117	113	113	161	113	108	108	166	109	113	113	170	110	117	117	151
ENSG00000036828	39	25	25	25	40	26	26	26	41	24	26	27	42	26	27	28	20	13	13	13	20	12	12	12	19	12	12	12	21	13	13	13	0	0	0	0	0	0	0	0	0	0	0	0	0	0	0	0	0
ENSG00000037042	63	46	46	46	36	27	27	27	54	41	41	41	39	29	29	29	59	38	36	36	45	26	25	25	48	29	31	31	41	25	26	26	160	105	100	100	135	86	83	83	145	88	95	95	130	78	85	85	106
ENSG00000037241	159	94	93	93	81	45	44	44	142	66	82	83	90	37	48	48	131	81	79	79	68	38	39	39	111	54	66	67	61	32	37	38	227	162	160	160	129	88	90	90	194	80	134	136	121	47	85	86	190
ENSG00000037280	446	296	279	279	462	308	281	281	476	284	296	300	492	290	306	310	338	219	214	214	357	226	213	213	341	193	201	205	364	203	212	216	144	107	102	102	150	109	105	105	140	95	99	100	150	102	106	107	108
ENSG00000037474	898	562	551	551	899	557	540	540	942	442	568	574	942	438	561	570	741	479	466	466	746	452	445	444	721	359	440	444	767	367	454	458	1176	828	819	820	1181	824	814	816	1236	593	845	858	1255	598	854	866	1373
ENSG00000037637	388	252	245	245	384	250	238	238	388	221	237	237	385	220	235	235	328	202	189	189	338	200	188	188	318	166	170	171	341	180	182	183	303	225	218	219	326	247	231	230	326	215	228	228	327	213	227	227	281
ENSG00000037749	560	328	316	316	565	334	317	317	565	257	320	322	554	251	311	313	482	287	276	276	488	273	263	263	448	207	245	250	471	210	248	253	523	368	364	364	533	373	370	370	515	282	360	364	517	284	360	364	694
ENSG00000037757	250	181	158	158	271	194	166	166	235	138	147	148	280	157	169	171	230	163	140	140	257	183	151	153	208	116	128	128	253	141	153	153	307	248	234	234	337	270	250	250	301	195	226	229	341	217	255	258	364
ENSG00000037897	23	14	14	14	24	14	13	13	23	12	12	12	22	14	14	14	22	16	16	16	24	16	16	16	21	16	16	16	24	16	16	16	58	46	46	46	51	41	41	41	76	53	59	60	72	51	57	58	124
ENSG00000037965	0	0	0	0	0	0	0	0	0	0	0	0	0	0	0	0	1	1	1	1	1	1	1	1	2	1	1	2	2	1	1	2	3	1	1	1	3	1	1	1	3	1	1	1	3	1	1	1	0
ENSG00000038002	300	193	190	190	302	193	189	189	314	152	193	198	319	154	196	201	266	158	155	155	272	152	150	150	250	121	141	141	273	127	151	151	181	126	126	126	180	124	125	125	191	116	130	131	194	118	133	134	294
ENSG00000038210	1623	985	964	964	1783	1120	1061	1063	1701	666	1003	1019	1836	733	1082	1099	1339	820	810	809	1443	870	830	830	1295	531	754	759	1407	570	799	805	2035	1405	1391	1391	2130	1493	1438	1438	2128	851	1434	1457	2227	899	1495	1519	2011
ENSG00000038219	1487	901	885	885	1497	908	885	885	1521	792	889	905	1544	804	906	925	991	598	587	587	1011	584	572	573	944	505	540	542	1002	525	563	567	1373	997	974	975	1385	993	970	970	1428	891	1006	1017	1448	901	1012	1023	1159
ENSG00000038274	1142	650	650	651	1145	651	643	644	1206	423	678	692	1199	426	671	686	930	571	566	566	936	546	537	537	941	361	536	549	986	372	550	565	1231	873	870	870	1235	865	864	864	1306	514	914	920	1314	518	920	927	1118
ENSG00000038295	58	32	31	31	59	33	32	32	58	30	31	32	59	31	32	33	38	27	27	27	38	24	24	24	37	23	23	24	40	24	24	25	24	16	17	17	24	16	16	16	23	16	16	16	23	16	15	15	14
ENSG00000038358	396	258	253	253	398	257	249	249	440	254	267	271	442	254	265	269	366	222	215	215	374	211	204	204	371	196	207	208	401	206	217	218	628	449	444	444	628	446	438	438	682	420	473	480	682	420	470	476	678
ENSG00000038382	1521	921	881	882	1510	896	859	860	1575	804	909	920	1576	801	910	922	1368	869	830	830	1379	796	779	779	1287	682	743	754	1361	700	766	776	1623	1186	1149	1149	1624	1178	1140	1140	1785	1028	1244	1243	1795	1028	1248	1250	1342
ENSG00000038427	1395	828	812	813	1397	819	800	801	1448	726	819	836	1459	729	821	836	821	478	470	470	824	453	445	445	810	419	443	445	837	423	448	451	286	196	191	191	286	196	190	190	296	190	196	199	295	189	195	198	156
ENSG00000038532	457	263	258	258	482	286	269	270	460	243	254	259	471	250	259	264	357	245	232	232	390	258	239	239	324	188	201	202	380	212	232	233	323	240	232	232	339	250	242	242	332	224	231	233	358	239	248	252	347
ENSG00000038945	1587	950	924	924	1601	945	921	921	1646	658	927	942	1666	661	931	950	1265	774	760	759	1282	730	712	712	1212	485	679	692	1295	504	699	714	747	519	512	512	746	517	509	509	763	410	514	517	768	411	517	522	1156
ENSG00000039068	4019	2479	2436	2435	4054	2472	2411	2411	4282	1379	2530	2586	4360	1395	2555	2621	3929	2438	2383	2383	4008	2341	2291	2292	3916	1304	2254	2301	4199	1341	2347	2400	2541	1844	1817	1818	2557	1834	1803	1805	2726	1176	1902	1940	2757	1176	1911	1953	3498
ENSG00000039123	1217	724	713	713	1228	730	718	717	1243	521	713	722	1248	525	719	727	925	543	533	533	937	528	520	520	877	399	491	495	933	415	509	514	1595	1118	1107	1107	1605	1114	1112	1112	1628	737	1114	1130	1634	741	1119	1136	1676
ENSG00000039139	92	56	55	55	92	56	55	55	92	54	53	54	90	52	51	52	66	50	50	50	67	46	45	45	57	40	41	41	58	37	38	38	34	22	22	22	33	22	21	21	33	22	22	22	32	21	21	21	8
ENSG00000039319	1644	949	927	928	1667	961	935	937	1681	783	940	954	1689	784	947	961	1220	737	715	716	1251	719	689	692	1146	562	647	657	1236	589	679	689	1561	1082	1077	1078	1576	1098	1087	1088	1613	851	1100	1116	1629	858	1112	1129	1549
ENSG00000039523	308	209	196	196	305	199	188	188	324	179	197	198	324	178	195	196	299	190	185	185	304	182	178	178	291	159	171	171	313	170	182	182	259	180	173	173	260	176	169	169	287	177	188	190	285	172	183	185	188
ENSG00000039537	14032	8269	8320	8326	14043	8237	8252	8259	14613	2255	8176	8628	14620	2196	8130	8608	14418	8383	8539	8545	14562	7953	8151	8153	13913	2129	7613	7973	14684	2100	7809	8202	456	317	306	306	458	316	307	307	477	279	312	315	473	274	306	310	297
ENSG00000039560	834	498	487	487	835	504	487	487	873	438	502	506	878	444	511	515	684	416	403	403	703	410	393	393	676	339	380	386	738	364	403	410	1207	828	812	812	1209	819	811	811	1249	648	827	844	1261	649	833	850	1168
ENSG00000039600	0	0	0	0	0	0	0	0	0	0	0	0	0	0	0	0	0	0	0	0	0	0	0	0	0	0	0	0	0	0	0	0	0	0	0	0	0	0	0	0	0	0	0	0	0	0	0	0	2
ENSG00000039650	175	115	109	109	176	112	105	105	183	104	108	109	180	104	105	106	131	98	95	95	139	98	94	94	124	79	87	86	145	88	95	95	159	122	121	121	159	117	115	115	177	117	125	128	179	118	126	129	160
ENSG00000039987	1	1	1	1	2	2	2	3	1	1	1	1	5	4	4	5	0	0	0	0	9	9	4	4	0	0	0	0	3	2	2	2	0	0	0	0	13	13	8	8	0	0	0	0	11	5	6	6	0
ENSG00000040199	285	178	172	172	320	213	194	194	298	173	177	179	342	187	198	201	279	171	160	160	303	184	170	168	266	141	146	147	314	167	171	173	498	371	357	357	513	378	364	364	513	325	358	365	537	343	376	383	378
ENSG00000040275	82	48	48	48	81	47	47	47	82	45	48	48	71	41	44	44	60	38	37	37	60	34	34	34	55	31	33	33	58	31	33	33	114	77	78	78	117	79	80	80	118	79	81	81	119	79	82	82	170
ENSG00000040341	665	393	377	377	655	388	367	368	695	343	395	400	695	342	393	398	524	324	317	317	517	297	289	288	512	266	296	296	571	283	314	316	1213	844	819	819	1181	823	795	795	1304	628	878	888	1313	641	883	894	1430
ENSG00000040487	71	46	44	44	76	51	46	45	72	42	43	43	79	45	48	48	66	44	43	43	77	52	48	49	61	38	40	40	69	41	43	43	118	92	86	86	115	88	82	82	126	84	86	88	121	80	80	83	150
ENSG00000040531	172	120	115	115	176	120	115	115	182	112	119	120	185	111	118	119	181	109	103	103	183	97	96	96	171	88	91	94	187	90	96	99	296	218	211	212	299	219	213	214	320	197	222	227	326	201	225	231	392
ENSG00000040608	30	24	22	22	31	24	23	23	39	27	27	28	41	29	29	30	27	22	22	22	27	22	22	22	25	20	20	20	26	21	21	21	7	6	6	6	7	6	5	5	5	4	4	4	6	5	5	5	8
ENSG00000040633	139	93	86	86	136	86	79	79	152	84	90	89	153	83	86	86	148	99	98	98	148	97	96	96	150	85	93	93	153	88	96	96	400	294	288	288	402	291	286	286	434	241	307	309	447	244	313	316	542
ENSG00000040731	0	0	0	0	4	5	4	2	0	0	0	0	4	3	3	3	1	1	1	1	9	7	6	5	1	1	1	1	3	2	2	2	0	0	0	0	5	4	2	3	0	0	0	0	1	1	1	1	0
ENSG00000040933	698	432	418	418	706	433	415	415	702	394	413	417	705	391	413	416	463	284	277	277	469	274	268	267	440	237	246	251	466	244	255	260	409	293	285	285	413	296	283	283	412	271	285	285	416	274	285	286	379
ENSG00000041353	344	204	197	197	345	198	195	195	339	177	191	192	351	183	198	200	200	119	114	114	201	114	111	111	192	105	108	108	201	107	111	111	160	112	112	112	161	112	112	112	164	110	112	113	168	113	115	116	137
ENSG00000041357	985	586	581	581	993	593	584	583	1055	334	606	620	1059	337	608	623	829	518	509	509	839	499	494	494	820	297	478	483	864	307	494	499	1297	920	931	932	1289	910	921	922	1332	426	930	953	1346	425	935	958	1845
ENSG00000041515	101	64	63	63	99	64	61	61	96	55	56	57	89	54	55	56	78	46	44	44	81	46	44	44	82	42	42	42	82	44	44	44	16	11	11	11	17	12	12	12	15	9	9	9	16	10	10	10	21
ENSG00000041802	473	299	294	295	468	298	289	288	487	252	293	298	485	252	291	297	450	284	277	276	456	275	266	263	437	228	255	257	462	234	263	267	333	240	235	235	334	241	235	235	336	207	239	240	341	210	241	242	426
ENSG00000041880	144	96	89	89	151	100	94	94	154	93	94	97	165	100	102	105	213	129	128	128	219	125	124	124	204	110	118	119	209	109	117	118	190	136	134	134	191	137	133	133	195	130	137	137	195	128	136	136	161
ENSG00000041982	445	275	272	271	450	280	272	272	476	263	282	288	476	264	281	288	313	194	186	186	309	182	180	180	314	171	182	184	325	175	187	189	90	73	71	71	94	75	72	72	89	68	70	71	95	72	74	75	85
ENSG00000041988	46	35	34	34	40	29	28	28	47	31	34	34	45	30	32	32	55	41	39	39	46	34	32	32	54	36	37	37	46	30	31	31	87	67	65	65	85	63	61	61	90	63	66	67	88	61	63	64	123
ENSG00000042062	309	206	196	196	312	205	192	193	320	192	197	199	320	193	199	201	209	139	136	136	213	137	133	133	197	117	122	124	209	122	128	130	10	6	5	5	13	7	6	7	11	6	6	6	12	6	6	6	13
ENSG00000042088	170	104	102	102	189	119	110	110	172	95	97	99	174	96	100	102	144	91	79	79	175	107	86	86	137	71	75	76	143	72	76	77	163	129	129	129	163	131	129	129	165	120	128	130	167	122	130	132	191
ENSG00000042286	173	116	112	112	194	140	126	126	184	118	121	122	193	121	124	125	155	97	97	97	161	98	97	97	148	83	85	86	163	90	93	94	388	290	280	280	397	299	282	282	423	275	299	300	425	275	300	301	363
ENSG00000042304	1	1	0	0	27	26	18	17	1	0	0	0	15	6	9	9	1	1	0	0	17	15	13	12	0	0	0	0	17	8	12	11	0	0	0	0	9	8	7	8	1	1	1	1	3	3	3	3	1
ENSG00000042317	163	105	101	101	172	111	108	108	159	93	97	97	163	95	99	100	106	67	65	65	111	68	62	62	108	56	59	59	123	60	63	63	87	53	49	49	86	52	49	49	91	47	48	50	88	46	47	49	68
ENSG00000042429	315	194	181	180	351	226	199	197	321	177	188	190	325	181	193	195	225	143	137	137	237	143	135	135	215	116	128	130	230	121	132	135	393	272	266	267	397	273	267	268	416	238	275	277	415	239	276	278	361
ENSG00000042445	2143	1371	1344	1344	2057	1285	1261	1261	2357	829	1431	1468	2326	804	1407	1444	2333	1441	1403	1403	2257	1301	1284	1284	2356	785	1345	1378	2403	771	1348	1379	2342	1657	1638	1637	2245	1566	1557	1557	2548	936	1738	1772	2492	905	1694	1730	2928
ENSG00000042493	164	104	100	100	169	107	103	103	182	96	106	112	185	97	106	113	123	72	71	71	126	68	67	67	124	64	67	68	132	66	69	70	960	698	690	690	963	689	678	678	1032	412	730	740	1038	406	729	740	719
ENSG00000042753	408	283	262	262	411	262	255	255	403	166	250	251	423	177	254	257	407	277	261	261	412	254	244	244	390	161	239	241	403	164	240	243	389	302	292	292	385	290	285	285	392	189	285	287	409	201	299	301	559
ENSG00000042781	522	312	302	302	523	311	301	301	549	271	310	316	551	272	310	317	548	322	317	317	555	311	307	307	549	263	302	308	577	272	310	317	313	214	206	206	312	213	204	204	316	204	211	211	315	204	211	211	283
ENSG00000042813	8	3	3	3	6	2	2	2	8	3	3	3	6	2	2	2	0	0	0	0	0	0	0	0	0	0	0	0	0	0	0	0	0	0	0	0	0	0	0	0	0	0	0	0	0	0	0	0	0
ENSG00000042832	35	17	17	17	37	19	19	19	35	17	17	17	35	17	17	17	21	14	12	12	25	17	14	14	16	9	9	9	14	8	8	8	16	12	12	12	15	11	11	11	18	13	13	13	17	12	12	12	14
ENSG00000042980	264	162	155	155	266	160	153	153	246	138	142	144	240	136	139	141	125	83	80	80	130	80	76	76	102	61	62	62	99	61	61	61	44	25	26	26	48	31	30	30	45	25	26	26	46	27	28	28	30
ENSG00000043039	4	2	2	2	17	16	8	8	3	1	1	1	8	3	3	3	10	7	5	5	12	10	8	8	9	4	4	4	11	6	6	7	1	1	1	1	8	8	6	6	1	1	1	1	7	4	4	4	0
ENSG00000043093	1697	1047	1022	1022	1687	1031	1000	999	1798	753	1062	1076	1785	749	1049	1067	1430	836	822	822	1443	803	782	783	1436	614	787	797	1515	627	807	822	1655	1177	1171	1170	1625	1148	1140	1139	1746	818	1213	1220	1722	810	1193	1202	2293
ENSG00000043143	500	314	298	298	498	301	288	288	518	292	304	306	531	297	309	311	399	258	248	248	387	235	230	230	376	220	226	227	397	228	235	235	420	306	298	298	416	303	293	293	450	298	317	319	446	298	317	319	336
ENSG00000043355	0	0	0	0	0	0	0	0	0	0	0	0	0	0	0	0	0	0	0	0	0	0	0	0	0	0	0	0	0	0	0	0	20	19	18	18	20	18	17	17	21	18	18	18	23	19	19	19	10
ENSG00000043462	600	361	352	352	592	356	345	345	601	290	340	348	587	284	336	344	379	231	227	227	381	213	209	209	362	190	208	210	370	184	202	207	142	93	92	92	137	89	87	87	130	78	81	82	126	76	79	80	118
ENSG00000043514	239	151	147	147	229	142	138	138	240	135	140	141	228	131	136	137	185	119	110	110	183	115	105	105	170	95	100	99	175	96	101	101	436	310	304	304	431	301	297	297	421	237	294	294	411	231	289	289	367
ENSG00000043591	19	10	10	10	20	10	10	10	18	9	9	9	19	9	9	9	7	7	6	6	7	7	6	6	9	7	7	7	9	7	7	7	2	2	2	2	2	2	2	2	3	2	2	3	3	2	2	3	1
ENSG00000044012	34	24	21	21	35	24	22	22	36	22	24	24	38	23	25	25	34	20	19	19	34	19	19	19	33	17	18	18	36	19	21	21	47	36	35	35	47	37	36	36	46	34	34	34	47	35	34	34	40
ENSG00000044090	409	261	246	246	400	250	235	235	425	240	249	252	423	238	249	251	371	224	224	224	369	212	209	209	365	190	208	213	374	190	208	213	776	550	538	538	779	551	539	539	812	489	553	558	824	498	561	566	729
ENSG00000044115	3120	1911	1854	1854	3045	1853	1793	1793	3293	1171	1891	1944	3236	1146	1860	1914	2802	1709	1670	1672	2760	1582	1550	1552	2737	980	1555	1576	2829	981	1567	1596	4052	2878	2864	2865	3943	2782	2775	2776	4325	1466	2983	3047	4261	1441	2946	3006	5406
ENSG00000044446	1040	659	639	639	1040	650	623	623	1097	562	663	669	1099	560	664	670	1127	693	680	681	1148	674	655	657	1106	525	636	640	1164	543	653	661	607	431	417	417	614	438	421	421	629	393	435	439	637	399	444	448	628
ENSG00000044459	839	538	509	509	861	549	517	518	817	448	488	494	832	453	496	502	688	429	402	402	706	414	387	387	615	327	339	343	663	341	356	360	480	350	337	337	479	346	336	336	474	314	332	335	473	313	331	335	557
ENSG00000044524	1293	770	755	755	1301	774	754	753	1335	621	760	767	1355	629	770	777	771	467	453	453	774	437	427	427	749	368	419	424	792	380	434	439	35	25	25	25	35	24	24	24	33	23	23	23	34	23	23	23	35
ENSG00000044574	6766	4034	3997	4001	5466	3196	3199	3202	6805	1309	3852	4008	6088	1144	3423	3574	6966	4135	4148	4151	5720	3191	3227	3229	6563	1242	3678	3828	6128	1099	3350	3489	2139	1501	1497	1497	1723	1212	1220	1220	2156	766	1494	1526	1879	658	1298	1331	2967
ENSG00000046604	1348	832	804	804	1350	828	799	798	1415	659	831	846	1428	662	835	851	1039	645	635	635	1049	615	612	612	1010	501	592	600	1084	518	617	627	1053	743	730	729	1045	733	714	715	1095	588	749	754	1102	587	749	756	1420
ENSG00000046647	104	63	63	63	97	59	59	59	105	61	62	65	96	57	58	60	63	40	39	39	62	37	36	36	51	28	29	29	54	32	33	33	127	96	93	93	128	95	90	90	126	83	88	91	127	84	88	91	91
ENSG00000046651	499	301	293	293	468	272	264	264	494	263	291	294	460	239	268	271	331	200	192	192	311	172	166	166	309	159	172	175	294	148	159	162	349	249	251	251	317	224	224	224	350	214	240	245	321	194	217	222	294
ENSG00000046653	56	29	26	26	59	28	27	27	54	25	23	24	61	27	25	26	21	16	15	15	24	14	15	15	17	12	12	12	24	15	15	15	4	4	4	4	4	4	4	4	4	4	4	4	4	4	4	4	4
ENSG00000046774	0	0	0	0	0	0	0	0	0	0	0	0	0	0	0	0	0	0	0	0	0	0	0	0	0	0	0	0	0	0	0	0	123	93	90	90	120	90	90	90	125	87	93	94	127	89	93	95	681
ENSG00000046889	473	303	288	288	484	313	298	300	458	263	272	274	475	276	287	289	335	200	194	194	349	202	193	194	308	169	171	172	330	182	185	184	216	150	147	147	232	166	156	155	214	142	147	148	225	149	155	156	126
ENSG00000047056	348	217	203	203	347	212	195	195	342	180	194	197	332	175	187	189	258	164	155	155	264	151	145	145	231	130	134	137	246	133	138	141	310	231	217	217	311	225	213	213	302	186	201	206	309	189	205	211	321
ENSG00000047188	1237	731	717	717	1247	735	719	717	1262	614	718	727	1248	606	711	720	1032	596	579	579	1052	570	560	560	1004	485	544	550	1040	487	548	555	738	527	520	520	743	528	519	521	759	466	531	536	767	465	533	537	722
ENSG00000047230	346	213	211	211	346	214	209	209	351	201	211	212	349	198	209	211	285	172	171	171	295	172	170	170	277	144	158	159	298	153	168	170	481	350	335	335	486	351	342	341	498	300	345	350	504	302	349	353	478
ENSG00000047249	450	272	266	266	447	271	261	260	456	214	259	266	457	211	256	264	377	223	220	220	376	217	214	214	355	169	201	204	361	172	203	206	953	694	688	688	951	689	674	674	964	429	677	689	972	431	682	694	1294
ENSG00000047315	1358	810	800	801	1362	798	786	787	1400	607	814	832	1402	603	814	833	1094	673	654	654	1107	642	633	631	1032	470	597	602	1089	482	616	623	2287	1592	1575	1575	2303	1595	1582	1582	2385	955	1609	1641	2397	957	1617	1650	3035
ENSG00000047346	2160	1291	1254	1254	2159	1274	1242	1242	2186	925	1246	1270	2189	919	1243	1268	1910	1131	1110	1111	1913	1063	1055	1056	1802	775	994	1002	1872	771	1006	1018	1181	829	808	808	1182	826	802	802	1205	640	810	818	1199	636	804	815	956
ENSG00000047365	1178	707	677	677	1175	706	676	675	1179	594	663	671	1154	585	654	663	795	498	489	489	796	479	469	469	726	391	431	431	752	397	439	440	537	390	375	375	536	386	371	371	533	347	373	377	525	341	366	370	622
ENSG00000047410	2731	1611	1576	1576	2737	1594	1563	1563	2761	1242	1571	1590	2796	1246	1588	1608	2083	1217	1203	1203	2111	1168	1155	1155	2015	918	1104	1122	2114	942	1139	1157	3499	2461	2445	2445	3508	2449	2439	2439	3632	1670	2503	2531	3664	1680	2528	2558	3846
ENSG00000047457	59986	31839	34910	34978	54590	28772	31501	31567	62199	4121	31091	35952	58272	3768	28962	33642	60963	32248	35651	35766	56294	27830	31193	31275	59148	4040	29317	33511	58056	3772	28053	32237	16884	10970	11531	11546	15409	9956	10460	10476	17527	2822	11136	11915	16451	2609	10420	11169	25213
ENSG00000047578	205	136	130	130	214	140	131	131	201	127	131	132	205	126	128	130	193	117	108	108	203	117	112	111	180	100	100	100	195	107	108	107	235	176	170	170	235	171	167	167	235	160	166	168	244	164	170	172	110
ENSG00000047579	78	55	51	51	78	51	50	50	84	45	51	52	87	46	52	53	56	40	39	39	58	38	38	38	53	31	33	33	59	33	35	35	100	70	68	68	101	76	68	68	99	62	67	68	103	65	69	70	59
ENSG00000047597	64	40	40	40	64	40	40	40	73	45	46	46	74	45	46	47	51	28	27	27	52	26	26	26	50	24	26	26	54	25	27	27	241	159	156	156	242	159	154	154	263	156	168	169	266	157	170	171	287
ENSG00000047617	27	19	18	18	28	20	19	19	25	17	16	16	25	17	16	16	16	12	13	13	16	12	12	12	12	9	9	9	14	11	11	11	48	38	37	37	46	36	36	36	42	30	29	31	39	29	29	30	42
ENSG00000047621	261	157	153	153	262	158	153	153	258	142	152	153	251	138	146	149	201	125	124	124	200	117	116	116	196	113	116	116	202	114	117	117	253	186	183	183	245	176	174	174	249	165	177	178	240	161	171	172	255
ENSG00000047634	770	444	438	438	756	434	427	427	784	355	443	447	770	348	436	439	661	372	367	367	648	343	340	340	648	280	338	341	652	276	334	337	987	702	696	696	967	679	670	670	1027	483	702	716	1017	475	688	704	1167
ENSG00000047644	353	233	225	225	362	238	226	227	375	225	231	233	379	226	233	236	308	195	189	189	320	197	186	187	302	172	180	184	331	187	194	198	401	295	290	290	411	304	295	295	417	274	301	304	429	283	312	316	377
ENSG00000047648	68	44	38	38	69	41	38	38	74	40	39	40	75	41	39	40	23	16	15	15	25	16	16	16	21	14	14	14	18	13	13	13	12	10	9	9	12	9	8	8	12	8	8	8	12	8	8	8	12
ENSG00000047662	14	13	7	7	23	22	16	13	2	2	2	2	20	9	16	14	13	13	6	7	22	24	14	14	0	0	0	0	8	3	5	5	7	7	6	6	15	13	12	11	2	1	1	1	15	5	11	9	18
ENSG00000047849	2087	1300	1257	1257	2121	1314	1266	1267	2175	976	1294	1313	2245	1002	1326	1348	1533	960	929	929	1561	933	910	910	1507	721	876	883	1601	754	913	924	2237	1604	1584	1584	2260	1612	1594	1592	2350	1156	1634	1658	2409	1175	1674	1698	1995
ENSG00000047932	792	474	466	466	792	475	460	460	832	418	481	491	834	422	483	494	733	421	415	415	734	397	395	395	701	323	380	385	743	337	396	402	494	347	342	342	494	348	339	339	516	304	345	349	523	307	349	354	529
ENSG00000047936	4	3	3	3	4	3	3	3	1	1	1	1	1	1	1	1	19	8	8	8	19	8	8	8	19	8	8	8	19	8	8	8	7	4	4	4	7	4	4	4	8	5	5	5	8	5	5	5	4
ENSG00000048028	379	227	214	214	390	233	219	219	391	206	217	219	392	207	220	222	302	184	173	173	318	180	171	172	305	169	172	173	344	176	188	189	443	325	320	320	458	327	320	320	459	283	323	325	483	291	338	340	469
ENSG00000048052	391	233	223	223	384	228	221	220	369	201	208	210	364	199	206	210	205	121	116	116	215	121	117	115	199	103	109	110	217	111	117	117	52	39	39	39	56	44	42	42	53	39	39	39	54	42	41	41	66
ENSG00000048140	244	156	150	150	245	152	146	146	251	141	148	148	257	144	149	149	227	142	136	136	230	127	124	124	224	115	121	125	242	118	126	130	415	291	279	279	413	279	272	272	444	256	292	294	451	258	297	299	285
ENSG00000048162	65	45	45	45	68	48	47	47	67	43	44	45	68	44	45	46	53	33	34	34	56	34	33	33	51	31	31	31	53	31	31	31	108	76	76	76	112	78	77	77	118	73	78	81	123	75	80	83	184
ENSG00000048342	147	96	93	93	162	110	102	102	154	94	93	94	160	97	97	98	118	71	71	71	120	75	74	75	112	60	62	64	122	66	70	72	146	99	97	97	152	104	101	101	150	97	100	100	154	99	102	102	188
ENSG00000048392	897	530	526	526	903	527	522	522	948	425	551	553	957	426	552	556	798	487	479	479	807	464	461	461	791	374	448	456	835	384	467	475	1799	1285	1261	1261	1810	1289	1264	1264	1881	843	1309	1325	1907	850	1324	1344	3618
ENSG00000048405	672	404	392	392	676	405	390	390	692	349	393	402	692	347	392	401	505	314	309	309	511	295	292	292	476	234	273	276	506	242	284	288	603	429	422	422	606	426	416	416	602	348	416	417	603	351	415	418	487
ENSG00000048462	21	15	15	15	22	16	16	16	23	16	16	16	23	16	16	16	18	10	10	10	18	10	10	10	19	11	11	11	19	11	11	11	0	0	0	0	0	0	0	0	0	0	0	0	0	0	0	0	1
ENSG00000048471	418	282	260	260	418	287	255	255	406	255	251	253	399	243	244	247	363	236	226	226	365	230	212	213	342	189	201	203	340	182	198	197	289	219	211	211	265	198	192	193	292	195	205	206	287	194	205	207	294
ENSG00000048540	8	4	4	4	9	4	5	5	8	4	4	4	8	4	4	4	4	3	3	3	4	3	3	3	3	2	2	2	4	3	3	3	1	0	1	1	1	1	1	1	0	0	0	0	0	0	0	0	1
ENSG00000048544	622	386	376	377	524	322	309	312	646	280	372	377	596	258	343	347	500	315	301	301	427	239	235	236	476	219	278	282	473	207	264	267	1103	798	782	783	913	655	642	643	1147	462	797	812	1046	422	726	740	1396
ENSG00000048545	0	0	0	0	0	0	0	0	0	0	0	0	0	0	0	0	0	0	0	0	0	0	0	0	0	0	0	0	0	0	0	0	0	0	0	0	0	0	0	0	0	0	0	0	0	0	0	0	1
ENSG00000048649	1290	752	734	734	1319	760	744	744	1328	652	741	749	1368	669	756	766	881	546	525	525	883	518	498	499	845	443	482	486	897	463	508	514	953	701	685	685	964	697	683	685	989	632	696	699	1006	639	707	710	754
ENSG00000048707	2988	1821	1762	1762	2983	1798	1740	1740	3134	1547	1820	1845	3133	1540	1807	1835	2632	1575	1541	1540	2647	1508	1475	1475	2567	1256	1433	1453	2680	1284	1475	1495	1318	927	906	906	1324	926	905	905	1376	856	934	944	1388	860	939	949	1205
ENSG00000048740	967	588	567	567	959	563	553	552	924	461	535	542	908	443	510	519	647	384	377	377	650	353	346	346	563	275	302	306	598	282	310	314	132	96	94	94	130	91	89	89	131	90	92	93	128	87	87	88	129
ENSG00000048828	1923	1198	1139	1140	1883	1113	1087	1087	1963	816	1135	1156	2044	833	1170	1192	1724	1056	1018	1019	1697	964	948	948	1657	706	937	949	1794	741	998	1010	1221	851	824	826	1191	809	787	788	1243	631	823	833	1280	641	845	855	878
ENSG00000048991	289	189	174	174	316	206	189	190	268	148	159	162	302	162	176	180	171	99	94	94	192	113	106	104	159	84	87	89	184	95	98	101	258	180	176	176	265	181	179	179	258	164	173	177	263	166	174	178	239
ENSG00000049089	60	36	35	35	61	38	37	37	65	38	37	39	65	38	37	39	47	26	26	26	47	26	25	25	48	24	24	24	52	26	26	26	37	28	26	26	37	28	26	26	35	25	24	24	38	28	27	27	23
ENSG00000049130	244	145	146	146	244	143	146	146	256	140	152	152	256	140	152	152	178	101	99	99	180	93	93	93	175	87	92	94	190	92	97	99	149	107	103	103	149	107	102	102	159	108	109	109	161	109	110	111	343
ENSG00000049167	174	102	95	95	173	105	96	96	164	83	88	89	149	76	81	82	171	101	96	96	174	93	93	93	156	77	84	86	161	76	83	85	287	195	189	189	285	190	186	185	274	152	179	181	288	156	187	190	341
ENSG00000049192	63	40	40	40	62	39	39	39	69	40	40	44	66	38	38	42	57	30	31	31	57	32	30	30	57	30	31	31	54	29	30	30	57	39	38	38	57	40	39	39	54	35	34	34	57	37	36	36	59
ENSG00000049239	3246	2111	2001	2001	3279	2081	1983	1979	3406	1535	2043	2069	3519	1565	2090	2121	3267	2053	1981	1980	3338	1973	1914	1914	3199	1414	1863	1888	3446	1484	1972	2001	2095	1516	1475	1475	2096	1494	1455	1454	2221	1201	1520	1544	2256	1215	1532	1557	1714
ENSG00000049245	865	539	517	517	871	527	513	513	898	366	518	527	912	370	523	533	748	449	436	436	745	421	419	419	731	304	406	413	762	312	415	423	551	396	388	388	551	389	386	386	559	280	390	392	569	284	398	400	486
ENSG00000049246	749	465	446	446	743	456	433	433	779	404	449	453	778	401	446	450	635	401	393	393	645	374	365	365	622	320	365	373	670	329	376	384	183	139	138	138	183	137	134	134	190	132	137	138	192	134	139	140	165
ENSG00000049247	18	15	13	13	15	11	11	11	18	12	12	12	15	10	10	10	7	5	6	6	6	4	5	5	3	3	3	3	3	3	3	3	7	6	6	6	8	6	6	6	9	6	6	6	10	7	7	7	8
ENSG00000049249	30	20	17	17	70	56	47	47	27	15	15	15	46	31	30	30	11	7	7	7	59	54	41	40	11	7	7	7	54	29	33	33	17	13	12	12	34	28	29	29	17	12	12	12	26	20	22	21	35
ENSG00000049283	3	3	2	2	4	3	2	2	0	0	0	0	2	1	1	1	2	1	1	1	2	1	1	1	2	1	1	1	2	1	1	1	0	0	0	0	0	0	0	0	0	0	0	0	0	0	0	0	4
ENSG00000049323	1605	951	925	925	1615	954	922	922	1675	742	949	961	1673	737	950	961	1134	682	659	659	1144	663	643	643	1117	511	627	632	1167	523	644	650	293	209	204	204	293	209	204	204	311	198	214	216	308	196	214	217	756
ENSG00000049449	1466	853	839	839	1052	607	597	597	1442	440	806	829	1121	343	638	661	1299	753	747	747	912	494	487	488	1150	385	639	651	944	289	510	522	2443	1696	1697	1697	1622	1114	1128	1128	2274	637	1556	1594	1804	487	1215	1250	2716
ENSG00000049540	402	268	263	263	402	263	249	249	427	225	263	269	423	229	262	267	291	196	190	191	297	182	177	177	286	159	175	176	311	164	184	185	25	19	19	19	38	30	26	25	25	17	17	17	33	21	22	22	53
ENSG00000049541	153	98	91	91	153	96	91	91	158	85	93	93	157	83	92	92	152	96	91	91	141	84	81	81	156	84	88	89	147	76	82	84	248	187	182	182	229	171	166	167	258	159	186	187	239	149	174	174	355
ENSG00000049618	1096	681	669	669	1099	658	637	637	1120	583	658	663	1147	588	656	661	847	540	523	523	858	515	498	498	810	440	481	485	863	453	493	499	472	354	343	343	472	346	337	337	479	328	342	345	490	331	345	349	406
ENSG00000049656	911	577	545	545	916	572	543	543	983	458	577	587	998	464	582	595	938	609	586	586	950	584	566	566	933	424	552	559	992	446	581	589	1060	762	748	748	1067	749	736	736	1129	547	787	795	1155	551	795	803	1264
ENSG00000049759	585	362	348	348	599	365	355	356	573	315	338	341	626	320	370	378	487	313	291	291	509	300	289	289	436	247	249	253	505	263	280	286	1216	864	837	837	1237	866	836	837	1214	696	812	821	1280	710	856	873	781
ENSG00000049768	9	4	4	4	9	4	4	4	9	4	4	4	9	4	4	4	15	10	9	9	15	7	7	7	12	7	7	7	16	7	7	8	2	1	1	1	2	1	1	1	3	2	2	2	3	2	2	2	1
ENSG00000049769	67	47	44	44	67	42	37	37	67	42	42	42	70	44	42	42	47	31	32	31	50	33	32	32	40	24	24	24	47	27	28	28	89	74	69	69	92	72	68	68	91	70	71	71	99	72	73	73	130
ENSG00000049860	1761	1046	1020	1020	1768	1018	998	998	1832	556	1039	1054	1897	563	1057	1073	1419	849	835	835	1433	803	799	799	1396	439	779	796	1498	458	818	836	2172	1537	1546	1546	2173	1520	1526	1527	2237	710	1546	1578	2291	713	1570	1604	3036
ENSG00000049883	111	59	60	60	115	64	60	60	116	60	64	64	122	64	67	68	79	52	51	51	91	60	55	55	73	42	45	46	80	45	50	50	116	77	76	76	118	83	80	80	111	69	71	71	118	76	79	79	172
ENSG00000050030	3	3	3	3	6	6	4	4	3	3	3	3	6	4	4	4	7	3	3	3	7	3	3	3	7	3	3	3	7	3	3	3	4	2	2	2	4	2	2	2	4	2	2	2	4	2	2	2	0
ENSG00000050130	481	267	260	260	491	276	264	266	501	219	269	272	505	222	271	275	343	217	211	211	357	219	213	213	330	174	195	196	348	177	202	203	465	322	320	320	476	334	327	327	486	242	331	334	484	238	327	330	505
ENSG00000050165	652	403	381	381	644	389	372	372	699	321	399	403	696	319	396	401	346	211	204	204	354	199	195	195	351	170	201	202	375	175	205	209	8293	5684	5868	5871	8318	5604	5786	5788	8902	1632	5915	6244	8979	1619	5937	6279	7904
ENSG00000050327	55	42	39	39	31	20	19	19	55	36	37	37	39	24	25	25	67	46	47	47	31	17	18	18	44	30	32	32	35	22	24	24	62	47	46	46	34	26	25	25	68	45	48	49	47	30	32	33	72
ENSG00000050344	183	117	111	111	174	108	102	102	188	106	109	112	181	103	106	109	139	81	78	78	117	71	69	69	132	71	75	75	113	66	68	68	368	263	260	260	318	223	221	221	379	226	263	264	345	208	244	245	458
ENSG00000050393	335	208	199	199	346	211	206	205	357	179	201	201	379	191	217	218	285	168	154	154	286	164	152	152	273	125	142	143	294	130	150	152	1419	1025	987	988	1373	993	958	958	1489	726	1019	1032	1480	722	1014	1028	1062
ENSG00000050405	649	380	372	372	646	375	371	371	680	333	384	391	681	335	387	395	427	265	263	263	441	260	258	257	403	216	236	239	436	230	251	255	671	470	466	466	676	471	466	467	701	395	482	484	707	396	484	488	595
ENSG00000050426	398	256	248	247	396	248	243	243	406	216	245	251	409	216	244	248	383	238	232	232	405	243	231	230	361	186	206	210	403	203	227	231	457	327	321	321	462	327	320	319	485	276	331	336	484	274	328	335	515
ENSG00000050438	62	40	36	37	99	78	63	67	56	34	35	35	77	48	49	49	52	30	29	29	65	50	40	38	38	19	19	19	49	24	25	26	29	29	22	24	43	40	31	33	23	18	18	17	29	26	25	26	33
ENSG00000050555	997	625	604	604	1010	627	606	606	1056	547	620	627	1072	556	628	636	694	431	409	409	695	402	382	381	681	354	387	391	719	362	395	400	29	17	18	18	36	24	21	21	29	16	16	16	36	20	20	20	22
ENSG00000050628	23	13	13	13	25	15	14	14	25	14	14	14	27	15	15	15	7	5	5	5	7	5	5	5	7	5	5	5	7	5	5	5	11	8	8	8	11	8	8	8	12	9	9	9	12	9	9	9	5
ENSG00000050730	11	9	9	9	13	10	10	10	8	6	6	6	12	9	9	9	1	1	1	1	3	3	3	3	1	1	1	1	3	2	2	2	8	5	5	5	12	10	8	10	6	4	3	3	6	4	4	5	2
ENSG00000050748	461	269	253	252	467	271	257	257	470	231	258	264	475	235	262	268	389	241	235	235	402	237	231	233	387	213	225	227	409	218	233	236	401	286	275	275	420	302	288	288	427	260	286	292	445	273	300	305	359
ENSG00000050767	30	14	14	14	28	12	12	12	28	12	12	12	30	14	14	14	13	7	7	7	15	9	8	8	12	7	7	7	14	8	8	8	4	4	4	4	3	3	3	3	6	6	6	6	5	5	5	5	1
ENSG00000050820	340	217	211	211	329	206	199	199	361	209	220	225	356	202	213	219	280	179	178	178	280	167	166	166	277	161	170	173	282	158	167	169	447	326	321	321	433	313	307	307	478	302	335	336	464	295	322	325	520
ENSG00000051009	353	220	216	216	354	216	211	211	375	210	223	228	376	212	225	230	339	215	197	197	334	190	182	182	314	162	179	180	339	167	183	185	261	196	187	187	264	191	186	186	276	178	190	192	285	183	196	198	267
ENSG00000051108	2807	1651	1614	1615	2806	1639	1589	1592	2896	844	1610	1655	2881	827	1587	1636	2097	1244	1229	1229	2113	1199	1187	1188	2027	620	1123	1145	2090	633	1144	1169	2142	1522	1519	1519	2144	1512	1496	1496	2229	753	1526	1563	2229	744	1518	1555	3148
ENSG00000051128	28	19	19	19	38	29	25	25	38	26	27	27	57	38	39	39	26	15	13	13	34	20	18	18	29	13	14	14	38	18	21	21	43	32	32	32	55	41	37	37	49	34	35	35	72	45	50	50	15
ENSG00000051180	12	7	7	7	21	15	13	13	12	5	6	7	19	9	12	12	9	5	6	6	12	8	8	8	10	5	6	6	12	7	7	7	23	16	16	16	35	28	22	22	22	15	15	15	31	18	19	19	32
ENSG00000051341	42	17	16	16	59	35	28	29	38	18	18	18	43	20	21	21	34	20	20	19	43	28	26	26	31	17	17	17	39	22	22	22	160	113	109	109	166	118	115	115	163	114	114	114	170	119	121	121	278
ENSG00000051382	711	408	399	399	717	411	402	401	744	369	416	421	732	360	409	414	514	322	318	316	521	310	309	309	495	266	293	298	521	272	297	303	720	508	501	501	725	507	499	499	740	416	502	508	747	418	505	512	825
ENSG00000051523	776	506	487	487	778	486	456	455	821	265	488	500	819	258	480	491	554	389	380	381	561	357	347	347	517	202	326	329	568	203	342	346	236	175	174	174	243	178	169	169	244	125	166	168	250	126	167	169	277
ENSG00000051596	112	68	67	67	48	28	25	25	83	40	44	43	66	28	31	31	99	63	59	59	26	13	14	13	91	44	53	53	39	19	23	23	187	139	135	135	43	33	34	34	145	78	105	104	76	42	55	55	213
ENSG00000051620	943	616	602	602	947	607	585	585	1003	421	612	623	1014	423	615	625	855	525	521	521	873	510	496	496	833	346	477	491	892	364	502	516	336	258	253	253	340	259	250	250	354	196	257	258	359	200	259	260	374
ENSG00000051825	650	397	382	382	669	405	384	381	650	336	367	373	656	340	371	379	560	333	325	325	576	320	316	319	532	273	295	299	568	283	310	315	871	623	606	606	876	624	607	607	893	534	622	629	893	533	623	629	944
ENSG00000052126	786	475	472	472	884	576	529	530	756	392	446	450	793	413	465	471	636	388	376	377	726	462	410	411	595	308	343	345	651	328	366	369	854	590	585	585	920	653	624	623	841	487	569	571	871	500	587	591	690
ENSG00000052344	118	77	71	71	121	80	71	71	121	65	69	70	128	68	73	74	113	67	65	65	119	69	68	68	111	60	62	62	115	63	65	65	23	18	18	18	23	19	19	19	25	20	20	20	25	20	20	20	18
ENSG00000052723	786	473	469	469	787	471	469	470	824	402	482	490	837	402	488	497	617	382	375	375	623	371	360	360	610	315	355	360	640	326	367	373	1101	769	763	763	1105	766	761	761	1166	596	797	807	1181	600	801	811	1480
ENSG00000052749	229	144	134	134	224	139	129	131	239	140	139	141	235	137	135	138	196	115	111	112	186	104	103	102	180	96	98	99	175	94	97	99	480	334	328	328	480	328	322	322	496	296	332	334	499	298	332	334	661
ENSG00000052795	2606	1550	1512	1512	2621	1529	1491	1491	2685	1144	1527	1556	2704	1142	1525	1556	2211	1343	1304	1303	2235	1278	1245	1245	2151	965	1213	1230	2272	993	1247	1266	1294	913	892	891	1305	911	890	890	1356	737	915	923	1378	748	927	935	1353
ENSG00000052802	6581	3791	3860	3859	6219	3596	3629	3643	6955	1093	3840	4072	6737	1043	3702	3935	6264	3566	3625	3632	5918	3185	3253	3279	6259	1017	3354	3535	6236	970	3256	3445	11081	7114	7727	7744	10423	6671	7244	7259	11717	1348	7312	8150	11328	1281	7027	7861	18134
ENSG00000052841	1597	967	944	944	1600	965	938	938	1639	749	943	953	1627	739	936	946	1444	893	871	871	1462	854	841	841	1383	625	796	809	1455	640	818	832	2168	1508	1494	1494	2166	1504	1493	1493	2267	1044	1540	1561	2253	1037	1534	1555	2495
ENSG00000052850	0	0	0	0	0	0	0	0	0	0	0	0	0	0	0	0	2	1	1	1	2	1	1	1	2	1	1	1	2	1	1	1	0	0	0	0	0	0	0	0	0	0	0	0	0	0	0	0	0
ENSG00000053108	6	3	2	2	7	2	2	2	6	2	2	2	6	2	2	2	2	2	1	1	4	3	2	2	4	3	3	3	3	2	2	2	8	6	6	6	10	7	7	7	9	5	5	5	10	6	6	6	48
ENSG00000053254	1764	1131	1106	1105	1735	1088	1058	1058	1808	874	1089	1104	1813	872	1091	1106	1632	1037	999	999	1642	980	944	944	1587	744	941	934	1652	749	955	954	1276	920	907	907	1255	888	879	879	1329	730	916	919	1325	728	917	919	1300
ENSG00000053328	64	36	34	34	65	40	35	35	65	29	31	31	66	31	33	33	22	15	15	15	20	13	13	13	20	15	15	15	21	15	15	15	31	22	22	22	31	22	22	22	25	16	17	17	24	16	17	17	62
ENSG00000053371	384	247	233	233	367	219	209	209	417	194	246	249	437	185	251	257	373	242	231	231	345	207	204	204	355	172	215	215	387	161	229	229	315	229	222	222	294	210	204	204	345	200	243	247	342	191	244	247	292
ENSG00000053372	202	134	127	126	183	115	114	113	202	111	123	124	183	103	113	114	185	115	113	112	170	107	101	102	185	94	108	108	177	93	107	107	308	215	210	210	274	189	189	188	304	181	205	208	289	173	198	201	424
ENSG00000053438	0	0	0	0	0	0	0	0	0	0	0	0	0	0	0	0	0	0	0	0	0	0	0	0	0	0	0	0	0	0	0	0	0	0	0	0	0	0	0	0	0	0	0	0	0	0	0	0	0
ENSG00000053501	81	52	49	50	103	70	62	61	79	45	46	46	102	55	58	59	78	48	48	49	87	57	55	56	74	41	45	45	87	49	52	52	84	61	58	59	103	79	73	73	88	60	60	62	105	69	70	72	92
ENSG00000053524	26	19	17	18	102	91	58	55	34	19	18	18	67	35	37	39	43	28	28	27	88	76	64	62	31	19	19	19	83	43	48	48	13	12	11	11	45	42	31	32	10	9	9	9	37	23	28	28	11
ENSG00000053702	30	19	20	19	33	23	22	20	34	22	22	22	35	23	22	22	18	14	12	12	21	17	14	14	15	11	11	11	18	13	13	13	14	10	10	10	18	14	13	14	14	9	9	9	16	11	11	11	9
ENSG00000053747	352	221	215	215	353	217	214	214	369	214	219	225	358	208	212	218	273	170	161	161	278	156	150	150	264	154	155	157	271	151	151	153	3272	2327	2271	2271	3259	2301	2246	2247	3343	1733	2285	2318	3316	1696	2252	2287	2601
ENSG00000053770	929	559	544	544	933	561	546	546	965	488	559	566	970	491	564	571	716	423	413	413	723	407	405	405	686	336	386	386	720	346	403	403	402	280	279	279	406	282	279	279	423	269	291	295	430	272	293	297	597
ENSG00000053900	511	315	311	310	497	305	297	298	497	257	293	300	486	251	287	293	457	255	245	245	467	238	231	231	425	199	216	217	461	204	224	225	386	280	276	276	386	278	272	272	389	240	270	271	381	237	268	269	395
ENSG00000053918	75	47	46	46	76	46	45	45	76	45	46	46	79	47	47	47	30	22	22	22	30	21	21	21	32	22	22	22	33	22	22	22	17	12	10	10	17	10	10	10	15	9	9	9	18	10	10	10	18
ENSG00000054116	424	251	246	246	432	255	249	249	442	181	255	260	452	186	263	267	380	220	219	219	385	215	213	213	386	157	211	215	410	165	224	229	624	453	447	447	632	455	441	441	673	270	470	478	682	276	477	486	937
ENSG00000054118	1841	1167	1104	1105	1699	1038	985	986	1934	800	1128	1156	1810	737	1050	1076	1493	942	916	915	1417	842	811	811	1451	639	845	858	1452	628	827	838	2485	1786	1752	1752	2316	1652	1621	1621	2589	1064	1785	1820	2460	994	1689	1726	2567
ENSG00000054148	197	125	123	123	201	126	121	121	231	103	137	140	235	104	137	142	227	142	143	143	238	141	140	140	238	116	145	146	255	118	150	151	166	121	120	120	172	122	122	122	185	101	132	134	192	102	136	138	214
ENSG00000054179	13	7	7	7	13	7	6	6	13	7	7	7	14	8	7	7	11	7	7	7	11	7	7	7	12	7	7	7	13	7	7	7	5	4	4	4	5	4	4	4	5	4	4	4	5	4	4	4	4
ENSG00000054219	124	76	72	71	121	74	66	66	134	74	75	79	139	80	79	82	75	41	41	41	67	35	35	34	84	43	44	44	84	42	43	44	22	18	16	16	19	16	13	13	21	16	15	15	20	17	14	15	44
ENSG00000054267	1109	707	689	689	1111	700	681	680	1114	589	681	688	1116	590	676	688	833	506	495	497	849	491	483	483	809	406	467	470	857	413	479	485	1180	843	829	830	1194	847	830	831	1242	681	858	870	1256	684	866	877	1037
ENSG00000054277	308	196	181	181	310	195	178	178	319	158	185	186	324	162	187	188	327	196	196	196	332	191	188	188	323	160	182	183	340	168	189	190	236	176	170	170	239	177	171	171	244	152	175	176	248	156	179	180	252
ENSG00000054282	398	263	248	248	405	262	252	252	394	227	241	243	397	230	245	247	316	208	194	194	322	204	185	185	277	152	159	160	294	156	163	164	293	231	227	227	300	236	230	230	301	194	228	231	312	195	234	238	404
ENSG00000054356	0	0	0	0	0	0	0	0	0	0	0	0	0	0	0	0	4	3	3	3	4	3	3	3	4	3	3	3	4	3	3	3	0	0	0	0	0	0	0	0	0	0	0	0	0	0	0	0	0
ENSG00000054392	143	82	81	81	143	84	79	79	147	80	82	83	148	80	80	82	139	87	83	83	142	80	80	80	135	75	77	79	147	79	81	83	321	238	229	229	320	234	220	220	328	208	231	232	334	209	231	232	350
ENSG00000054523	1655	990	957	957	1660	985	947	945	1728	869	974	988	1733	870	979	993	1451	882	860	860	1466	848	833	833	1403	726	808	815	1470	744	831	839	916	654	638	639	909	654	631	631	950	606	650	656	957	610	654	659	1020
ENSG00000054598	54	36	32	32	54	35	32	32	57	34	34	35	57	34	34	35	40	26	25	25	39	23	23	23	36	20	20	20	38	22	22	22	26	20	19	19	26	18	18	18	26	18	18	18	27	19	19	19	9
ENSG00000054611	286	203	186	186	289	198	183	183	282	170	178	178	288	171	180	180	336	205	193	193	343	199	191	190	317	168	177	178	321	167	180	180	268	215	206	206	275	213	207	207	286	198	214	218	292	202	217	221	318
ENSG00000054654	5828	3514	3417	3417	5876	3523	3406	3406	6012	2799	3473	3525	6065	2815	3501	3554	4167	2500	2450	2450	4189	2378	2338	2338	4008	1940	2270	2293	4222	1979	2343	2366	3740	2703	2650	2650	3751	2686	2632	2633	3919	2253	2731	2761	3957	2268	2751	2783	2325
ENSG00000054690	60	37	35	35	73	49	43	43	60	33	33	33	71	40	40	40	57	35	33	33	58	38	35	35	54	29	30	31	62	36	37	39	125	100	97	97	126	103	100	99	122	96	98	99	120	96	96	97	120
ENSG00000054793	1114	695	664	664	1115	678	649	649	1171	570	673	687	1188	577	679	693	1047	623	612	612	1054	585	573	573	1015	496	557	566	1086	510	572	581	1416	1027	989	989	1414	1015	973	973	1504	842	1035	1041	1516	844	1041	1048	1148
ENSG00000054796	0	0	0	0	0	0	0	0	0	0	0	0	0	0	0	0	0	0	0	0	0	0	0	0	0	0	0	0	0	0	0	0	0	0	0	0	0	0	0	0	0	0	0	0	0	0	0	0	0
ENSG00000054803	50	30	30	30	50	30	30	30	53	29	32	33	53	29	32	33	27	13	13	13	29	12	12	12	26	11	11	11	30	12	12	12	72	55	55	55	72	54	53	53	74	53	53	54	79	57	56	57	225
ENSG00000054938	13	7	6	6	14	8	7	7	13	7	6	6	11	7	6	6	17	14	12	12	18	13	12	12	15	10	11	11	19	12	13	13	10	9	9	9	11	10	10	10	11	9	10	10	11	9	10	10	10
ENSG00000054965	919	555	536	536	929	551	539	539	977	490	562	565	995	497	570	574	708	447	426	426	718	418	403	403	688	353	393	397	732	365	405	410	907	628	615	615	916	624	611	611	974	543	651	656	990	552	660	664	825
ENSG00000054967	88	64	62	62	88	62	60	60	88	58	58	58	90	60	60	60	66	41	41	41	62	38	38	38	62	37	37	38	60	36	36	37	27	18	18	18	27	18	18	18	28	19	19	19	28	19	19	19	53
ENSG00000054983	529	334	323	323	594	385	350	350	559	294	330	337	600	308	351	359	427	279	263	263	480	310	277	277	410	213	242	242	467	229	266	267	135	95	93	94	142	100	97	96	137	89	93	92	154	98	104	103	128
ENSG00000055044	607	374	364	364	599	364	355	355	574	272	333	335	571	269	335	336	521	311	303	303	512	285	279	279	476	223	261	266	486	221	260	265	900	628	613	613	875	612	600	600	912	409	615	621	895	399	605	611	756
ENSG00000055070	617	398	376	376	622	389	370	370	648	303	381	387	650	305	380	386	520	350	333	333	536	333	319	319	497	261	305	307	552	276	324	327	327	250	239	239	325	243	231	231	344	224	253	253	348	226	253	253	436
ENSG00000055118	1	1	1	1	1	1	1	1	0	0	0	0	1	1	1	1	2	2	2	2	2	2	2	2	2	2	2	2	2	2	2	2	3	3	3	3	3	3	3	3	4	4	4	4	5	5	5	5	0
ENSG00000055130	918	572	551	551	902	558	534	534	951	449	568	577	936	439	559	567	870	511	502	502	864	489	484	484	840	377	467	474	861	378	474	481	1200	850	840	840	1193	844	831	831	1230	567	848	858	1229	559	844	855	1291
ENSG00000055147	406	258	247	247	405	257	246	246	416	218	250	256	415	218	251	257	376	234	224	224	375	223	214	214	358	171	209	209	374	173	212	213	391	289	280	280	392	284	281	281	397	226	282	285	407	231	287	290	443
ENSG00000055163	1026	628	602	603	1024	621	595	596	1064	559	618	625	1045	545	605	613	885	537	517	517	883	508	491	491	848	421	471	478	865	422	473	481	489	346	340	340	489	344	335	335	488	318	343	345	482	313	335	337	595
ENSG00000055208	1413	831	820	820	1422	835	821	822	1462	583	834	849	1475	587	839	856	1169	679	671	671	1191	651	644	644	1134	467	616	619	1197	482	637	640	562	387	382	382	575	394	390	390	579	329	389	391	590	336	397	399	510
ENSG00000055211	690	409	406	406	664	398	379	380	706	292	401	409	696	283	389	396	578	346	348	348	572	324	323	324	540	239	311	311	562	239	314	315	280	209	203	203	267	197	190	191	282	178	203	206	285	179	204	207	261
ENSG00000055332	1677	1095	1022	1022	1730	1117	1036	1035	1695	818	996	1007	1789	854	1050	1067	1524	984	904	904	1593	965	895	894	1390	648	786	789	1585	709	873	878	1732	1285	1243	1243	1773	1288	1245	1246	1741	977	1224	1235	1828	1016	1276	1287	2123
ENSG00000055483	388	252	248	248	380	248	239	239	390	231	245	247	372	220	233	235	322	205	197	197	324	193	189	188	300	174	178	180	314	178	182	184	457	334	318	318	458	330	316	316	480	301	329	330	482	301	332	333	442
ENSG00000055609	3401	2034	1965	1965	3010	1782	1723	1723	3478	1656	1971	1987	3174	1516	1801	1819	2738	1648	1598	1598	2453	1372	1336	1336	2538	1221	1403	1422	2432	1141	1317	1343	2557	1834	1775	1775	2237	1600	1552	1552	2556	1482	1758	1770	2310	1343	1595	1608	1818
ENSG00000055732	16	7	7	7	30	21	15	15	19	9	9	9	23	12	12	12	12	6	8	8	20	14	12	12	11	7	7	7	17	9	9	9	6	3	3	3	11	8	6	6	6	3	4	3	7	4	4	4	12
ENSG00000055813	30	17	16	16	30	17	16	16	32	16	17	17	32	16	17	17	14	10	10	10	14	10	10	10	13	9	9	9	14	10	10	10	30	21	20	20	30	21	20	20	29	18	20	20	29	18	20	20	43
ENSG00000055917	2639	1566	1526	1526	2638	1550	1509	1509	2703	1103	1520	1543	2708	1100	1521	1547	2096	1237	1216	1216	2110	1189	1166	1166	2038	855	1129	1141	2117	858	1145	1158	2261	1592	1566	1566	2266	1587	1565	1565	2323	1120	1584	1607	2331	1114	1587	1613	2035
ENSG00000055950	251	165	159	159	253	163	156	156	264	133	160	161	270	134	161	162	292	180	176	176	298	181	173	173	293	137	165	167	312	143	173	176	497	368	365	365	504	365	355	355	536	244	375	381	552	249	377	384	638
ENSG00000055955	41	28	25	25	46	31	28	28	68	36	40	43	90	50	54	58	52	27	27	27	66	29	29	29	72	37	38	38	89	43	49	49	92	68	67	67	90	69	66	66	158	88	113	115	170	92	119	121	61
ENSG00000055957	18346	10932	11142	11155	18415	10852	11019	11031	19661	2169	10978	11807	19843	2173	11013	11865	21902	12865	13268	13298	22054	12136	12645	12656	21770	2142	11742	12723	23020	2164	12110	13153	9104	6356	6408	6414	9400	6518	6552	6559	9651	1919	6637	6934	9968	1917	6631	6972	13631
ENSG00000056050	145	92	89	89	106	72	70	70	154	73	92	94	134	62	79	81	137	75	75	75	94	46	47	47	130	62	68	68	117	52	59	59	186	132	132	132	148	104	104	104	194	112	136	139	171	97	119	122	250
ENSG00000056097	1616	969	942	942	1615	954	924	924	1682	686	961	978	1687	682	956	975	1235	757	736	736	1249	720	704	704	1200	542	692	698	1278	560	717	724	2565	1824	1821	1821	2553	1801	1795	1795	2689	1111	1857	1893	2706	1104	1861	1903	2801
ENSG00000056277	70	45	38	38	75	48	38	39	77	42	43	42	84	44	45	48	50	34	33	33	52	36	33	33	51	31	32	31	54	33	33	33	125	82	81	81	124	80	79	79	126	78	82	82	126	78	81	81	120
ENSG00000056291	0	0	0	0	0	1	0	0	0	0	0	0	0	0	0	0	0	0	0	0	0	0	0	0	0	0	0	0	2	2	1	1	15	9	8	8	13	9	8	8	17	10	11	11	16	10	11	11	19
ENSG00000056487	0	0	0	0	0	0	0	0	0	0	0	0	0	0	0	0	2	1	1	1	2	1	1	1	3	1	1	1	3	1	1	1	0	0	0	0	0	0	0	0	0	0	0	0	0	0	0	0	0
ENSG00000056558	267	163	151	151	269	161	150	150	280	146	156	158	285	146	156	158	218	141	133	133	215	122	121	121	207	112	119	119	216	112	119	119	120	82	79	79	120	81	79	79	136	84	89	91	137	85	90	92	95
ENSG00000056586	1481	901	888	888	1495	902	883	883	1551	777	909	922	1579	787	923	937	1183	700	692	692	1198	681	669	669	1170	580	654	663	1226	595	674	685	1209	843	820	820	1224	849	823	823	1271	713	859	865	1295	723	873	879	1254
ENSG00000056736	348	223	220	220	348	223	218	218	359	186	222	222	360	186	222	222	356	214	209	209	357	203	196	196	341	166	194	195	354	164	194	195	959	690	684	684	963	690	676	676	960	443	673	681	972	447	680	690	911
ENSG00000056972	164	102	97	97	184	120	109	109	166	93	98	97	186	103	111	111	158	91	89	89	185	114	102	103	158	81	87	88	200	100	110	111	98	66	67	67	110	76	76	77	98	63	69	69	110	70	79	79	58
ENSG00000056998	104	66	63	63	104	66	63	63	108	63	63	65	112	67	66	68	167	97	92	92	157	88	86	86	169	92	94	94	178	95	97	97	362	256	250	250	350	242	235	235	390	235	266	268	380	226	256	259	608
ENSG00000057019	719	452	438	438	717	445	433	434	758	398	451	457	768	409	460	466	519	338	325	325	534	324	313	313	510	274	306	303	546	289	320	318	798	569	566	566	807	570	564	564	855	516	588	596	875	526	601	609	1029
ENSG00000057149	0	0	0	0	0	0	0	0	0	0	0	0	0	0	0	0	0	0	0	0	0	0	0	0	0	0	0	0	0	0	0	0	0	0	0	0	0	0	0	0	0	0	0	0	0	0	0	0	0
ENSG00000057252	943	572	542	542	953	570	545	544	961	444	534	550	989	454	547	564	685	403	382	382	690	386	368	369	654	311	348	350	696	330	372	371	656	471	457	457	653	462	454	453	667	393	460	460	696	413	481	481	797
ENSG00000057294	943	587	571	571	899	552	538	537	968	490	584	590	931	469	560	568	923	579	565	565	861	520	516	516	879	448	530	535	885	444	524	532	997	724	704	704	936	661	649	649	1033	580	719	726	1006	556	693	702	873
ENSG00000057468	2	1	1	1	2	1	1	1	2	1	1	1	2	1	1	1	5	3	3	3	5	3	3	3	4	2	2	2	4	2	2	2	2	2	2	2	2	2	2	2	2	2	2	2	2	2	2	2	4
ENSG00000057593	1922	1251	1223	1223	1930	1234	1206	1206	2046	789	1271	1291	2062	791	1273	1294	2019	1348	1323	1323	2034	1295	1269	1269	1971	732	1228	1247	2090	756	1275	1296	884	670	659	659	887	665	647	647	946	494	692	701	959	498	693	705	938
ENSG00000057608	3782	2323	2292	2290	3519	2084	2074	2074	3798	931	2247	2307	3758	898	2172	2250	3525	2126	2116	2118	3336	1876	1887	1887	3376	812	1909	1949	3479	799	1926	1975	4683	3232	3287	3293	4318	2902	2990	2996	4703	1049	3178	3282	4667	1010	3101	3233	5703
ENSG00000057657	580	369	346	346	589	359	347	347	587	286	341	342	613	300	359	360	319	212	199	199	339	215	202	202	311	178	183	186	340	194	202	205	172	139	137	137	172	140	138	138	172	134	136	136	174	135	137	138	113
ENSG00000057663	757	443	429	429	757	436	426	426	766	327	427	429	766	329	429	431	535	302	291	291	538	302	288	288	517	228	277	277	537	235	287	287	82	55	52	52	85	57	54	54	76	44	48	48	80	46	50	50	79
ENSG00000057704	366	229	220	220	368	224	216	216	392	225	236	239	398	229	237	242	237	154	147	147	239	145	139	139	234	138	140	141	241	140	143	145	305	221	217	217	310	222	216	216	321	210	225	225	326	211	226	226	231
ENSG00000057757	411	253	251	251	415	250	245	245	432	192	254	256	439	193	257	259	292	188	182	182	297	174	170	170	282	144	165	168	303	148	171	174	229	177	173	173	228	174	170	170	244	152	183	185	248	154	185	188	287
ENSG00000057935	220	133	126	126	237	151	137	137	213	120	123	126	230	126	131	134	150	91	89	89	170	102	95	94	136	71	78	79	164	82	88	89	416	284	275	275	420	283	274	274	437	248	284	287	432	248	280	283	404
ENSG00000058056	438	270	250	251	442	274	254	253	457	248	263	265	467	253	267	270	387	220	208	208	395	209	202	202	378	192	200	201	404	201	208	209	477	333	325	325	474	324	317	317	482	303	326	329	502	315	338	341	485
ENSG00000058063	1837	1099	1073	1073	1837	1089	1059	1059	1905	856	1096	1104	1877	835	1075	1084	1304	785	775	775	1303	743	731	731	1283	639	739	741	1330	645	751	754	1163	827	811	811	1166	832	814	814	1241	726	863	868	1228	722	860	865	1282
ENSG00000058085	147	98	94	94	159	110	101	101	150	94	96	97	155	98	99	100	104	57	54	54	118	68	63	63	104	51	53	53	112	54	57	57	1	1	1	1	8	8	5	5	1	1	1	1	6	3	3	3	4
ENSG00000058091	849	544	514	514	844	534	513	513	818	434	496	502	812	431	495	501	769	479	454	454	784	454	440	440	710	359	401	407	759	373	420	426	983	715	690	690	990	710	691	691	982	544	679	688	1015	561	704	714	1180
ENSG00000058262	3187	1940	1894	1894	3208	1942	1878	1878	3439	1156	2000	2042	3463	1153	2000	2046	2869	1759	1716	1716	2900	1669	1630	1630	2806	998	1593	1624	2990	1015	1646	1681	3107	2154	2137	2137	3108	2140	2122	2123	3296	1191	2196	2260	3325	1194	2207	2274	3930
ENSG00000058272	1655	1044	1008	1008	1664	1027	997	997	1656	789	977	987	1671	783	971	986	1179	694	663	664	1192	654	633	634	1109	521	596	597	1155	527	604	609	1353	978	956	956	1360	977	957	957	1370	752	963	965	1387	754	969	976	1448
ENSG00000058335	4	2	2	2	5	3	3	3	5	2	2	3	6	3	3	4	1	1	1	1	2	2	2	2	0	0	0	0	1	1	1	1	11	6	6	6	14	9	9	9	10	5	5	5	13	8	8	8	2
ENSG00000058404	79	55	54	54	79	51	51	51	84	53	55	57	87	54	55	57	138	77	76	76	140	76	75	75	141	71	76	77	148	73	78	79	6	6	6	6	6	6	6	6	6	6	6	6	6	6	6	6	0
ENSG00000058453	151	108	103	103	177	122	114	115	144	92	95	96	164	104	106	107	149	107	99	99	181	117	104	104	136	82	84	85	162	91	92	93	131	100	95	95	140	107	99	99	127	92	92	92	135	93	93	93	88
ENSG00000058600	473	291	284	284	474	288	278	278	490	267	284	290	490	266	283	290	351	231	218	218	373	223	215	215	334	187	196	199	385	202	214	218	685	511	497	497	694	513	492	492	719	424	507	513	734	429	514	520	668
ENSG00000058668	1278	796	767	767	1281	780	754	754	1316	674	782	792	1340	681	788	798	906	547	537	537	912	521	512	512	907	469	517	523	945	476	524	532	846	611	599	598	856	614	603	603	890	547	615	620	903	554	626	631	885
ENSG00000058673	2988	1820	1779	1779	2585	1558	1525	1525	3131	1257	1832	1865	2829	1127	1659	1693	2369	1413	1391	1391	2090	1161	1145	1145	2298	927	1302	1324	2199	859	1215	1239	2509	1768	1751	1751	2105	1485	1471	1471	2574	1173	1779	1803	2330	1064	1615	1636	2476
ENSG00000058729	299	190	182	182	313	199	187	189	313	170	185	188	325	177	191	195	240	146	142	142	244	140	139	139	224	117	123	124	244	125	133	134	475	345	333	333	481	341	338	338	467	272	329	330	487	279	340	341	520
ENSG00000058799	285	176	171	171	286	177	172	172	298	152	176	176	301	155	180	180	310	191	189	189	312	176	175	175	288	149	168	168	310	152	172	172	404	271	267	267	404	267	265	265	413	217	270	272	418	217	271	273	470
ENSG00000058804	477	282	272	272	477	279	268	268	497	251	278	279	498	252	279	281	386	229	226	226	389	223	219	219	375	195	206	209	399	205	218	222	601	419	411	411	605	414	410	410	619	368	419	422	626	369	420	423	697
ENSG00000058866	103	62	59	59	107	66	63	63	95	57	55	55	98	58	56	56	78	50	49	49	84	53	49	49	68	39	40	40	66	39	40	40	34	25	24	24	34	26	25	25	35	24	24	24	34	24	24	24	65
ENSG00000059122	189	132	123	122	185	120	115	115	198	127	127	129	201	126	124	127	174	118	105	105	207	140	120	120	161	93	95	95	189	108	110	109	248	197	193	193	246	194	188	188	263	194	201	201	261	190	197	197	225
ENSG00000059145	152	109	104	104	156	109	102	102	159	104	102	102	171	112	111	111	108	75	73	73	114	79	72	74	105	68	68	68	117	72	72	72	178	137	131	131	180	136	131	130	181	127	132	132	191	132	138	138	131
ENSG00000059377	377	233	222	222	382	235	224	224	388	196	222	224	377	192	216	220	303	186	188	187	315	179	176	176	291	146	165	169	303	147	164	168	128	88	87	87	122	86	84	84	129	84	84	86	125	84	84	86	158
ENSG00000059378	524	318	300	300	525	315	297	297	553	281	311	315	550	280	308	312	372	234	228	228	378	225	222	222	368	200	219	219	390	207	227	227	414	307	300	300	417	304	296	296	441	251	304	308	433	247	298	302	361
ENSG00000059573	739	449	431	432	728	432	416	416	798	382	459	465	790	377	452	458	675	417	407	407	687	393	386	386	660	333	379	383	710	343	398	402	1077	754	743	743	1077	750	735	735	1153	576	793	796	1164	582	798	802	1561
ENSG00000059588	633	380	364	364	641	377	360	360	658	341	369	377	672	344	372	380	434	255	242	241	442	243	232	232	417	209	222	223	444	215	229	230	1170	850	829	829	1166	833	812	812	1206	640	821	836	1211	639	823	837	1130
ENSG00000059691	225	132	124	124	225	136	122	124	248	121	130	135	242	119	129	135	240	148	142	142	240	140	138	137	241	124	135	137	254	127	138	140	314	231	227	227	319	234	227	227	336	209	239	241	346	216	244	246	528
ENSG00000059728	296	180	173	173	294	176	169	169	300	163	172	175	303	164	172	176	195	117	114	114	200	111	108	108	192	99	104	105	206	105	109	110	191	135	127	127	192	135	127	127	203	132	137	137	207	135	140	140	191
ENSG00000059758	866	524	511	511	850	514	498	498	822	410	476	481	783	389	456	462	638	379	372	372	633	364	356	356	576	284	319	322	584	282	318	321	550	395	387	387	554	395	386	386	559	334	393	393	562	332	393	392	560
ENSG00000059769	372	222	219	219	374	222	220	220	407	194	243	247	416	201	251	255	396	236	233	233	400	221	224	224	397	169	227	227	434	181	241	241	200	133	134	134	200	131	132	132	224	116	152	153	235	125	160	161	206
ENSG00000059804	568	351	339	339	430	268	256	255	581	311	345	343	454	239	272	272	426	246	243	243	322	171	171	171	390	195	219	219	325	151	171	173	188	131	127	126	132	92	88	88	182	122	125	124	160	110	111	110	183
ENSG00000059915	18	13	11	11	18	14	11	11	17	11	11	11	17	11	11	11	19	11	10	10	20	9	9	9	19	9	8	9	22	10	10	11	8	7	7	7	8	7	7	7	9	8	8	8	10	9	9	9	9
ENSG00000060069	237	161	160	160	237	156	152	152	246	144	153	156	257	151	159	162	186	130	128	128	186	124	122	122	180	117	120	122	191	120	123	126	303	232	225	225	302	229	219	219	317	212	230	235	322	218	233	238	303
ENSG00000060138	562	340	324	324	566	350	319	319	569	288	327	327	558	277	315	318	386	212	209	209	414	230	218	218	371	183	192	192	409	185	210	210	312	234	226	226	310	237	221	221	313	201	220	222	319	204	225	227	294
ENSG00000060140	38	23	19	19	38	23	19	19	39	21	21	21	38	20	20	20	16	9	9	9	16	8	8	8	16	9	9	9	13	8	8	8	1	1	1	1	1	1	1	1	1	1	1	1	1	1	1	1	10
ENSG00000060237	3932	2375	2273	2273	3931	2316	2236	2236	4053	1633	2285	2331	4094	1634	2294	2343	3003	1858	1784	1784	3043	1749	1695	1695	2884	1258	1616	1640	3071	1297	1675	1700	3444	2411	2387	2387	3460	2397	2369	2369	3545	1670	2413	2439	3625	1703	2450	2478	3293
ENSG00000060339	735	448	424	424	744	448	425	425	728	361	415	424	722	355	407	416	573	352	348	348	587	343	334	334	539	276	316	319	570	284	322	326	999	717	693	693	1005	704	698	698	1001	549	690	697	1028	558	705	712	962
ENSG00000060491	595	433	407	406	578	401	375	375	598	333	393	396	622	339	402	405	502	338	316	316	504	314	296	296	478	241	282	285	512	254	300	303	806	643	623	623	787	608	581	582	832	456	602	607	851	462	614	620	871
ENSG00000060558	61	39	39	39	58	38	38	38	65	41	42	42	62	40	41	41	34	26	26	26	34	22	22	22	32	23	23	23	35	23	23	23	19	16	16	16	19	16	16	16	19	15	16	16	19	15	16	16	28
ENSG00000060566	303	201	195	195	299	193	186	186	325	179	206	208	329	178	203	205	331	215	207	207	330	208	198	198	326	166	197	200	340	172	202	205	366	272	263	263	361	267	255	255	378	224	265	266	372	216	259	260	342
ENSG00000060642	358	222	208	208	361	223	206	206	378	194	217	219	379	194	217	219	366	220	209	209	367	204	194	194	357	170	193	198	383	178	201	206	247	165	161	161	246	164	159	159	269	155	173	174	268	154	171	173	339
ENSG00000060656	298	191	185	185	295	183	178	178	318	178	188	192	314	177	186	190	232	146	143	143	236	136	130	130	223	124	125	126	239	130	131	132	165	122	121	121	161	119	117	117	190	139	139	140	187	138	138	138	117
ENSG00000060688	304	192	190	190	299	184	181	181	318	157	191	193	311	152	186	187	240	151	150	150	246	144	143	143	226	117	134	135	243	123	142	143	233	169	166	167	220	158	154	155	245	142	173	173	245	140	167	170	301
ENSG00000060709	5	3	3	3	5	3	3	3	5	3	3	3	5	3	3	3	1	1	1	1	1	1	1	1	1	1	1	1	1	1	1	1	0	0	0	0	0	0	0	0	0	0	0	0	0	0	0	0	0
ENSG00000060718	8	5	4	4	8	4	4	4	5	3	3	3	5	3	3	3	17	9	9	9	17	8	8	8	15	7	7	7	16	7	7	7	0	0	0	0	0	0	0	0	0	0	0	0	0	0	0	0	1
ENSG00000060749	1046	590	569	568	1054	595	567	567	1086	535	588	597	1089	535	592	600	735	438	434	434	743	425	421	421	723	378	410	415	761	391	424	430	1317	915	889	889	1321	906	884	884	1373	774	921	933	1385	777	923	935	1449
ENSG00000060762	1423	910	896	896	1410	880	864	864	1558	350	907	948	1550	340	903	946	1658	1019	1010	1010	1668	951	950	950	1650	346	921	956	1736	351	945	983	355	245	240	240	356	243	235	235	401	172	263	269	407	171	266	273	415
ENSG00000060971	3529	2150	2118	2118	3571	2159	2108	2109	3713	829	2139	2201	3777	834	2160	2226	3730	2316	2291	2293	3794	2234	2211	2212	3713	800	2148	2215	3948	820	2217	2292	1335	987	972	973	1356	995	974	975	1383	603	987	1003	1404	605	999	1013	1728
ENSG00000060982	368	224	215	215	372	227	218	218	374	206	215	218	385	211	221	224	228	144	140	140	241	151	142	142	215	123	128	127	235	134	137	138	257	188	184	184	255	183	181	181	269	177	188	188	277	184	195	195	315
ENSG00000061273	327	209	200	200	327	204	193	193	346	206	208	209	350	206	208	209	226	142	140	140	229	141	138	138	213	127	131	131	225	134	138	138	188	140	140	140	189	138	138	138	204	142	143	143	206	144	144	145	122
ENSG00000061337	45	30	27	27	54	37	31	31	48	28	26	26	48	28	27	27	22	14	13	13	44	30	22	22	24	13	14	14	46	21	22	22	37	31	32	32	38	31	33	33	37	32	32	32	40	34	35	34	20
ENSG00000061455	39	18	17	17	41	20	18	18	40	19	18	18	40	19	18	18	26	17	16	16	26	17	16	16	27	17	17	17	29	17	17	17	3	2	2	2	3	2	2	2	3	2	2	2	3	2	2	2	1
ENSG00000061492	0	0	0	0	0	0	0	0	0	0	0	0	0	0	0	0	0	0	0	0	0	0	0	0	0	0	0	0	0	0	0	0	12	7	6	6	12	7	6	6	12	7	6	6	12	7	6	6	20
ENSG00000061656	29	16	15	15	32	20	15	15	31	17	16	16	32	18	17	17	37	20	18	18	37	21	18	18	37	17	18	18	36	16	16	16	40	27	27	27	39	26	26	26	39	25	25	25	39	25	25	25	41
ENSG00000061676	2619	1546	1515	1515	2612	1525	1487	1487	2727	1023	1538	1572	2732	1023	1538	1573	1992	1198	1172	1171	2022	1162	1140	1140	1949	810	1103	1114	2056	832	1147	1160	3111	2140	2134	2135	3144	2160	2147	2146	3243	1275	2198	2224	3281	1282	2220	2249	3293
ENSG00000061794	921	590	580	581	923	588	576	577	961	361	586	598	970	369	594	606	769	491	486	486	791	484	483	483	765	314	464	473	813	324	487	496	1562	1126	1124	1124	1569	1126	1120	1120	1623	573	1122	1162	1654	577	1134	1177	2178
ENSG00000061918	280	168	163	163	281	166	162	162	294	150	166	167	300	152	168	170	153	101	96	96	158	93	88	88	140	82	84	85	154	84	86	87	65	47	46	46	65	47	46	46	65	44	44	44	65	44	45	45	54
ENSG00000061936	379	249	239	239	385	246	236	236	386	231	247	247	392	231	244	244	334	200	196	196	338	197	194	194	325	178	186	186	335	180	191	190	466	331	329	329	467	331	325	326	491	296	335	338	499	300	338	341	303
ENSG00000061938	326	226	215	215	327	218	204	203	361	215	222	225	365	214	220	224	262	162	155	155	267	155	149	149	255	139	141	142	283	150	152	154	126	94	93	93	128	99	93	93	126	94	94	94	130	97	96	96	78
ENSG00000061987	2248	1333	1304	1304	2253	1329	1300	1299	2268	1052	1309	1326	2269	1047	1307	1325	1798	1082	1061	1060	1820	1033	1015	1014	1704	812	961	969	1803	834	991	1001	1720	1173	1151	1151	1729	1171	1148	1148	1821	977	1197	1219	1820	970	1193	1216	1668
ENSG00000062038	12	12	7	7	12	10	9	10	13	6	7	7	6	5	4	4	7	3	3	3	15	15	8	7	2	1	1	1	15	7	7	7	3	3	3	3	17	18	12	13	2	2	2	2	14	8	9	10	2
ENSG00000062096	9	5	4	4	10	5	4	5	9	5	4	4	8	4	3	3	8	6	5	6	10	7	7	7	6	4	4	4	11	8	9	8	2	2	2	2	2	2	2	2	4	3	3	3	4	3	3	3	0
ENSG00000062194	1458	861	831	831	1458	854	833	833	1487	627	831	846	1496	623	833	847	1000	613	593	593	1014	579	566	566	954	430	536	542	1018	447	562	570	1602	1142	1127	1127	1598	1133	1119	1119	1660	723	1145	1165	1668	721	1151	1171	1665
ENSG00000062282	3575	2211	2181	2182	3586	2203	2148	2149	3856	1028	2250	2314	3886	1030	2256	2325	3990	2424	2408	2407	4028	2325	2321	2321	3994	988	2276	2341	4207	999	2337	2411	2558	1789	1775	1775	2567	1785	1762	1762	2739	911	1835	1885	2778	916	1858	1911	3209
ENSG00000062370	78	51	49	49	78	49	46	46	84	49	52	51	91	51	52	52	53	35	33	33	52	33	30	30	54	33	33	33	56	33	33	33	59	45	43	43	60	45	43	43	63	46	46	46	65	48	48	48	40
ENSG00000062485	464	291	273	273	390	239	223	224	494	240	294	298	484	231	286	290	396	227	220	220	351	197	183	184	442	196	236	237	426	177	218	220	872	606	593	593	696	483	473	473	959	453	640	649	864	406	571	582	1204
ENSG00000062524	91	60	56	56	91	56	54	54	95	57	58	58	97	57	57	58	84	55	53	53	87	55	53	53	84	53	54	54	88	54	55	55	10	8	8	8	10	7	6	6	11	8	8	8	12	8	8	8	9
ENSG00000062582	3	3	3	3	5	5	4	4	1	1	1	1	2	2	1	1	6	2	2	2	10	6	4	4	6	2	2	2	10	4	4	4	7	6	6	6	10	9	9	9	8	7	7	7	11	9	11	10	1
ENSG00000062598	318	185	180	180	301	171	166	166	328	173	180	182	312	164	168	172	234	130	127	127	222	117	113	113	227	116	122	123	222	112	116	117	291	209	203	203	287	206	201	201	288	189	199	200	285	189	199	200	325
ENSG00000062650	1617	992	957	957	1635	987	960	960	1650	738	957	970	1678	748	971	986	1317	822	804	804	1344	786	776	775	1287	620	751	757	1367	639	779	787	1870	1338	1309	1309	1891	1335	1303	1303	1949	963	1345	1356	1986	978	1363	1376	2109
ENSG00000062716	5835	3412	3359	3359	5765	3283	3276	3281	6041	1586	3394	3489	6008	1545	3362	3458	4689	2727	2689	2691	4667	2551	2553	2560	4567	1326	2486	2529	4705	1320	2508	2564	10554	6995	7232	7261	10426	6778	7136	7144	11000	2260	7206	7497	11061	2225	7216	7550	7060
ENSG00000062725	1007	605	597	597	1161	755	674	677	1051	504	607	614	1221	532	697	716	791	483	478	478	897	563	540	536	797	406	464	471	941	440	540	555	1562	1119	1107	1107	1627	1177	1145	1146	1641	827	1146	1153	1746	849	1205	1218	1478
ENSG00000062822	89	65	61	61	91	66	61	61	107	71	75	75	110	72	76	76	133	91	87	87	134	84	82	82	132	82	84	85	143	86	89	90	278	201	197	195	281	204	190	190	329	207	229	229	336	212	231	231	351
ENSG00000063015	2	1	1	1	2	1	1	1	2	1	1	1	2	1	1	1	2	2	2	2	2	2	2	2	3	2	2	2	3	2	2	2	7	4	4	4	7	4	4	4	7	4	4	4	8	5	5	5	3
ENSG00000063046	7487	4703	4393	4398	5077	3069	2943	2946	7110	1570	4056	4201	5697	1242	3225	3351	6459	4058	3829	3832	4356	2510	2436	2437	5642	1370	3206	3289	4704	1063	2572	2646	13326	9224	9209	9244	8458	5762	5875	5889	12565	1977	8193	8748	9853	1543	6382	6826	15904
ENSG00000063127	67	37	37	37	67	38	36	36	58	31	32	32	57	32	33	33	53	32	32	32	53	31	30	31	49	28	28	28	51	27	28	28	33	24	23	23	33	24	22	22	30	22	20	20	29	21	20	20	25
ENSG00000063169	72	50	46	46	75	53	46	45	68	42	40	40	74	48	45	46	63	38	36	37	68	43	39	39	58	31	31	31	60	32	32	32	88	63	61	61	88	64	62	61	84	60	57	57	79	57	55	55	25
ENSG00000063176	199	123	122	122	205	127	124	123	212	121	126	127	223	127	130	131	195	127	126	126	203	121	118	118	183	108	110	110	208	115	120	121	357	256	248	248	358	249	242	242	392	238	268	271	400	241	271	275	482
ENSG00000063177	2180	1338	1376	1376	2045	1249	1266	1268	2296	352	1350	1429	2305	346	1343	1425	1982	1211	1253	1254	1909	1104	1137	1137	1983	325	1142	1213	2081	330	1166	1242	3562	2270	2524	2535	3313	2101	2317	2327	3792	438	2382	2656	3776	432	2353	2631	4193
ENSG00000063180	16	9	9	9	16	9	9	9	16	9	9	9	16	9	9	9	16	9	8	8	16	9	8	8	17	9	9	9	17	9	9	9	40	28	28	28	40	28	28	28	41	29	29	29	41	29	28	29	41
ENSG00000063241	993	628	613	614	1011	622	600	600	1070	333	623	645	1081	332	619	643	976	632	634	634	1003	620	604	604	996	291	598	616	1038	297	607	628	668	487	484	484	674	483	475	475	715	267	506	513	724	266	504	512	839
ENSG00000063244	596	393	379	379	600	387	371	371	642	327	389	395	648	326	387	393	541	352	343	343	548	335	324	324	530	261	321	327	560	264	327	336	1370	1027	1005	1005	1383	1028	994	994	1467	637	1046	1066	1489	643	1052	1071	1553
ENSG00000063245	485	328	311	311	487	321	304	304	542	283	333	336	551	284	338	341	515	345	327	327	519	333	316	316	506	261	314	316	526	271	327	328	460	356	341	341	465	351	334	334	508	299	362	367	520	304	367	372	483
ENSG00000063322	329	204	193	193	330	204	194	195	340	182	192	195	348	187	200	203	339	207	199	199	339	203	193	193	337	178	193	193	360	184	207	207	539	377	372	372	532	372	366	367	573	319	389	391	571	316	389	391	461
ENSG00000063438	19	10	10	10	20	11	11	11	19	10	10	10	19	10	10	10	3	2	2	2	4	3	3	3	3	2	2	2	4	3	2	2	5	3	3	3	8	6	5	5	5	3	3	3	3	2	2	2	7
ENSG00000063515	0	0	0	0	0	0	0	0	0	0	0	0	0	0	0	0	0	0	0	0	0	0	0	0	0	0	0	0	0	0	0	0	0	0	0	0	0	0	0	0	0	0	0	0	0	0	0	0	0
ENSG00000063587	517	315	308	308	519	315	307	307	554	292	320	326	559	294	322	328	414	242	239	239	418	227	223	223	418	210	228	230	445	218	237	240	241	175	166	166	239	171	165	165	263	175	180	180	263	175	180	180	239
ENSG00000063601	334	217	208	208	336	211	204	204	339	191	204	210	347	194	207	213	289	175	168	168	297	170	163	163	277	146	159	160	293	150	163	164	365	279	271	271	365	273	269	269	385	257	285	287	389	260	290	291	504
ENSG00000063660	506	341	325	325	506	335	313	313	559	309	346	350	568	314	348	352	566	372	352	352	574	347	332	332	540	295	321	324	590	309	339	343	111	83	81	81	109	78	76	76	114	81	79	79	120	84	83	83	55
ENSG00000063761	60	42	39	39	77	58	48	47	55	33	34	34	74	39	42	44	59	41	40	40	88	64	46	50	57	36	36	36	78	39	44	45	42	38	37	37	43	38	36	36	40	34	34	34	46	37	37	37	54
ENSG00000063854	1271	845	819	818	1288	844	809	809	1331	458	831	844	1364	469	845	858	1430	954	937	937	1453	917	901	901	1428	446	884	898	1509	459	909	926	1473	1126	1094	1094	1504	1143	1108	1109	1574	521	1131	1156	1617	533	1157	1185	2089
ENSG00000063978	394	233	224	223	394	242	225	225	403	203	228	232	397	206	228	232	330	219	209	209	341	214	199	199	312	177	188	190	332	180	193	195	510	356	347	347	487	342	331	331	529	290	351	354	509	285	343	346	592
ENSG00000064012	459	283	277	277	471	295	279	279	471	244	283	287	460	241	277	281	391	243	241	241	399	244	237	238	372	201	219	222	387	203	226	229	742	527	518	518	728	520	511	513	782	453	543	546	774	445	538	545	1079
ENSG00000064042	718	454	437	437	720	445	433	433	707	390	430	437	716	391	432	439	567	356	351	351	567	339	335	335	563	319	338	341	584	319	341	345	176	135	131	131	172	130	127	127	181	128	132	133	174	124	129	130	118
ENSG00000064102	294	175	170	170	290	173	166	166	291	150	167	168	290	148	164	165	234	139	139	139	234	134	130	130	228	122	132	133	229	119	128	130	292	207	204	204	292	207	202	202	304	171	209	213	306	173	211	215	377
ENSG00000064115	1583	974	949	949	1602	979	947	951	1581	619	912	935	1614	626	940	952	1562	936	919	919	1591	902	882	882	1496	563	850	859	1605	574	881	894	961	704	686	686	984	727	705	701	981	480	689	693	1004	485	712	714	1262
ENSG00000064195	0	0	0	0	0	0	0	0	0	0	0	0	0	0	0	0	1	1	1	1	1	1	1	1	1	1	1	1	1	1	1	1	0	0	0	0	0	0	0	0	0	0	0	0	0	0	0	0	0
ENSG00000064199	24	18	16	16	29	23	19	19	30	22	21	21	32	23	22	22	13	10	10	10	21	18	16	15	12	9	9	9	17	12	12	12	16	14	14	14	17	15	16	15	14	11	11	11	22	16	16	16	8
ENSG00000064201	43	26	22	22	43	26	22	22	40	21	20	20	37	19	18	18	29	16	17	17	28	17	16	16	26	15	15	15	24	14	14	14	17	11	10	10	17	11	10	10	18	11	11	11	18	11	11	11	9
ENSG00000064205	73	46	46	46	87	60	57	58	80	45	47	48	90	51	55	57	32	18	18	18	56	41	27	27	34	17	18	19	65	26	32	33	1	1	1	1	10	12	9	10	1	1	1	1	9	7	8	9	5
ENSG00000064218	0	0	0	0	0	0	0	0	0	0	0	0	0	0	0	0	0	0	0	0	0	0	0	0	0	0	0	0	0	0	0	0	0	0	0	0	0	0	0	0	0	0	0	0	0	0	0	0	0
ENSG00000064225	830	521	495	495	812	497	477	477	791	371	456	469	767	354	441	455	841	525	510	510	828	483	478	478	745	345	433	438	778	347	438	444	560	421	412	412	557	419	402	402	537	315	380	386	517	304	371	377	468
ENSG00000064270	20	11	10	10	20	11	9	9	20	11	9	9	20	11	9	9	9	9	8	8	9	8	7	7	7	7	6	6	9	8	7	7	1	1	1	1	1	1	1	1	1	1	1	1	1	1	1	1	1
ENSG00000064300	455	286	275	275	461	286	267	267	484	257	285	288	497	262	288	291	358	225	217	217	360	207	195	195	355	176	200	200	375	180	203	204	9	7	7	7	9	7	7	7	9	7	7	7	9	7	7	7	10
ENSG00000064309	135	86	85	85	138	92	90	91	139	85	86	87	141	89	89	91	119	73	71	71	126	74	72	72	116	63	65	66	128	69	71	73	322	227	222	222	322	222	217	218	322	209	221	224	334	213	224	228	382
ENSG00000064313	669	403	392	392	671	404	388	389	684	333	383	391	686	338	388	395	475	291	281	281	491	287	278	278	455	232	258	260	486	242	269	273	1023	754	736	736	1016	734	720	720	1042	605	746	748	1042	600	741	743	1082
ENSG00000064393	2206	1388	1346	1347	2217	1361	1323	1323	2295	1155	1353	1367	2334	1172	1368	1388	1771	1133	1099	1100	1806	1071	1048	1049	1735	909	1025	1036	1861	948	1067	1081	2059	1489	1477	1477	2062	1469	1457	1457	2136	1244	1508	1514	2184	1270	1539	1549	1774
ENSG00000064419	792	484	468	468	785	473	457	457	787	388	464	471	792	389	465	473	770	440	424	424	776	413	398	398	725	326	383	383	771	333	392	393	1147	803	786	786	1153	797	786	786	1184	617	802	813	1194	618	809	821	1321
ENSG00000064489	0	0	0	0	0	0	0	0	0	0	0	0	0	0	0	0	0	0	0	0	0	0	0	0	0	0	0	0	0	0	0	0	0	0	0	0	0	0	0	0	0	0	0	0	0	0	0	0	0
ENSG00000064490	110	67	66	66	110	66	65	65	116	63	68	69	116	63	68	69	110	66	64	64	116	64	62	62	111	58	63	63	123	60	67	67	160	120	116	116	164	124	120	120	166	109	120	121	169	111	122	123	186
ENSG00000064545	202	124	119	119	200	121	115	115	222	122	130	130	220	121	126	126	184	117	118	118	188	116	117	117	179	103	113	113	194	111	120	121	466	333	324	325	471	336	321	322	514	284	348	353	519	284	348	353	655
ENSG00000064547	57	36	36	36	58	36	37	37	61	36	38	39	62	37	39	40	24	17	14	14	24	16	13	13	24	16	14	14	25	16	15	15	8	6	6	6	8	6	6	6	7	5	5	5	8	6	6	6	15
ENSG00000064601	964	600	569	569	992	607	576	576	1029	412	590	603	1066	424	604	618	872	562	542	542	923	560	541	540	870	394	522	530	947	411	544	552	1362	1011	970	973	1383	1009	978	979	1437	633	1002	1020	1448	636	1010	1031	1716
ENSG00000064607	766	484	466	466	778	483	461	461	807	429	470	479	832	436	479	490	682	406	402	401	712	411	398	397	678	339	377	384	714	352	392	399	1226	875	857	857	1241	880	856	856	1280	710	887	893	1293	711	895	902	1236
ENSG00000064651	1830	1120	1075	1074	1838	1088	1057	1051	1890	855	1075	1102	1938	875	1094	1121	1123	707	687	687	1179	686	672	672	1086	540	634	638	1201	580	679	684	411	301	293	293	417	297	294	291	413	266	289	292	431	274	301	305	270
ENSG00000064652	139	89	84	84	138	86	80	80	146	80	82	84	145	79	81	83	101	59	59	59	100	58	58	58	96	49	55	55	102	50	57	57	144	100	97	97	144	98	96	96	141	91	95	95	145	94	98	98	173
ENSG00000064655	17	11	10	10	17	11	10	10	17	10	10	10	17	10	10	10	29	14	14	14	30	13	13	13	25	10	10	10	29	12	12	12	4	3	3	3	4	3	3	3	4	3	3	3	4	3	3	3	4
ENSG00000064666	763	498	475	475	818	538	491	492	766	331	462	471	848	356	496	506	487	348	324	324	529	352	329	329	449	233	287	294	545	264	326	331	239	183	176	178	257	199	185	186	239	156	174	175	266	172	191	193	230
ENSG00000064687	204	140	132	132	210	137	130	130	217	135	135	135	231	141	140	140	148	103	100	100	150	96	95	95	138	87	89	90	145	87	89	90	93	67	65	65	96	70	66	66	100	69	69	69	101	70	70	70	119
ENSG00000064692	43	29	28	29	46	34	31	31	46	29	28	28	48	32	30	31	13	8	8	8	14	8	7	7	12	7	7	7	15	8	8	8	64	44	44	44	60	44	44	44	65	45	44	44	65	45	44	44	26
ENSG00000064703	225	129	123	123	226	130	122	122	236	116	123	125	240	118	126	128	164	95	95	95	165	91	91	91	164	88	91	92	174	91	95	96	361	254	251	251	365	256	252	252	383	231	262	263	386	233	264	265	474
ENSG00000064726	1011	619	602	602	1044	646	623	623	1055	457	627	637	1073	466	638	649	756	459	440	440	801	476	442	442	753	335	426	433	825	352	454	466	893	636	629	629	916	654	641	641	946	476	660	665	972	483	674	680	1110
ENSG00000064763	84	42	41	41	85	46	42	42	84	41	42	42	81	40	41	41	136	75	73	73	135	68	67	67	119	59	59	59	121	59	59	60	22	16	17	17	22	16	17	17	21	16	16	16	21	16	16	16	34
ENSG00000064787	29	23	23	23	32	24	23	23	30	20	21	21	34	23	25	25	12	11	11	11	17	15	15	15	8	7	7	7	11	9	9	9	14	12	12	12	15	13	13	13	12	10	10	10	14	12	12	12	24
ENSG00000064835	0	0	0	0	0	0	0	0	0	0	0	0	0	0	0	0	0	0	0	0	0	0	0	0	0	0	0	0	0	0	0	0	0	0	0	0	0	0	0	0	0	0	0	0	0	0	0	0	0
ENSG00000064886	6	4	3	3	9	7	4	4	6	4	3	3	6	4	3	3	8	3	3	3	8	3	3	3	2	1	1	1	2	1	1	1	1	1	1	1	1	1	1	1	1	1	1	1	1	1	1	1	15
ENSG00000064932	476	310	293	293	470	299	280	280	476	272	285	288	475	271	283	288	387	254	252	252	381	234	229	230	372	223	228	229	377	218	222	224	333	251	243	243	338	252	239	239	363	241	261	261	368	242	261	261	327
ENSG00000064933	325	200	189	189	324	198	190	187	312	169	184	186	315	170	184	186	262	148	142	142	266	147	141	140	249	120	130	132	253	122	133	135	490	339	338	337	498	343	339	339	489	267	327	333	496	265	330	336	512
ENSG00000064961	291	203	190	190	295	198	187	186	306	163	196	197	325	172	207	208	276	181	179	179	286	179	176	176	276	144	173	177	293	149	179	182	305	231	226	226	310	231	225	225	345	205	250	253	348	207	250	254	336
ENSG00000064989	1211	719	704	703	1212	717	702	702	1223	565	707	712	1210	557	702	708	935	553	546	545	951	537	530	531	898	416	497	498	963	434	521	525	695	467	459	459	697	462	455	456	700	393	459	461	704	396	463	466	649
ENSG00000064995	297	188	188	188	297	185	187	187	301	157	181	185	294	153	178	182	283	156	157	157	292	147	146	146	257	120	136	135	277	123	140	140	684	471	470	471	687	470	464	465	693	298	465	471	691	295	462	469	908
ENSG00000064999	1094	670	651	651	1093	657	630	630	1101	567	637	643	1103	563	631	637	838	506	498	498	832	478	472	472	796	408	451	456	824	413	460	465	541	375	366	366	531	365	353	353	539	329	363	364	517	318	351	353	548
ENSG00000065000	1009	654	620	620	1011	630	606	606	1034	547	622	630	1078	562	638	648	911	580	556	556	922	557	536	536	892	459	523	527	958	485	555	560	1297	944	921	921	1293	930	903	903	1368	787	947	958	1384	792	949	962	1349
ENSG00000065029	223	142	135	135	222	131	129	129	223	129	133	140	237	134	138	145	172	112	110	110	176	106	104	104	166	95	100	100	177	98	103	103	359	267	256	256	361	263	249	249	385	249	275	277	392	251	275	277	366
ENSG00000065054	758	505	487	486	774	504	480	480	804	354	490	498	835	368	503	515	800	544	521	521	812	519	498	498	772	356	474	483	837	380	506	515	321	258	246	246	326	253	243	243	328	200	245	246	345	208	254	255	287
ENSG00000065057	245	154	145	145	245	148	140	140	268	116	154	155	268	114	151	152	251	159	155	155	257	158	154	154	246	120	145	147	258	122	148	152	277	208	196	196	276	204	192	192	297	157	210	213	297	155	207	209	258
ENSG00000065060	502	309	304	304	504	309	302	301	516	296	308	311	531	303	313	318	361	219	214	214	358	209	202	204	353	197	206	207	367	199	208	210	819	587	576	576	822	586	572	573	860	549	592	600	866	551	601	608	983
ENSG00000065135	1368	825	797	797	1455	903	848	844	1421	591	810	829	1497	633	855	868	1086	668	659	659	1165	695	672	670	1036	474	610	610	1171	522	670	674	2058	1449	1434	1435	2107	1486	1459	1460	2160	946	1483	1510	2216	976	1521	1551	2576
ENSG00000065150	1513	890	871	872	1538	907	883	885	1597	689	913	923	1606	695	920	929	1374	822	798	799	1409	804	780	781	1382	604	763	775	1466	629	795	808	1720	1215	1194	1194	1730	1203	1186	1186	1834	904	1252	1273	1856	914	1264	1286	2427
ENSG00000065154	874	536	520	520	803	498	479	479	940	376	556	566	896	346	524	534	1018	608	600	600	954	539	531	531	996	363	551	566	982	348	531	545	2583	1748	1769	1769	2383	1615	1620	1620	2789	734	1846	1898	2672	695	1751	1807	2813
ENSG00000065183	711	420	403	403	731	436	410	410	741	341	420	423	750	345	424	429	601	377	377	377	626	378	368	367	597	306	360	368	647	321	380	388	1097	771	758	758	1102	767	756	756	1135	590	767	775	1148	598	777	785	1336
ENSG00000065243	1296	804	776	776	1297	797	769	769	1327	644	774	789	1325	641	772	788	1024	631	612	612	1035	593	588	588	964	457	552	557	1031	474	576	583	1203	827	824	824	1204	822	820	820	1240	644	841	851	1240	641	837	848	1323
ENSG00000065268	155	100	98	98	161	102	100	100	161	93	100	102	169	97	104	107	152	97	92	92	154	88	82	82	144	77	79	80	164	83	85	86	239	176	175	175	238	174	170	170	253	163	181	182	254	165	182	183	298
ENSG00000065308	724	470	455	455	708	447	437	438	793	437	485	492	790	430	478	488	581	353	346	346	579	336	330	331	561	291	319	324	591	299	331	338	524	370	359	359	513	356	346	346	576	354	386	389	577	353	386	389	654
ENSG00000065320	207	140	137	137	214	143	137	137	220	132	137	142	231	142	143	148	197	128	122	122	201	119	115	115	185	108	110	112	205	119	120	122	277	212	204	204	278	209	198	198	302	204	211	213	312	211	218	220	528
ENSG00000065325	47	31	31	31	47	30	30	30	49	29	31	31	49	29	31	31	45	26	26	26	45	23	23	23	44	23	24	24	46	23	24	24	1	1	1	1	1	1	1	1	1	1	1	1	1	1	1	1	0
ENSG00000065328	35	22	22	22	44	30	29	29	35	21	21	21	38	23	23	23	22	14	14	14	26	17	16	16	21	13	13	13	22	13	13	13	96	65	62	62	100	67	64	64	98	60	63	64	102	63	65	66	155
ENSG00000065357	342	204	195	195	355	213	200	200	336	178	190	194	334	178	193	197	213	123	120	120	223	130	127	125	201	106	109	110	219	116	119	120	96	63	62	62	108	74	71	72	98	62	62	62	101	65	65	65	62
ENSG00000065361	1688	1071	1033	1032	1718	1069	1032	1033	1872	859	1135	1136	1926	878	1160	1163	1627	1017	978	979	1640	954	932	932	1679	759	969	969	1806	787	1013	1012	2541	1801	1764	1763	2554	1794	1763	1763	2845	1309	1955	1937	2884	1312	1987	1966	1697
ENSG00000065371	0	0	0	0	0	0	0	0	0	0	0	0	0	0	0	0	0	0	0	0	1	1	1	1	0	0	0	0	1	1	1	1	0	0	0	0	0	0	0	0	0	0	0	0	0	0	0	0	0
ENSG00000065413	1120	663	644	644	1126	659	634	636	1077	525	604	611	1072	523	602	611	705	430	413	413	740	435	413	413	672	347	377	381	721	365	395	400	301	214	204	204	307	215	208	208	301	197	203	210	297	198	202	208	261
ENSG00000065427	750	461	451	451	764	464	456	456	797	353	474	483	815	356	483	492	698	439	434	434	700	415	412	412	677	290	403	409	720	300	417	426	1212	877	864	864	1214	869	856	856	1280	545	889	908	1304	549	901	920	1840
ENSG00000065457	325	212	201	202	323	202	195	194	320	181	193	195	316	179	190	191	271	173	168	168	273	176	169	168	255	145	149	151	274	156	163	164	392	274	264	264	383	260	253	253	392	230	260	264	392	224	254	258	373
ENSG00000065485	706	450	441	441	697	440	427	427	725	338	441	447	723	332	434	440	776	518	505	505	781	493	476	476	730	340	443	451	764	344	448	455	381	275	267	267	378	275	265	265	377	216	260	260	367	211	256	256	367
ENSG00000065491	106	69	66	66	107	68	64	64	109	63	62	64	112	65	64	66	78	49	45	45	76	44	41	41	78	43	44	45	82	45	46	47	149	102	97	97	146	96	92	92	138	90	92	92	138	90	92	92	219
ENSG00000065518	367	228	229	229	308	191	187	187	390	109	228	235	331	97	187	194	392	251	245	245	327	202	193	193	361	114	215	218	319	102	183	185	714	484	503	505	599	401	414	416	713	175	482	496	617	157	410	423	572
ENSG00000065526	1633	978	946	947	1629	956	926	927	1695	832	955	970	1701	831	953	968	1230	775	746	746	1248	737	720	720	1195	620	698	704	1258	642	718	726	673	479	468	468	674	478	462	462	703	447	478	484	712	453	483	491	601
ENSG00000065534	3910	2424	2373	2374	3832	2344	2281	2281	4100	1700	2412	2454	4056	1670	2375	2421	3593	2231	2170	2171	3552	2053	1994	1996	3490	1457	1979	2017	3678	1474	2024	2065	1245	870	858	859	1241	863	845	845	1287	753	870	881	1293	749	865	878	898
ENSG00000065548	830	516	509	509	834	520	509	509	854	378	515	522	851	372	513	520	762	444	440	440	768	425	419	419	728	293	397	401	763	299	408	413	1148	801	793	792	1128	787	779	779	1210	499	827	836	1200	496	822	831	1471
ENSG00000065559	783	483	467	467	691	424	412	411	812	400	473	483	765	374	441	452	593	361	343	343	548	312	298	298	580	285	319	325	565	267	304	310	1286	890	865	864	1135	775	768	768	1338	636	893	905	1261	593	842	854	1578
ENSG00000065600	82	48	47	47	83	47	46	46	85	45	48	48	87	46	49	49	67	36	34	34	70	32	31	31	62	29	29	30	71	31	31	32	77	57	57	57	76	56	56	56	78	56	58	58	75	54	56	56	130
ENSG00000065609	13	4	4	4	13	4	4	4	13	4	4	4	13	4	4	4	0	0	0	0	0	0	0	0	0	0	0	0	0	0	0	0	0	0	0	0	0	0	0	0	0	0	0	0	0	0	0	0	1
ENSG00000065613	2002	1197	1155	1155	1991	1178	1141	1141	2066	920	1181	1196	2084	923	1184	1199	1547	911	884	884	1571	865	846	846	1509	662	830	839	1590	679	853	861	2353	1630	1626	1626	2381	1644	1634	1634	2489	1134	1688	1718	2524	1149	1708	1738	2742
ENSG00000065615	349	202	192	192	442	288	236	235	335	163	179	182	384	182	202	205	285	170	171	171	395	270	215	214	267	137	148	154	332	166	183	189	159	110	111	111	208	160	152	151	153	103	109	109	180	120	131	130	180
ENSG00000065618	1	1	1	1	1	1	1	1	0	0	0	0	1	1	1	1	5	4	4	4	5	4	4	4	4	4	4	4	5	4	4	4	2	2	2	2	2	2	2	2	2	2	2	2	2	2	2	2	2
ENSG00000065621	87	60	60	60	148	117	94	93	83	53	52	52	111	72	72	72	86	56	49	49	123	90	68	68	59	34	35	36	88	45	50	51	99	75	73	72	128	108	94	95	96	66	70	70	113	80	83	83	88
ENSG00000065665	101	61	59	59	98	60	57	57	101	59	60	62	92	54	55	57	122	72	72	72	124	70	69	69	101	56	60	60	102	55	60	60	49	42	42	42	50	43	43	43	51	42	44	44	52	42	44	44	74
ENSG00000065675	98	60	55	55	96	56	51	51	90	48	47	47	86	46	46	46	59	33	33	33	59	32	32	32	54	28	28	31	55	29	29	32	15	14	12	12	13	12	10	10	16	14	12	13	16	14	12	13	20
ENSG00000065717	73	50	47	47	78	53	49	50	82	50	50	50	90	53	52	52	83	49	48	48	91	56	53	52	89	50	51	51	99	54	57	57	49	38	35	35	57	45	38	37	60	41	42	44	65	42	43	45	38
ENSG00000065802	201	123	122	122	206	125	121	121	215	124	128	131	220	127	131	134	125	82	80	80	127	78	76	76	121	72	74	74	135	78	79	79	226	167	161	161	229	168	160	160	250	179	181	181	255	182	184	184	296
ENSG00000065809	1757	1087	1062	1062	1774	1076	1046	1046	1841	722	1077	1092	1870	728	1081	1104	1677	1006	1000	1001	1697	943	939	941	1614	629	896	910	1733	657	941	961	1609	1134	1124	1124	1605	1118	1106	1106	1678	725	1135	1157	1694	724	1146	1169	904
ENSG00000065833	496	305	295	295	495	302	293	293	510	250	304	305	509	249	302	304	384	220	216	216	386	213	209	209	368	179	201	203	382	183	207	209	429	296	286	286	428	289	282	282	456	240	294	301	462	243	298	305	465
ENSG00000065882	914	589	562	562	943	603	571	571	948	499	565	582	953	499	567	583	698	424	413	413	722	427	414	414	674	339	382	386	707	345	391	397	1179	857	829	828	1212	874	836	835	1224	646	852	860	1265	659	874	883	1177
ENSG00000065883	1212	778	747	747	1212	761	738	738	1241	619	742	757	1263	628	752	766	988	618	607	606	1008	592	580	581	935	466	552	557	1004	489	574	579	1719	1233	1206	1207	1741	1232	1207	1207	1760	900	1211	1226	1809	921	1238	1256	1499
ENSG00000065911	343	222	215	214	337	223	210	211	370	200	228	229	362	193	225	226	220	131	124	124	223	135	118	118	210	106	111	112	228	107	114	118	59	47	46	46	67	56	51	50	64	46	49	49	77	53	55	56	91
ENSG00000065923	663	436	413	413	695	471	429	428	682	388	412	418	736	412	444	450	575	356	334	333	628	390	353	353	553	298	315	317	659	335	363	367	514	384	373	373	533	395	373	373	540	356	380	383	574	369	401	407	652
ENSG00000065970	233	146	137	137	239	152	142	142	249	141	146	146	245	140	145	145	195	114	114	114	206	120	119	117	195	106	113	113	205	111	118	118	129	101	97	97	133	105	100	100	138	92	102	102	140	94	104	104	78
ENSG00000065978	2454	1500	1476	1476	1486	863	864	864	2623	594	1536	1588	1996	420	1134	1183	2001	1219	1213	1215	1256	713	714	715	1891	484	1115	1140	1475	328	839	867	3808	2721	2786	2797	2081	1441	1525	1528	3933	710	2722	2892	2787	479	1923	2050	4225
ENSG00000065989	153	101	97	97	152	99	95	95	154	94	98	98	153	93	97	97	106	52	52	52	109	50	50	50	100	46	46	46	104	46	46	46	65	45	43	43	66	45	43	43	78	50	49	49	82	53	52	52	32
ENSG00000066027	1111	688	656	656	1113	678	647	647	1124	492	651	657	1140	493	654	663	962	592	574	573	964	556	536	536	911	418	517	523	977	431	537	543	1303	932	917	917	1306	926	912	913	1356	631	936	952	1381	641	950	969	924
ENSG00000066032	0	0	0	0	2	2	1	1	0	0	0	0	2	1	1	1	4	3	3	3	13	12	9	9	3	2	2	2	11	6	7	7	188	124	118	118	193	129	124	124	179	102	110	110	178	103	112	112	216
ENSG00000066044	457	294	284	284	459	293	283	284	476	252	289	291	484	260	295	298	428	275	263	263	440	267	261	261	427	222	251	255	454	231	265	268	609	442	435	435	624	445	437	438	655	365	459	466	669	375	466	474	680
ENSG00000066056	430	275	260	260	443	284	264	264	478	262	278	280	491	271	287	289	368	239	231	230	384	236	222	222	363	199	215	222	393	208	223	229	203	160	157	157	212	163	159	158	213	147	156	157	213	147	154	155	213
ENSG00000066084	1534	955	920	920	1517	926	897	897	1596	810	942	952	1592	796	932	943	1246	773	755	755	1249	722	706	706	1175	600	666	676	1214	606	671	681	1926	1365	1343	1343	1919	1357	1334	1334	2016	1088	1394	1408	2011	1082	1392	1407	1936
ENSG00000066117	308	188	182	182	308	183	177	177	324	170	188	188	322	166	185	185	220	137	135	135	220	129	128	128	211	117	123	125	225	123	129	131	403	287	288	288	406	283	282	282	428	247	292	295	430	247	292	295	459
ENSG00000066135	750	460	448	448	751	455	444	444	765	396	454	460	778	399	455	462	688	423	415	415	680	396	391	391	658	328	376	385	681	337	387	396	1066	739	729	730	1064	739	725	726	1113	605	755	765	1106	596	750	759	1114
ENSG00000066136	385	244	228	228	389	247	225	225	388	201	223	230	388	197	221	227	287	181	173	173	296	183	174	175	271	147	157	160	292	156	170	174	470	348	339	339	474	346	336	336	494	271	347	353	504	273	352	357	728
ENSG00000066185	46	25	25	25	46	26	26	26	47	24	24	24	47	24	24	24	39	30	30	30	39	30	30	30	44	31	31	32	44	31	31	32	66	54	53	53	66	54	52	52	73	54	57	57	73	54	57	57	91
ENSG00000066230	3	2	2	2	2	1	1	1	3	2	1	2	2	1	1	1	0	0	0	0	0	0	0	0	0	0	0	0	0	0	0	0	21	13	13	13	21	13	13	13	22	14	14	14	22	14	14	14	57
ENSG00000066248	235	131	124	124	235	131	119	119	245	130	130	130	245	130	127	127	254	165	156	156	252	149	144	144	225	128	136	137	247	134	142	143	333	262	257	257	333	260	255	255	336	237	258	259	336	238	255	256	404
ENSG00000066279	204	123	121	121	204	122	119	119	219	126	127	128	222	127	128	130	194	115	111	111	197	108	105	105	188	98	105	105	196	97	104	104	822	556	539	539	819	549	535	535	841	510	553	554	854	518	562	563	768
ENSG00000066294	1102	681	645	645	1106	667	639	640	1137	564	654	667	1168	574	667	683	737	450	432	432	759	432	422	421	694	357	382	387	761	386	415	420	463	327	316	316	458	325	309	311	474	295	316	319	481	298	320	323	438
ENSG00000066322	319	184	178	178	329	190	178	178	346	154	191	191	349	155	192	192	312	188	179	179	315	172	163	163	314	146	166	168	333	153	172	175	486	355	347	347	488	350	341	341	532	263	372	378	538	261	372	379	751
ENSG00000066336	132	82	81	81	134	83	81	81	141	75	81	82	143	75	81	82	69	46	43	43	69	44	42	42	68	39	44	44	74	42	47	47	43	27	27	27	43	27	27	27	43	26	26	27	44	27	27	28	32
ENSG00000066379	93	54	52	52	94	55	53	53	100	47	56	57	100	47	56	57	79	47	46	46	81	47	47	47	77	44	46	46	80	45	47	47	201	148	148	148	203	150	149	149	216	114	157	158	217	116	158	160	256
ENSG00000066382	41	22	22	22	43	25	25	23	37	20	20	20	36	19	19	19	31	20	20	20	33	21	20	20	25	15	15	15	26	15	15	15	37	25	25	25	42	29	28	28	36	23	23	23	36	24	23	24	6
ENSG00000066405	0	0	0	0	1	1	1	1	0	0	0	0	0	0	0	0	0	0	0	0	0	0	0	0	0	0	0	0	0	0	0	0	1	1	1	1	1	1	1	1	1	1	1	1	2	2	2	2	0
ENSG00000066422	677	408	404	404	679	409	399	400	691	357	410	416	703	364	416	423	533	304	303	303	541	288	287	288	511	244	276	278	535	253	286	289	761	547	535	535	774	551	541	541	799	449	551	559	815	459	562	570	745
ENSG00000066427	727	456	419	419	935	649	547	546	720	353	418	418	956	437	558	563	563	379	337	337	771	564	461	466	483	265	288	290	735	380	430	436	396	290	281	282	538	435	384	388	392	260	279	281	527	321	378	380	312
ENSG00000066455	834	522	511	511	826	511	500	500	874	399	513	524	873	398	515	527	765	470	462	462	777	444	440	440	746	353	428	433	782	362	444	449	613	437	420	420	615	429	417	417	654	357	440	449	661	359	443	452	715
ENSG00000066468	2163	1334	1307	1305	2163	1324	1289	1289	2234	933	1298	1323	2228	927	1292	1316	1651	1032	1010	1010	1672	1001	984	984	1625	720	953	971	1707	735	987	1005	166	122	115	115	170	121	117	118	175	113	118	119	178	114	118	120	76
ENSG00000066557	452	281	274	274	459	280	271	271	459	230	273	279	459	225	271	279	415	246	237	237	418	232	227	227	387	180	217	217	405	176	217	220	450	319	315	315	453	319	315	315	453	256	312	314	447	251	306	308	613
ENSG00000066583	616	377	368	368	619	376	366	366	650	275	377	388	659	279	382	393	755	425	417	417	763	409	404	404	754	276	407	411	793	281	421	426	491	367	364	364	499	367	362	362	527	261	379	384	541	265	387	392	743
ENSG00000066629	309	215	203	203	318	219	210	210	328	202	217	219	349	213	224	228	240	144	141	141	253	153	144	143	232	126	130	130	255	139	146	146	202	143	141	141	214	153	148	148	203	133	141	141	214	139	148	148	204
ENSG00000066651	391	232	225	225	369	221	215	215	382	190	214	220	356	175	199	205	348	223	214	214	333	206	201	202	312	163	187	191	301	154	180	184	303	226	224	224	292	221	217	217	292	183	217	219	276	178	209	210	288
ENSG00000066654	795	502	490	490	787	478	470	470	820	411	504	503	821	410	495	500	691	426	416	416	682	385	379	379	662	317	379	382	690	320	380	386	1213	855	839	839	1193	823	809	810	1249	608	849	860	1268	607	854	868	1076
ENSG00000066697	113	71	67	67	112	66	65	65	115	63	65	65	117	65	67	67	98	64	56	56	98	56	50	50	95	52	49	49	101	52	50	50	68	50	46	46	68	45	43	43	75	46	50	51	78	47	51	52	92
ENSG00000066735	83	55	54	54	83	55	53	53	85	55	55	56	87	57	56	57	64	45	42	42	64	40	36	36	57	35	36	36	68	39	39	39	21	17	15	15	21	17	15	15	21	16	16	16	23	17	17	17	19
ENSG00000066739	1647	967	944	944	1645	963	940	940	1677	820	944	955	1658	812	934	947	1189	730	720	720	1197	689	679	679	1154	593	656	668	1215	610	675	688	613	462	441	441	619	456	443	443	629	417	451	456	639	419	456	461	668
ENSG00000066777	1798	1067	1046	1046	1808	1073	1050	1050	1837	860	1048	1068	1838	862	1053	1073	1461	856	841	842	1485	823	805	804	1421	664	778	786	1483	669	786	795	2608	1824	1789	1789	2610	1814	1780	1783	2676	1282	1813	1835	2699	1292	1831	1854	2644
ENSG00000066813	6550	3866	3872	3875	2914	1736	1749	1751	6249	1478	3596	3755	3535	906	2030	2112	6903	3982	4051	4063	3389	1786	1817	1818	5982	1339	3323	3471	3747	825	1995	2088	4973	3430	3467	3470	2027	1412	1420	1420	4539	1349	3073	3160	2486	804	1702	1747	3834
ENSG00000066827	207	117	117	117	222	132	126	126	201	111	112	114	215	117	118	121	151	92	91	91	161	99	95	95	144	82	82	83	163	91	91	92	154	112	109	109	166	125	115	115	160	110	112	112	168	115	114	116	157
ENSG00000066855	729	433	419	419	721	427	412	412	767	352	439	444	750	344	430	434	599	366	354	354	596	343	337	337	582	275	332	335	604	276	335	339	1283	893	882	881	1278	887	873	873	1365	579	919	935	1351	574	912	929	2047
ENSG00000066923	116	70	68	68	119	77	68	68	103	57	61	61	123	62	67	67	93	54	52	52	90	51	52	52	70	30	32	32	85	39	45	45	115	79	77	77	119	82	79	79	98	69	68	69	112	72	76	77	175
ENSG00000066926	671	420	412	412	676	415	404	404	706	362	417	423	723	369	422	429	640	401	383	383	651	369	360	360	596	294	338	339	663	312	363	364	867	615	596	596	872	601	586	586	901	473	610	621	933	482	623	636	1051
ENSG00000066933	1258	734	715	715	1256	724	704	703	1280	666	717	725	1280	665	715	725	931	566	544	544	928	521	511	511	887	471	499	501	937	487	515	518	860	610	596	596	865	609	595	595	881	576	606	611	896	583	615	620	788
ENSG00000067048	1425	838	828	828	1389	814	800	800	1498	654	860	875	1453	629	833	849	1023	609	607	607	999	567	566	566	1008	471	574	579	1011	465	565	570	1609	1122	1114	1114	1566	1086	1079	1079	1677	778	1140	1157	1632	754	1106	1123	2241
ENSG00000067057	177	110	108	108	176	107	105	105	180	105	104	107	188	106	106	109	94	66	62	62	93	64	61	61	85	52	55	56	90	53	57	58	55	44	38	38	56	45	39	39	49	36	36	36	50	37	37	37	32
ENSG00000067064	2391	1443	1415	1415	2283	1359	1334	1334	2473	664	1416	1456	2425	647	1385	1427	1958	1152	1149	1150	1904	1047	1061	1061	1884	549	1041	1065	1957	548	1063	1090	4420	2969	3050	3051	4238	2818	2904	2905	4630	952	3054	3185	4519	926	2970	3104	7264
ENSG00000067066	1374	843	813	813	1386	845	824	820	1370	627	787	806	1356	623	787	807	1025	612	589	591	1049	592	578	580	954	455	528	535	1015	472	557	565	1113	787	779	781	1137	813	795	794	1140	552	779	790	1139	555	778	792	929
ENSG00000067082	5496	3411	3337	3340	5535	3353	3301	3305	5682	1655	3324	3398	5836	1679	3383	3474	5789	3548	3475	3477	5881	3317	3325	3325	5679	1590	3181	3254	6093	1632	3325	3412	2923	2115	2052	2053	2940	2073	2040	2040	3079	1204	2105	2134	3169	1229	2155	2188	2308
ENSG00000067113	768	475	459	459	767	468	450	450	773	306	452	457	778	302	451	455	694	427	418	418	692	398	392	392	653	262	369	379	677	261	373	383	1507	1075	1071	1070	1495	1060	1048	1048	1539	546	1067	1093	1527	524	1048	1074	1626
ENSG00000067141	876	546	529	529	882	541	523	523	902	467	534	542	919	471	538	548	548	352	344	344	553	335	329	329	523	290	318	322	563	305	338	343	418	309	302	302	417	305	299	299	441	288	310	314	437	287	309	312	404
ENSG00000067167	4678	2723	2725	2725	4684	2693	2690	2691	4891	1051	2756	2848	4927	1045	2761	2857	3932	2348	2348	2347	3966	2244	2257	2258	3889	937	2188	2258	4084	944	2255	2329	7286	4843	5030	5037	7276	4814	5006	5015	7700	1350	4987	5300	7719	1347	4991	5312	7873
ENSG00000067177	133	88	87	87	120	78	76	76	138	83	82	82	129	77	76	76	114	63	62	62	103	56	56	56	104	58	59	59	93	54	55	55	151	106	105	105	123	88	86	86	153	104	104	105	135	93	93	94	98
ENSG00000067182	735	476	455	455	744	471	445	446	765	361	461	466	783	367	467	472	809	508	500	500	821	490	482	482	818	363	478	485	876	379	499	506	634	460	451	451	646	469	460	459	670	355	467	473	692	369	482	488	653
ENSG00000067191	34	21	21	21	34	21	20	20	35	21	21	21	34	20	18	19	18	10	10	10	18	10	10	10	18	10	10	10	18	10	10	10	20	12	9	9	20	10	9	9	16	9	8	8	16	9	8	8	9
ENSG00000067208	1602	949	908	909	1607	930	894	896	1616	700	885	890	1641	703	888	898	1261	787	748	748	1320	776	731	731	1186	568	667	676	1277	584	695	707	1319	928	901	901	1335	938	906	905	1333	707	905	913	1352	713	914	923	1216
ENSG00000067221	85	58	57	57	115	85	71	71	93	59	59	59	115	72	72	72	138	81	79	79	169	110	97	97	136	73	77	78	169	92	98	98	210	162	157	157	224	176	165	167	217	141	159	160	230	149	169	170	338
ENSG00000067225	952	602	583	583	889	557	540	540	1025	444	603	612	979	428	580	589	634	394	390	390	605	360	359	359	645	312	385	386	663	319	399	399	587	420	411	411	546	388	381	381	657	352	452	457	629	333	432	438	962
ENSG00000067248	790	483	476	476	791	476	469	469	814	399	479	485	811	397	474	481	668	417	403	403	676	391	385	385	642	324	375	376	690	335	393	395	1018	732	719	719	1013	721	708	708	1068	591	743	749	1075	588	746	751	1168
ENSG00000067334	573	346	334	335	657	410	382	383	580	278	341	343	661	316	393	395	458	300	293	293	536	355	317	318	430	236	266	269	528	274	311	314	1049	740	739	739	1086	773	760	760	1069	496	740	753	1104	519	768	781	1247
ENSG00000067365	175	109	105	105	182	111	105	106	165	92	95	96	182	98	104	105	91	70	66	66	109	80	68	68	78	57	58	57	112	65	68	70	165	124	120	119	175	133	125	127	178	119	126	126	189	125	133	134	157
ENSG00000067369	765	454	433	433	781	463	444	447	784	420	445	445	797	429	456	458	521	315	306	305	522	302	292	293	508	281	290	292	516	281	291	293	1149	796	780	780	1157	791	782	784	1195	703	809	813	1216	717	824	831	1104
ENSG00000067445	42	26	24	24	42	26	24	24	47	24	26	27	48	25	27	28	21	15	15	15	21	15	15	15	22	14	15	16	22	14	15	16	90	60	58	58	85	57	54	54	100	66	66	65	101	67	67	66	175
ENSG00000067533	415	268	259	259	410	264	252	252	432	242	264	266	435	242	267	268	276	168	157	158	266	151	146	145	260	145	149	149	265	146	150	150	1180	819	819	820	1176	813	817	816	1239	660	841	851	1250	666	848	859	1420
ENSG00000067560	2679	1620	1608	1608	2680	1613	1590	1590	2843	734	1645	1697	2876	734	1662	1719	2158	1270	1252	1253	2192	1228	1219	1219	2157	602	1199	1225	2281	622	1244	1275	2533	1747	1761	1762	2543	1739	1752	1753	2726	739	1848	1888	2762	740	1863	1907	2953
ENSG00000067596	575	350	344	344	590	361	351	351	617	327	366	372	625	329	371	377	482	302	291	291	485	284	279	279	474	264	277	279	497	271	281	284	936	678	668	668	952	691	677	678	969	563	678	686	977	570	681	690	1140
ENSG00000067606	170	103	99	99	176	106	101	101	174	98	99	101	179	102	102	102	172	114	108	108	179	115	110	110	166	100	104	104	177	105	108	109	93	73	69	69	94	72	63	63	93	65	65	66	94	65	65	66	108
ENSG00000067646	536	325	311	311	512	308	295	295	552	277	316	319	533	265	304	307	461	283	277	277	422	245	239	239	448	232	257	259	425	211	237	240	557	409	399	399	520	376	368	368	583	361	414	418	551	337	389	391	630
ENSG00000067704	2123	1261	1236	1236	2125	1257	1229	1229	2250	831	1298	1313	2269	836	1311	1326	1904	1147	1135	1135	1926	1091	1083	1083	1869	702	1074	1090	1984	722	1108	1128	3672	2533	2520	2521	3678	2524	2512	2512	3905	1250	2612	2669	3926	1248	2617	2678	4564
ENSG00000067715	13	11	11	11	14	12	12	12	10	9	9	9	12	11	11	11	22	16	12	12	22	11	11	11	22	10	10	10	20	10	10	10	221	165	160	160	218	159	155	155	228	148	162	162	230	150	164	164	293
ENSG00000067798	451	276	255	255	433	258	250	250	459	239	256	258	439	237	252	253	229	122	119	119	244	123	116	116	219	105	108	109	251	118	121	122	21	15	13	13	39	30	26	26	18	12	12	12	31	20	22	22	17
ENSG00000067829	163	115	106	106	163	107	102	102	170	99	105	108	173	99	107	109	162	112	106	106	164	101	100	100	154	87	98	98	168	90	102	104	152	118	115	115	152	115	111	112	170	116	125	125	176	118	128	128	180
ENSG00000067836	148	101	93	93	153	102	94	94	155	95	100	101	160	95	101	102	110	75	74	74	113	72	71	71	107	66	69	69	115	69	72	73	112	88	85	85	112	87	82	82	122	85	88	89	121	84	87	88	165
ENSG00000067840	112	65	63	63	110	62	61	61	118	64	64	64	121	65	65	65	63	41	41	41	61	35	35	35	57	34	34	35	61	34	34	35	12	9	9	9	12	8	8	8	11	8	8	8	12	8	8	8	7
ENSG00000067842	0	0	0	0	0	0	0	0	0	0	0	0	0	0	0	0	0	0	0	0	0	0	0	0	0	0	0	0	0	0	0	0	0	0	0	0	0	0	0	0	0	0	0	0	0	0	0	0	0
ENSG00000067900	2041	1212	1172	1172	1771	1037	1008	1010	2051	873	1150	1173	1833	772	1028	1050	1465	916	901	901	1278	758	740	740	1359	647	787	790	1295	602	735	740	1526	1049	1033	1033	1264	871	859	859	1500	769	1011	1020	1316	684	881	893	1471
ENSG00000067955	521	333	323	323	526	329	315	315	528	266	319	323	534	264	315	319	385	238	236	236	390	230	226	226	375	193	216	216	388	198	223	223	473	337	330	330	473	333	326	326	515	287	350	357	518	291	353	360	533
ENSG00000067992	153	93	88	88	153	90	86	86	158	80	86	89	152	78	83	86	135	79	78	78	135	76	76	76	122	66	69	70	126	65	68	69	55	42	39	39	54	41	39	39	52	38	37	37	54	40	39	39	134
ENSG00000068001	508	334	323	323	511	330	320	320	592	299	368	370	638	315	395	398	359	233	225	225	363	230	220	220	389	184	235	241	450	207	266	273	457	331	320	320	457	329	314	314	535	288	372	376	609	310	416	419	504
ENSG00000068024	276	178	172	172	275	176	168	168	278	166	165	166	281	168	168	169	255	164	156	156	258	155	150	150	241	135	136	138	255	140	141	143	137	109	104	104	133	103	99	99	138	103	102	102	139	102	101	101	176
ENSG00000068028	222	142	137	137	227	139	134	134	234	132	137	141	239	130	137	141	160	107	97	97	157	103	94	94	159	88	91	92	156	89	92	93	216	158	154	154	214	155	149	149	228	140	156	159	222	134	150	152	151
ENSG00000068078	654	421	408	408	657	404	394	394	688	355	417	422	719	366	427	434	618	418	397	397	628	393	377	377	588	329	364	367	645	340	381	385	942	694	672	672	952	684	666	666	984	555	679	684	1042	583	718	723	1426
ENSG00000068079	168	110	103	103	173	112	103	103	185	104	109	110	187	104	107	108	212	125	122	122	225	132	126	126	219	106	125	126	233	113	132	133	518	373	365	365	525	373	359	360	547	261	378	382	559	263	381	385	631
ENSG00000068097	186	116	114	114	197	121	119	119	180	104	110	113	183	104	111	114	134	76	75	74	138	80	76	76	125	68	69	70	126	70	72	73	348	256	251	251	351	261	254	254	359	230	252	256	363	234	256	261	347
ENSG00000068120	331	208	203	203	332	207	200	199	361	179	214	215	371	184	219	221	360	220	210	210	368	209	199	199	363	176	201	202	388	180	207	210	415	301	299	299	413	297	292	292	432	245	303	306	436	248	303	306	657
ENSG00000068137	153	99	95	95	159	103	95	95	179	99	105	106	189	106	112	113	116	84	80	80	120	84	79	79	117	73	76	76	127	77	82	81	240	178	165	165	237	170	161	161	248	161	171	172	255	163	173	175	181
ENSG00000068305	1276	808	778	779	1268	791	766	767	1297	601	766	777	1292	600	764	773	991	604	586	586	993	565	555	555	931	455	533	537	968	462	541	545	783	568	555	555	791	564	555	556	803	446	556	565	817	455	563	573	735
ENSG00000068308	371	233	226	226	373	233	226	226	368	185	213	218	370	187	215	221	290	187	179	179	300	180	173	173	282	159	171	173	301	164	176	178	445	328	321	321	452	330	320	320	456	273	328	331	465	274	328	333	505
ENSG00000068323	259	172	165	165	258	171	157	157	262	151	160	161	263	152	159	160	216	139	138	138	219	137	132	132	206	121	125	126	217	126	130	131	185	139	141	141	187	137	136	136	199	138	142	146	208	141	144	148	201
ENSG00000068354	75	46	41	41	77	48	43	43	78	43	43	43	77	42	42	42	64	44	44	44	63	43	43	43	65	43	43	45	67	45	44	46	126	83	82	82	126	84	81	81	135	87	89	89	135	87	88	88	120
ENSG00000068366	1845	1066	1045	1045	1857	1066	1038	1038	1903	759	1067	1081	1917	760	1072	1087	1093	673	655	654	1103	628	617	617	1038	476	601	606	1113	490	621	626	7085	4825	4920	4922	7120	4820	4926	4929	7395	1851	4939	5135	7475	1861	4971	5176	16712
ENSG00000068383	338	216	203	203	341	211	201	201	358	196	211	214	368	200	216	219	223	141	135	135	224	130	128	128	207	114	119	120	222	120	125	126	449	336	328	328	456	337	328	328	460	275	331	333	469	281	339	341	511
ENSG00000068394	175	117	114	114	176	119	114	114	178	105	115	117	178	106	116	118	157	101	100	100	156	97	97	97	157	89	95	96	164	93	99	100	216	157	156	156	217	159	154	154	234	143	168	170	235	143	169	171	325
ENSG00000068400	473	294	282	282	479	294	277	276	501	265	284	289	523	274	297	304	415	251	245	245	421	236	236	235	388	197	220	219	435	215	242	242	406	298	288	288	424	310	295	296	428	264	295	299	445	274	305	313	466
ENSG00000068438	198	122	117	117	199	122	115	115	205	113	121	121	206	112	121	121	138	91	90	90	138	83	82	82	133	72	79	80	141	75	81	83	122	89	87	87	126	92	89	89	130	87	94	94	134	89	97	97	143
ENSG00000068489	28	20	21	21	94	87	57	65	24	14	14	14	67	30	39	42	31	21	20	20	68	69	48	47	23	11	13	13	58	28	36	35	47	39	36	36	76	68	66	64	35	22	23	23	62	42	49	48	43
ENSG00000068615	106	60	58	58	106	59	56	56	109	54	55	57	113	57	58	60	49	27	27	27	50	27	25	25	48	24	26	25	50	24	24	25	169	129	120	120	168	116	115	115	170	106	116	116	181	110	121	121	149
ENSG00000068650	945	589	578	578	953	583	566	566	979	530	583	586	994	534	587	590	901	565	536	536	902	529	504	504	865	446	497	502	908	453	504	510	361	264	254	254	357	258	250	250	373	251	262	265	358	243	253	256	435
ENSG00000068654	542	354	341	341	564	370	353	351	565	319	340	344	612	343	363	367	528	344	324	324	562	358	331	331	496	284	294	297	555	309	324	328	1132	815	801	801	1150	827	801	799	1168	716	812	822	1191	731	824	834	1460
ENSG00000068697	2064	1184	1174	1174	2071	1181	1168	1168	2157	487	1196	1235	2169	490	1198	1241	1995	1196	1178	1178	2028	1128	1122	1122	1917	470	1045	1083	2054	477	1087	1125	3441	2219	2312	2315	3457	2213	2312	2315	3610	643	2295	2417	3652	650	2315	2444	2669
ENSG00000068724	318	194	191	190	326	199	191	191	318	168	178	179	315	172	182	183	263	158	152	152	264	149	140	140	242	130	133	134	252	134	135	137	332	252	239	239	334	249	237	237	348	238	251	251	349	240	251	251	351
ENSG00000068745	471	304	297	297	477	307	297	297	483	256	291	292	485	252	289	290	381	245	241	241	386	235	231	231	370	202	224	225	397	213	235	236	543	399	393	393	550	399	394	394	569	343	406	412	576	345	411	417	442
ENSG00000068781	0	0	0	0	0	0	0	0	0	0	0	0	0	0	0	0	0	0	0	0	0	0	0	0	0	0	0	0	0	0	0	0	0	0	0	0	0	0	0	0	0	0	0	0	0	0	0	0	0
ENSG00000068784	506	313	292	292	514	317	295	295	515	260	288	298	518	257	286	298	324	208	197	197	325	194	186	186	287	159	171	171	308	166	178	179	425	321	312	312	429	319	313	313	422	269	309	312	424	269	307	310	567
ENSG00000068796	332	198	194	194	329	195	189	189	322	166	185	188	313	162	182	186	235	136	137	137	237	134	134	134	228	121	127	129	220	121	126	128	351	245	245	245	353	245	245	245	350	213	240	243	345	210	237	240	418
ENSG00000068831	148	95	92	92	148	94	90	90	160	92	94	96	156	88	90	92	119	81	76	76	119	72	70	70	116	69	71	72	127	70	73	74	39	29	28	28	37	27	25	25	39	27	27	27	38	26	26	26	47
ENSG00000068878	2434	1437	1402	1403	2401	1415	1367	1368	2382	1057	1348	1368	2297	1008	1302	1326	2042	1228	1205	1205	2051	1153	1140	1140	1880	863	1065	1072	1941	855	1060	1075	1713	1195	1180	1178	1698	1174	1159	1159	1732	923	1164	1175	1723	910	1154	1167	1658
ENSG00000068885	152	98	94	94	162	110	98	98	178	98	108	108	190	99	112	113	102	58	57	57	116	76	65	66	106	56	57	57	119	63	65	64	95	69	70	70	107	81	74	75	110	75	79	79	123	82	87	87	113
ENSG00000068903	369	238	220	221	373	237	221	221	394	201	233	236	401	204	234	238	337	221	210	210	344	213	205	205	326	170	191	194	352	178	202	205	527	377	364	365	537	382	369	369	569	305	389	398	573	305	392	401	635
ENSG00000068912	862	525	502	502	865	518	495	495	920	371	530	541	919	367	527	539	705	447	439	439	726	428	419	419	698	313	409	413	743	319	422	427	1488	1034	1027	1027	1495	1033	1030	1030	1609	618	1090	1117	1616	615	1093	1121	2154
ENSG00000068971	106	74	75	75	109	74	71	71	110	71	73	74	113	70	72	73	93	58	57	57	93	54	51	51	89	52	53	53	92	51	51	51	187	134	128	128	184	133	128	128	189	117	127	129	190	120	131	133	135
ENSG00000068976	33	15	15	15	39	25	19	20	35	16	16	16	44	21	20	21	14	11	11	11	19	15	14	14	12	9	9	9	20	12	12	12	1	1	1	1	9	10	8	8	1	1	1	1	7	5	6	6	3
ENSG00000068985	0	0	0	0	0	0	0	0	0	0	0	0	0	0	0	0	0	0	0	0	0	0	0	0	0	0	0	0	0	0	0	0	14	12	12	12	14	12	12	12	12	9	10	10	13	10	11	11	71
ENSG00000069011	1	1	1	1	1	1	1	1	0	0	0	0	0	0	0	0	0	0	0	0	0	0	0	0	0	0	0	0	0	0	0	0	90	78	71	71	99	80	73	73	80	60	61	62	97	68	69	70	93
ENSG00000069018	0	0	0	0	0	0	0	0	0	0	0	0	0	0	0	0	0	0	0	0	5	5	5	5	0	0	0	0	2	2	2	2	0	0	0	0	0	0	0	0	0	0	0	0	0	0	0	0	1
ENSG00000069020	965	622	589	590	957	603	575	575	939	529	575	579	929	523	567	572	774	503	485	485	767	460	453	453	715	399	428	431	733	402	430	433	438	323	318	318	447	329	318	319	433	293	312	312	451	300	320	320	331
ENSG00000069122	1136	680	666	666	1038	615	592	592	1174	569	687	693	1103	527	638	647	761	494	472	471	712	421	404	404	697	360	407	412	704	354	399	405	680	490	478	478	604	438	429	429	689	433	485	489	648	405	454	458	583
ENSG00000069188	58	37	36	36	59	37	40	39	63	39	39	39	64	40	40	40	35	26	25	25	36	27	26	26	31	20	20	21	37	25	25	26	126	98	98	98	133	101	97	97	129	96	97	97	136	100	101	101	65
ENSG00000069206	0	0	0	0	0	0	0	0	0	0	0	0	0	0	0	0	0	0	0	0	0	0	0	0	0	0	0	0	0	0	0	0	0	0	0	0	0	0	0	0	0	0	0	0	0	0	0	0	3
ENSG00000069248	692	423	403	402	696	424	401	401	713	360	407	417	720	364	410	422	544	324	318	318	551	314	309	309	531	264	301	304	562	274	313	318	1039	732	715	715	1041	727	712	712	1054	564	720	725	1069	571	729	736	1316
ENSG00000069275	6792	4084	4025	4029	6738	3935	3911	3912	7118	1832	4049	4156	7228	1835	4064	4196	5783	3477	3421	3433	5754	3179	3213	3215	5606	1549	3130	3195	5970	1587	3243	3332	7974	5510	5587	5594	7896	5328	5464	5467	8293	2085	5494	5731	8420	2088	5525	5789	7603
ENSG00000069329	1271	750	727	727	1157	668	650	650	1315	542	739	748	1233	516	695	707	997	586	567	567	921	504	487	488	944	402	509	518	977	404	513	522	1812	1258	1221	1221	1577	1080	1060	1061	1901	772	1255	1280	1793	729	1184	1206	1946
ENSG00000069345	954	618	602	602	966	620	609	610	991	448	617	622	1015	457	628	637	908	564	545	545	925	528	520	520	883	391	520	524	958	404	539	546	1626	1172	1153	1154	1632	1161	1141	1143	1716	657	1189	1212	1759	670	1218	1243	1971
ENSG00000069399	50	36	34	34	49	34	34	33	56	39	38	39	58	39	38	40	52	38	37	37	53	37	37	37	46	31	31	31	53	34	35	35	50	35	35	35	48	32	33	33	53	36	38	38	54	37	39	39	24
ENSG00000069424	376	242	232	232	380	245	230	230	394	221	228	234	395	221	228	234	305	200	189	189	316	185	178	178	269	145	161	163	299	153	168	170	75	60	58	58	75	60	58	58	78	58	58	58	81	59	59	60	54
ENSG00000069431	3107	1871	1790	1790	2904	1707	1663	1664	3133	1282	1787	1818	2938	1211	1667	1700	3102	1857	1832	1832	2945	1644	1638	1638	2916	1160	1627	1656	2873	1106	1558	1590	1193	831	806	806	1089	750	733	733	1172	667	794	798	1084	614	722	727	859
ENSG00000069482	0	0	0	0	0	0	0	0	0	0	0	0	0	0	0	0	0	0	0	0	0	0	0	0	0	0	0	0	0	0	0	0	0	0	0	0	0	0	0	0	0	0	0	0	0	0	0	0	0
ENSG00000069493	585	342	326	326	536	312	296	296	583	274	315	319	506	237	277	281	255	154	150	150	268	171	150	150	241	127	138	138	232	119	129	129	107	83	82	82	123	98	92	92	96	73	75	76	100	75	76	77	141
ENSG00000069509	80	48	47	47	80	47	47	47	86	48	50	50	87	49	51	51	48	30	30	30	49	27	27	27	45	25	27	27	50	26	28	28	134	95	93	93	132	93	91	91	141	87	97	97	138	86	96	96	85
ENSG00000069535	2304	1375	1343	1343	2305	1353	1316	1316	2406	727	1356	1387	2434	727	1357	1390	2457	1477	1449	1447	2476	1403	1384	1384	2380	756	1340	1359	2513	765	1383	1405	1284	903	883	884	1277	890	868	869	1341	554	909	922	1352	553	912	927	1358
ENSG00000069667	5093	3090	2995	2996	5108	3029	2952	2954	5127	2106	2930	2970	5185	2108	2949	2995	4361	2618	2572	2573	4386	2486	2466	2466	4142	1749	2330	2354	4374	1796	2420	2447	2388	1714	1681	1681	2404	1710	1671	1671	2427	1328	1693	1700	2471	1343	1708	1722	1413
ENSG00000069696	5	4	4	4	3	2	2	2	5	4	2	2	3	2	1	1	5	3	3	3	5	3	2	2	5	3	3	3	5	3	3	3	1	1	1	1	1	1	1	1	1	1	1	1	1	1	1	1	3
ENSG00000069702	1533	923	900	900	1550	914	897	897	1542	704	871	882	1556	705	880	892	1085	658	647	647	1089	629	612	612	1031	511	583	587	1069	508	588	595	766	540	535	535	779	544	536	536	781	462	532	538	799	471	543	551	854
ENSG00000069712	177	110	109	109	181	109	109	109	183	115	117	117	190	116	119	119	96	63	61	61	99	59	58	58	92	51	52	55	97	51	52	55	138	101	100	100	139	100	100	100	136	94	97	97	136	93	96	96	187
ENSG00000069764	0	1	0	0	13	13	10	10	1	0	0	0	6	2	4	4	0	0	0	0	11	12	10	11	0	0	0	0	6	4	4	4	0	0	0	0	16	16	11	10	0	0	0	0	3	3	3	3	2
ENSG00000069812	6	6	5	5	12	12	9	8	2	2	2	2	7	4	5	6	4	3	3	3	6	4	6	5	2	1	1	1	7	6	7	7	1	1	1	2	7	6	2	3	2	1	2	2	9	4	4	4	0
ENSG00000069849	827	491	480	480	763	456	438	438	758	345	434	439	655	294	376	380	525	316	311	311	506	272	268	268	429	190	228	230	418	176	213	215	250	179	175	175	234	165	163	163	258	147	176	177	237	134	161	162	337
ENSG00000069869	1869	1175	1086	1087	1596	944	916	916	1755	767	1016	1029	1590	709	914	929	1466	928	862	862	1275	712	708	708	1286	590	723	732	1232	552	678	687	5086	3554	3505	3507	4892	3361	3339	3341	5182	1835	3479	3557	5063	1781	3388	3469	5401
ENSG00000069943	156	88	84	84	165	97	90	88	145	77	80	80	145	79	82	81	139	82	81	81	148	88	82	84	126	69	71	71	144	82	83	83	109	81	79	79	112	87	82	83	109	76	81	82	106	77	81	82	106
ENSG00000069956	1369	824	788	788	1083	627	606	606	1378	585	792	801	1105	467	623	632	1228	719	700	700	945	522	513	513	1163	486	638	649	962	394	514	525	3326	2298	2287	2287	2527	1734	1746	1746	3439	1216	2295	2348	2754	973	1848	1888	5342
ENSG00000069966	341	224	209	209	360	242	217	216	335	184	203	203	348	190	207	210	326	220	216	215	358	243	222	221	309	176	193	196	326	181	197	199	449	315	304	304	447	314	303	305	475	272	316	319	470	268	312	316	759
ENSG00000069974	433	265	258	258	419	247	241	239	431	211	241	244	433	216	247	247	262	178	175	174	262	168	168	168	244	137	153	153	261	146	164	164	175	131	126	126	173	127	122	122	177	114	128	128	177	114	129	129	134
ENSG00000069998	365	232	220	220	369	237	219	219	394	192	232	235	390	191	232	235	363	231	225	225	368	218	213	213	363	184	212	213	387	192	220	222	200	144	141	141	202	144	142	142	212	138	151	151	214	138	151	151	222
ENSG00000070010	388	251	246	245	415	278	260	260	409	207	253	255	419	217	259	262	320	195	191	191	326	191	176	175	307	144	166	170	315	146	166	170	224	157	152	152	235	170	165	166	244	151	164	164	255	161	174	174	271
ENSG00000070018	2347	1422	1398	1398	2337	1386	1374	1374	2435	1139	1430	1446	2447	1133	1430	1446	2074	1264	1232	1232	2091	1200	1176	1177	2000	933	1140	1149	2132	964	1187	1204	3894	2748	2731	2730	3914	2717	2702	2702	4096	1892	2810	2841	4148	1902	2833	2871	3683
ENSG00000070019	3	2	2	2	3	2	2	2	3	2	2	2	1	1	1	1	2	2	2	2	2	1	1	1	1	1	1	1	2	1	1	1	38	22	22	22	37	21	21	21	39	23	23	23	40	24	24	24	393
ENSG00000070031	0	0	0	0	0	0	0	0	0	0	0	0	0	0	0	0	1	1	1	1	1	1	1	1	1	1	1	1	1	1	1	1	0	0	0	0	0	0	0	0	0	0	0	0	0	0	0	0	1
ENSG00000070047	457	307	298	298	464	307	287	287	485	284	298	300	496	295	304	308	408	276	263	263	407	245	239	239	404	230	247	253	430	232	250	256	646	497	490	490	641	485	474	474	697	444	507	512	703	442	507	513	611
ENSG00000070061	1128	671	650	651	1142	678	651	651	1151	544	646	658	1146	543	645	657	865	524	512	512	878	505	492	492	827	409	471	477	880	424	492	500	1738	1209	1195	1196	1744	1221	1191	1192	1811	859	1221	1238	1809	850	1222	1239	2697
ENSG00000070081	789	475	460	461	815	498	476	477	821	367	481	489	850	378	499	506	683	424	419	419	717	425	411	411	669	303	384	391	730	320	413	420	902	626	622	622	942	662	646	646	923	455	633	642	946	466	649	659	1072
ENSG00000070087	216	117	114	114	228	122	119	119	243	110	128	129	248	112	131	132	106	70	68	68	109	68	66	66	109	64	67	67	118	67	71	71	248	179	180	180	255	184	183	183	278	157	196	201	286	163	204	209	479
ENSG00000070159	865	512	496	496	879	527	507	506	893	464	517	520	899	469	523	526	908	566	546	547	939	559	531	531	889	451	511	512	953	466	533	540	381	257	254	254	391	266	264	266	401	245	263	264	407	252	270	271	315
ENSG00000070182	54	35	35	35	59	41	38	37	57	36	36	36	63	39	39	39	43	30	27	28	45	28	25	25	41	23	23	23	53	28	28	28	23	19	18	19	23	17	16	16	23	17	16	17	25	16	16	16	13
ENSG00000070190	133	91	87	87	132	90	85	84	136	81	87	87	141	80	88	88	88	55	56	56	86	48	49	49	82	47	48	48	88	48	49	49	25	22	21	22	26	19	19	19	25	18	20	20	28	18	20	20	42
ENSG00000070193	8	3	3	3	8	3	3	3	8	3	3	3	8	3	3	3	5	3	4	4	5	3	4	4	4	3	3	3	5	4	4	4	1	1	1	1	1	1	1	1	1	1	1	1	1	1	1	1	0
ENSG00000070214	1898	1159	1132	1132	1913	1150	1129	1129	2000	902	1164	1181	2019	912	1172	1189	1575	989	964	964	1583	928	921	921	1539	711	892	908	1636	740	926	944	920	653	643	643	927	656	640	638	970	556	667	678	986	563	674	685	1355
ENSG00000070269	450	265	263	263	451	265	259	259	462	240	264	267	462	240	265	268	380	220	214	214	385	215	210	210	358	172	191	194	370	175	199	202	181	127	126	126	188	134	129	130	173	111	116	117	181	115	120	122	197
ENSG00000070366	429	265	261	261	443	271	257	257	442	235	253	254	459	240	257	259	383	244	239	239	391	238	227	228	375	207	217	217	390	211	222	223	666	491	472	472	664	478	459	459	689	420	470	480	714	429	477	489	826
ENSG00000070367	1502	896	886	886	1392	827	813	813	1546	710	901	914	1465	672	851	864	1259	729	716	716	1168	647	628	629	1230	572	672	681	1215	551	654	661	801	584	571	571	717	524	513	513	839	512	589	593	799	485	560	563	1021
ENSG00000070371	184	114	110	110	187	117	112	112	193	119	119	124	197	121	121	126	156	92	88	88	160	89	85	85	142	75	75	77	155	79	80	81	161	110	108	108	161	110	108	108	152	102	102	103	148	101	101	102	180
ENSG00000070388	6	3	4	4	9	7	6	6	3	1	1	1	7	3	4	4	1	0	0	0	6	6	3	3	0	0	0	0	1	1	1	1	1	1	1	1	3	3	1	1	1	1	1	1	0	0	0	0	0
ENSG00000070404	492	330	318	317	471	301	290	290	545	285	336	339	525	271	321	324	365	242	233	234	330	204	200	200	364	181	216	220	361	173	213	217	122	93	90	90	112	78	77	77	128	86	89	90	119	77	81	82	59
ENSG00000070413	824	530	509	509	825	520	501	501	898	469	539	546	903	469	538	547	720	464	448	448	734	434	423	423	724	367	428	436	782	383	446	455	509	384	363	363	510	377	357	357	542	340	384	387	548	342	387	389	551
ENSG00000070423	143	101	94	94	138	94	88	88	146	94	95	95	156	99	101	101	124	91	90	90	122	85	82	82	118	79	83	83	128	85	86	86	245	185	180	180	236	173	169	169	278	172	195	198	276	169	193	197	298
ENSG00000070444	116	78	73	73	117	80	72	72	121	75	76	77	121	76	76	77	104	68	64	64	118	75	66	65	103	56	57	57	112	58	59	60	121	94	91	91	126	96	89	89	135	97	95	96	141	97	97	97	78
ENSG00000070476	390	254	241	241	388	247	235	235	390	220	230	233	388	219	227	232	309	218	211	211	310	196	193	193	282	168	180	182	312	177	189	191	481	360	347	347	478	352	341	341	478	301	343	343	478	297	340	340	463
ENSG00000070495	138	98	96	96	140	96	91	92	150	91	99	99	150	88	95	95	105	67	67	67	106	65	64	63	94	58	59	59	92	56	57	57	299	218	215	215	299	217	211	210	309	188	217	219	312	189	218	220	360
ENSG00000070501	290	167	153	152	283	155	147	147	291	131	149	152	280	125	145	147	204	123	114	114	213	118	113	113	193	86	100	102	208	93	109	110	910	649	625	625	909	641	620	620	914	389	608	618	927	388	612	624	1453
ENSG00000070526	14	10	10	10	15	11	11	11	16	12	12	12	19	13	14	14	17	11	10	10	17	11	10	10	18	12	10	10	21	14	12	12	1	1	1	1	1	1	1	1	1	1	1	1	1	1	1	1	1
ENSG00000070540	241	159	149	149	245	164	151	150	246	135	151	153	248	135	149	151	229	148	147	147	243	152	149	149	224	122	135	139	243	127	142	147	372	280	269	269	382	288	273	272	380	223	270	270	384	219	271	273	511
ENSG00000070601	60	38	35	36	60	38	34	34	65	37	36	35	62	34	34	34	52	35	34	34	51	32	31	31	56	36	35	35	53	32	32	32	13	10	10	10	11	8	8	8	14	11	11	11	10	7	7	7	2
ENSG00000070610	451	283	273	273	445	274	267	267	453	258	275	278	447	255	272	275	423	254	253	251	427	243	241	239	415	214	233	234	440	221	241	242	390	309	293	293	389	303	286	286	404	285	302	303	398	280	296	297	423
ENSG00000070614	1228	778	740	740	1234	764	730	730	1285	677	761	772	1318	691	776	787	1017	646	630	630	1034	635	613	613	1001	532	592	594	1062	560	618	623	2154	1587	1561	1561	2159	1576	1543	1543	2218	1235	1570	1593	2275	1246	1600	1624	2083
ENSG00000070669	116	63	63	63	107	58	56	56	122	62	64	63	98	50	52	52	50	36	36	36	55	40	38	38	46	32	34	34	49	33	36	36	110	78	79	79	102	75	76	76	114	76	82	82	103	71	77	77	180
ENSG00000070718	188	113	109	109	188	110	107	107	195	105	110	113	190	102	107	110	129	78	75	75	129	73	72	72	126	70	70	71	131	71	71	72	269	187	187	187	267	185	183	183	281	175	195	196	271	168	185	186	303
ENSG00000070729	1	1	0	0	3	3	3	3	1	0	0	0	2	2	2	2	1	1	1	1	4	6	4	4	0	0	0	0	4	3	3	3	1	0	0	0	2	2	2	2	1	0	0	0	1	1	1	1	1
ENSG00000070731	13	8	7	7	29	22	17	16	12	7	7	7	28	16	16	15	14	12	12	12	33	31	25	24	13	11	11	11	23	17	17	18	41	31	29	29	51	41	38	38	37	27	27	27	46	32	32	32	44
ENSG00000070748	0	0	0	0	0	0	0	0	0	0	0	0	0	0	0	0	0	0	0	0	0	0	0	0	0	0	0	0	0	0	0	0	0	0	0	0	0	0	0	0	0	0	0	0	0	0	0	0	1
ENSG00000070756	4383	2589	2585	2585	3548	2069	2078	2078	4409	978	2490	2570	3772	817	2128	2207	3220	1916	1892	1891	2647	1491	1485	1485	3065	813	1703	1754	2711	683	1480	1534	6460	4317	4473	4476	5129	3411	3548	3552	6605	1239	4318	4560	5680	1036	3709	3929	6396
ENSG00000070759	129	78	76	76	131	79	76	76	137	77	80	81	140	77	80	81	112	68	66	66	113	65	64	64	109	59	60	61	118	63	64	65	102	72	71	71	103	71	69	69	106	63	69	70	109	65	72	73	119
ENSG00000070761	373	230	227	227	373	229	225	225	384	172	231	236	384	172	230	235	338	211	207	207	344	206	201	201	334	168	197	198	356	176	206	208	334	236	231	231	331	233	229	229	351	176	241	242	354	176	242	243	342
ENSG00000070770	636	387	372	372	634	375	367	367	643	341	374	378	658	347	379	383	543	324	322	321	544	300	302	302	522	265	289	294	550	271	295	300	830	596	584	584	830	585	578	578	856	521	594	599	864	525	600	605	945
ENSG00000070778	367	226	220	220	367	223	218	218	374	217	223	224	372	216	221	222	282	174	169	169	295	168	165	165	277	154	160	160	299	165	171	171	170	120	112	112	172	117	112	112	178	114	116	116	181	116	118	118	158
ENSG00000070785	310	179	174	174	316	184	174	175	308	145	171	172	310	144	171	172	279	179	177	177	284	176	170	170	281	146	168	169	295	150	172	173	538	380	376	376	538	383	377	377	553	281	381	385	556	283	384	388	699
ENSG00000070808	3	3	3	3	4	4	3	4	3	3	3	3	6	5	5	5	4	3	3	3	8	9	8	9	4	3	3	3	7	7	6	7	15	10	5	5	19	14	8	8	16	7	7	6	21	11	10	10	26
ENSG00000070814	182	114	110	110	192	122	111	111	186	111	112	112	200	116	118	117	152	99	97	97	156	96	95	94	148	91	91	91	164	97	97	97	396	289	281	281	408	296	284	284	399	264	280	282	412	269	284	285	416
ENSG00000070831	3207	1928	1889	1889	2799	1632	1623	1625	3318	755	1866	1929	2944	678	1671	1722	2626	1561	1522	1526	2281	1261	1245	1245	2552	628	1384	1432	2385	574	1283	1323	2955	2013	2023	2023	2525	1703	1735	1735	3047	745	1998	2070	2683	668	1771	1836	3653
ENSG00000070882	256	157	153	153	263	165	160	160	265	155	160	162	258	152	157	159	192	108	110	110	196	106	108	108	171	90	91	92	184	96	99	100	175	124	120	120	177	126	122	122	182	125	125	127	184	125	124	127	194
ENSG00000070886	0	0	0	0	0	0	0	0	0	0	0	0	0	0	0	0	0	0	0	0	0	0	0	0	0	0	0	0	0	0	0	0	0	0	0	0	0	0	0	0	0	0	0	0	0	0	0	0	0
ENSG00000070915	13	10	8	8	15	10	9	11	9	6	6	6	13	8	6	7	10	6	6	6	15	12	10	10	10	6	6	6	16	10	10	10	1	1	1	1	1	1	1	1	1	1	1	1	1	1	1	1	1
ENSG00000070950	194	118	119	118	196	119	116	116	201	114	120	120	199	113	119	119	180	103	101	101	179	98	97	97	172	87	91	91	181	90	94	94	380	252	250	250	381	252	248	248	393	222	250	254	390	221	248	252	351
ENSG00000070961	1259	759	734	734	1263	752	728	728	1289	634	738	745	1289	630	732	741	905	557	542	542	911	524	507	507	891	449	510	520	923	450	513	523	1395	970	961	961	1404	974	968	968	1455	792	996	1009	1469	797	1007	1020	2515
ENSG00000070985	0	0	0	0	0	0	0	0	0	0	0	0	0	0	0	0	0	0	0	0	0	0	0	0	0	0	0	0	2	1	1	1	0	0	0	0	0	0	0	0	0	0	0	0	0	0	0	0	2
ENSG00000071051	347	239	229	229	352	237	224	224	370	210	238	239	384	215	241	243	255	190	173	173	263	176	168	168	233	137	152	156	260	151	165	169	232	176	168	168	238	174	169	169	236	153	166	169	260	164	181	185	272
ENSG00000071054	1288	814	778	778	1286	794	769	769	1336	690	792	803	1355	697	804	815	1146	707	687	687	1164	676	666	665	1121	556	650	654	1176	569	666	671	1923	1365	1345	1345	1942	1359	1343	1342	2024	1070	1385	1400	2069	1088	1410	1426	1820
ENSG00000071073	1183	681	661	661	1170	670	652	651	1217	582	679	688	1190	573	668	678	827	484	461	461	828	435	420	420	795	368	419	419	846	372	423	428	1596	1147	1131	1131	1580	1128	1106	1108	1710	937	1192	1206	1692	922	1177	1192	2026
ENSG00000071082	4283	2234	2503	2512	2956	1573	1727	1732	4281	348	2176	2458	2978	276	1573	1758	3370	1792	1966	1974	2335	1174	1284	1288	3168	294	1631	1797	2306	232	1162	1275	7460	3734	5088	5132	4816	2570	3336	3349	7538	449	4057	5098	4969	370	2818	3395	8141
ENSG00000071127	1508	948	929	929	1513	937	910	910	1573	663	937	945	1576	654	923	936	1418	882	850	851	1451	837	810	810	1375	571	800	806	1468	585	822	829	1521	1113	1096	1096	1523	1102	1079	1079	1624	735	1140	1157	1629	729	1139	1158	2398
ENSG00000071189	1424	859	833	833	1425	854	823	824	1470	695	844	859	1458	687	839	853	1111	683	674	674	1127	648	636	636	1059	514	607	614	1111	521	620	628	1201	854	826	827	1219	859	833	834	1200	681	825	836	1235	690	842	854	1271
ENSG00000071203	0	0	0	0	0	0	0	0	0	0	0	0	0	0	0	0	0	0	0	0	0	0	0	0	0	0	0	0	0	0	0	0	0	0	0	0	0	0	0	0	0	0	0	0	0	0	0	0	0
ENSG00000071205	515	322	315	315	522	328	320	320	493	276	296	299	485	268	287	290	440	278	257	257	448	265	251	251	397	216	226	228	420	228	236	238	74	51	50	50	74	49	49	49	72	46	47	47	73	46	47	47	79
ENSG00000071242	223	146	139	139	224	141	133	133	236	145	143	144	239	145	143	144	251	150	151	151	252	145	142	142	247	137	142	144	256	138	141	144	93	70	68	68	95	69	67	67	100	71	72	72	101	71	72	72	122
ENSG00000071243	266	162	158	158	263	159	154	154	277	155	161	165	269	152	158	162	180	102	100	100	176	95	93	93	171	84	90	90	177	87	93	93	129	90	86	86	127	88	85	85	136	88	87	89	137	89	89	91	112
ENSG00000071246	254	158	149	149	254	158	149	149	269	156	159	160	267	154	157	158	228	137	132	132	231	133	125	125	222	117	123	123	237	119	126	127	149	109	109	109	149	108	106	106	161	109	111	113	161	109	111	113	84
ENSG00000071282	164	112	110	110	166	116	110	110	167	105	108	108	169	106	109	109	143	94	92	92	148	91	87	87	130	73	77	77	137	75	79	79	78	59	57	57	78	57	54	54	83	56	58	59	82	53	55	56	84
ENSG00000071462	231	149	141	141	223	139	130	129	233	122	136	136	245	127	144	144	227	137	133	133	252	158	147	146	216	108	123	125	242	121	137	139	299	224	213	213	304	225	214	213	308	181	218	220	324	187	230	232	444
ENSG00000071537	7089	4264	4212	4212	7102	4186	4137	4137	7447	2125	4301	4370	7549	2134	4319	4414	6046	3708	3652	3654	6099	3465	3456	3458	5925	1838	3382	3455	6346	1890	3509	3611	3652	2550	2543	2544	3672	2543	2533	2534	3861	1579	2629	2666	3907	1590	2647	2695	3599
ENSG00000071539	12	9	10	10	12	10	10	10	11	9	9	9	12	9	9	9	9	5	6	6	28	24	17	18	9	6	6	6	24	15	15	15	70	47	47	47	71	48	46	45	75	46	48	50	79	48	50	52	87
ENSG00000071553	489	300	283	283	495	304	282	282	541	257	308	314	554	262	316	322	496	288	281	281	510	285	270	270	495	223	270	275	543	239	287	294	1010	717	699	700	1019	713	690	691	1117	497	753	766	1136	506	764	777	1341
ENSG00000071564	168	112	106	106	173	111	105	105	180	106	111	111	197	116	119	120	159	111	111	111	162	108	108	108	173	112	113	113	182	114	115	115	301	218	214	214	304	213	208	208	323	208	224	223	336	214	225	226	227
ENSG00000071575	361	218	211	211	365	217	206	206	398	191	223	226	409	197	226	230	284	170	164	164	288	164	161	161	274	141	150	152	293	150	160	162	793	583	568	568	800	577	559	559	842	467	595	598	862	475	602	605	822
ENSG00000071626	539	366	344	344	544	354	335	335	563	294	353	356	583	303	363	366	541	348	325	325	550	319	310	310	519	254	302	304	575	269	324	327	711	518	497	497	710	504	488	488	737	382	505	515	772	400	532	542	681
ENSG00000071655	275	178	173	173	297	198	178	177	384	206	240	241	396	213	242	245	277	166	154	154	302	179	157	157	347	174	189	190	396	196	211	212	352	263	252	252	361	265	249	249	467	256	325	328	497	275	341	344	505
ENSG00000071677	0	0	0	0	0	0	0	0	0	0	0	0	0	0	0	0	0	0	0	0	0	0	0	0	0	0	0	0	0	0	0	0	0	0	0	0	0	0	0	0	0	0	0	0	0	0	0	0	0
ENSG00000071794	1070	646	624	624	1071	646	623	623	1096	522	632	641	1106	525	640	649	966	579	572	572	979	548	548	548	941	444	536	544	1008	458	557	567	1971	1378	1345	1345	1975	1369	1342	1342	2050	966	1391	1411	2064	966	1396	1420	2233
ENSG00000071859	168	108	104	105	168	103	98	98	173	95	101	104	178	98	105	108	147	101	100	100	148	100	98	99	146	88	95	97	149	87	95	97	359	261	254	254	360	261	252	252	384	209	268	272	388	212	271	275	361
ENSG00000071889	340	239	225	225	349	239	226	226	362	201	229	230	376	208	235	237	346	238	234	234	369	247	235	235	348	190	225	227	381	202	238	241	461	337	335	335	485	355	351	350	487	281	350	350	521	293	373	373	516
ENSG00000071894	365	252	244	244	368	251	239	239	382	237	250	254	393	243	252	257	356	238	231	231	362	231	224	224	355	209	221	223	378	220	233	235	872	643	629	629	876	633	615	616	927	544	644	653	939	545	645	659	916
ENSG00000071909	14	8	8	8	31	29	25	23	13	7	8	8	25	11	13	14	5	3	2	2	25	21	16	15	6	2	2	2	29	16	18	20	1	1	1	1	11	11	8	7	0	0	0	0	8	2	4	2	6
ENSG00000071967	1825	1087	1060	1061	1851	1100	1063	1064	1910	756	1088	1105	1947	766	1107	1123	1051	635	627	627	1091	620	610	610	1026	482	579	587	1106	499	604	611	747	533	528	528	754	546	535	532	779	448	551	554	790	454	557	560	436
ENSG00000071991	715	427	418	418	704	413	408	408	700	363	401	403	687	351	388	391	378	222	212	212	382	201	200	200	341	171	181	185	366	177	187	191	0	0	0	0	1	1	1	1	0	0	0	0	3	2	2	1	1
ENSG00000071994	434	273	265	265	412	254	247	247	440	222	258	261	418	211	244	247	389	236	230	230	373	206	201	201	373	201	214	213	382	194	208	208	346	249	244	244	338	243	235	235	370	226	260	260	359	220	253	253	452
ENSG00000072041	0	0	0	0	0	0	0	0	0	0	0	0	0	0	0	0	1	1	1	1	1	1	1	1	1	1	1	1	1	1	1	1	0	0	0	0	0	0	0	0	0	0	0	0	0	0	0	0	0
ENSG00000072042	1395	878	823	823	1406	848	836	834	1574	530	920	935	1688	564	981	1003	1176	719	691	692	1195	671	662	662	1205	420	682	691	1321	449	725	740	1237	908	887	888	1243	896	890	891	1409	569	991	1011	1442	593	1019	1041	1928
ENSG00000072062	524	346	328	328	520	329	312	312	546	251	331	333	575	265	343	348	509	334	315	315	508	301	292	292	476	215	280	282	531	226	300	303	254	181	174	174	258	178	170	170	265	143	173	177	281	157	186	190	227
ENSG00000072071	80	57	50	50	81	56	50	50	80	49	47	47	93	57	56	56	59	32	31	31	58	31	31	31	59	32	32	32	61	33	33	33	11	8	7	7	11	7	6	6	13	8	8	8	14	8	8	8	20
ENSG00000072080	2740	1587	1568	1569	2727	1565	1548	1549	2797	519	1522	1591	2823	509	1539	1609	2747	1597	1607	1606	2772	1522	1533	1533	2620	487	1411	1470	2787	483	1463	1532	1254	828	832	833	1247	825	824	825	1278	369	834	852	1271	357	832	851	2061
ENSG00000072110	1546	967	935	935	1503	941	896	896	1654	701	967	982	1614	687	940	957	1547	971	946	946	1538	913	888	888	1520	650	893	906	1547	644	884	898	601	456	444	444	590	441	428	428	640	376	464	467	639	374	460	463	629
ENSG00000072121	668	412	402	402	697	438	418	419	685	380	406	412	706	395	423	429	522	333	325	325	553	344	328	328	509	299	306	306	553	314	322	323	469	352	347	347	492	373	361	360	468	319	342	344	489	329	355	357	529
ENSG00000072133	85	55	51	50	91	58	55	52	84	50	50	50	95	54	55	54	47	29	29	29	51	36	30	31	42	24	24	24	49	29	30	29	6	6	6	6	8	8	6	8	3	3	3	3	12	10	9	10	11
ENSG00000072134	283	168	164	164	288	176	165	165	299	160	172	175	303	162	173	176	202	124	122	122	202	124	116	117	200	108	115	115	208	116	121	120	389	285	280	281	389	282	279	278	395	254	275	280	397	252	275	279	383
ENSG00000072135	346	208	200	200	360	222	204	204	378	203	219	225	397	209	224	230	358	218	213	212	366	207	200	200	358	188	198	199	377	198	206	209	268	192	184	184	270	193	185	185	281	176	190	190	290	183	197	197	247
ENSG00000072163	253	159	157	157	254	158	153	153	263	146	152	156	255	142	147	151	248	152	149	149	249	154	141	141	222	118	126	126	226	123	133	133	176	142	136	136	172	137	132	132	193	135	143	144	188	130	139	140	48
ENSG00000072182	0	0	0	0	1	1	1	1	0	0	0	0	0	0	0	0	2	1	1	1	3	2	2	2	0	0	0	0	1	1	1	1	0	0	0	0	1	1	1	1	0	0	0	0	0	0	0	0	0
ENSG00000072195	24	17	17	17	23	16	15	15	25	17	17	17	25	17	17	17	6	5	5	5	10	8	8	7	6	5	5	5	7	5	5	5	2	2	2	2	3	4	3	3	1	1	1	1	1	1	1	1	3
ENSG00000072201	174	101	99	99	177	101	98	98	183	100	103	104	186	101	104	105	138	88	86	86	138	81	80	80	123	71	71	72	129	74	74	75	225	163	160	160	225	163	159	159	247	169	173	177	247	168	171	177	326
ENSG00000072210	4947	2974	2925	2928	4933	2923	2884	2883	5191	1378	2973	3074	5215	1367	2970	3076	5247	3147	3127	3127	5263	2962	2964	2962	5147	1356	2904	2974	5433	1377	2992	3072	19973	13059	13871	13883	19892	12905	13696	13701	21097	2573	13312	14560	21162	2537	13299	14584	18195
ENSG00000072274	1368	804	783	783	1378	818	778	779	1409	648	793	809	1421	651	795	812	1212	694	670	670	1234	665	640	640	1157	508	616	620	1212	521	632	637	1258	890	881	881	1268	900	891	891	1332	686	926	937	1342	692	936	946	2021
ENSG00000072310	731	481	455	455	747	476	444	444	796	425	473	478	834	440	493	498	722	461	452	452	733	447	445	445	736	377	434	439	773	393	460	466	867	635	620	620	873	626	611	611	955	543	659	664	982	554	672	677	1171
ENSG00000072315	77	43	40	40	78	44	42	42	82	43	43	44	81	43	43	44	52	31	29	29	54	30	29	29	52	28	29	29	59	32	34	34	116	83	83	83	117	84	84	84	112	79	79	80	114	81	81	82	129
ENSG00000072364	2659	1561	1524	1524	2671	1553	1513	1513	2693	1164	1509	1538	2691	1160	1504	1537	1990	1190	1176	1176	2002	1133	1125	1125	1917	897	1084	1095	2016	911	1112	1125	2948	2062	2052	2052	2959	2056	2042	2042	3041	1423	2084	2109	3091	1436	2108	2139	2770
ENSG00000072401	249	147	145	145	252	148	145	145	254	130	146	147	251	128	144	145	184	116	115	115	185	105	106	106	173	87	103	104	191	92	108	109	265	200	195	195	266	197	193	193	266	160	193	195	270	165	198	200	405
ENSG00000072415	912	563	556	556	924	568	555	553	976	473	578	584	993	480	587	593	801	493	482	482	831	495	485	486	821	411	475	480	862	428	494	501	791	563	556	556	800	565	558	558	849	487	584	589	860	491	591	597	961
ENSG00000072422	539	325	317	317	545	329	316	316	565	298	326	332	570	302	329	335	385	244	233	233	386	224	221	221	374	197	211	215	392	202	219	223	1458	1021	1006	1006	1460	1019	1003	1003	1542	753	1056	1072	1535	750	1048	1065	2680
ENSG00000072501	827	522	501	501	836	526	505	505	882	479	530	541	896	485	539	551	867	501	489	489	873	473	465	465	863	412	469	474	911	423	481	486	688	506	501	501	693	507	500	500	735	455	527	531	748	463	534	538	1013
ENSG00000072506	853	520	517	517	849	511	509	509	898	298	527	537	902	298	528	540	987	579	571	572	985	543	532	533	983	306	539	554	1041	311	556	574	490	361	358	358	489	359	357	356	526	245	378	382	527	243	378	382	685
ENSG00000072518	295	192	184	184	295	191	177	177	289	168	175	176	291	167	175	176	275	172	166	166	275	161	156	156	269	142	154	157	278	143	155	158	214	156	153	153	214	146	144	144	227	150	158	160	226	148	154	156	181
ENSG00000072571	46	24	23	23	46	24	23	23	49	25	25	26	49	25	25	26	37	23	23	23	37	22	22	22	35	21	21	21	37	22	22	22	101	76	74	74	103	77	75	75	108	78	81	81	111	80	83	83	75
ENSG00000072609	250	166	159	158	287	193	182	184	252	151	155	157	289	172	177	180	218	147	141	141	255	176	156	156	213	119	127	128	246	139	146	148	349	265	260	261	362	281	269	268	358	229	252	259	376	238	262	269	389
ENSG00000072657	40	24	24	24	41	25	25	25	42	25	25	26	42	25	25	26	35	20	19	19	38	25	23	23	34	19	19	20	38	22	22	23	24	21	21	21	29	26	23	23	26	23	23	23	31	24	25	25	37
ENSG00000072682	240	159	151	151	240	153	148	148	232	133	147	149	239	136	151	153	246	146	141	141	254	144	138	138	236	124	129	131	257	135	138	141	397	271	264	264	400	271	266	266	440	242	291	298	436	241	291	298	524
ENSG00000072694	317	197	191	191	315	193	186	186	369	178	223	225	381	180	223	226	255	155	148	148	209	114	114	114	319	138	178	181	308	134	167	169	13	8	8	8	16	11	11	11	19	11	12	12	18	11	12	12	9
ENSG00000072736	846	526	492	492	847	508	486	487	865	443	498	509	882	445	500	511	675	408	399	399	691	403	395	395	641	327	364	369	681	346	384	390	993	711	689	689	1009	712	691	691	1027	578	703	709	1060	598	725	733	921
ENSG00000072756	210	142	137	137	217	145	140	140	207	123	133	135	206	122	131	133	200	125	112	111	213	128	116	116	191	94	105	107	211	100	112	114	312	224	217	217	313	221	220	219	319	187	216	219	322	186	218	221	339
ENSG00000072778	6530	4062	4029	4030	6549	3983	3919	3920	7198	1427	4197	4360	7300	1422	4223	4397	6438	3970	3970	3970	6481	3781	3780	3781	6549	1329	3766	3893	6904	1353	3883	4038	8918	6298	6424	6428	8932	6204	6302	6304	9708	1789	6512	6829	9747	1763	6509	6848	9963
ENSG00000072786	504	324	310	310	509	329	311	309	510	293	310	315	520	299	314	320	424	263	255	255	423	252	248	249	409	225	240	243	426	231	247	251	279	206	200	200	289	216	206	206	293	198	207	209	303	205	213	216	282
ENSG00000072803	1124	666	651	649	1120	667	642	642	1187	514	670	682	1183	510	660	675	963	556	548	548	989	537	519	519	939	405	505	516	1002	418	522	533	1457	1047	1025	1025	1422	1017	995	995	1536	729	1061	1073	1525	716	1052	1065	1444
ENSG00000072818	189	121	116	116	197	125	116	116	190	107	111	111	204	116	118	119	123	72	69	69	143	92	85	85	122	68	67	67	139	83	82	83	54	39	35	35	66	51	44	44	59	39	38	39	69	46	45	46	57
ENSG00000072832	4	4	4	4	4	3	3	3	4	3	3	3	4	3	3	3	6	3	3	3	6	3	3	3	5	2	2	2	5	2	2	2	4	2	2	2	4	2	2	2	5	3	3	3	5	3	3	3	0
ENSG00000072840	586	381	364	364	583	364	350	350	594	342	361	367	604	342	363	370	483	331	316	316	477	305	286	287	445	255	274	277	464	256	275	278	61	44	42	42	69	51	48	48	64	44	44	45	70	47	49	50	53
ENSG00000072849	520	305	299	299	535	322	302	302	552	254	307	312	554	255	306	311	389	249	249	249	399	252	246	245	385	202	236	240	411	212	247	252	963	669	665	664	972	677	670	670	1028	473	695	705	1032	474	694	709	1383
ENSG00000072858	125	82	79	79	141	98	89	89	124	74	75	77	130	77	81	81	85	49	45	45	94	57	51	51	72	34	35	35	81	40	41	41	10	8	8	8	24	24	20	19	8	7	7	7	23	14	15	15	16
ENSG00000072864	161	93	91	91	209	141	124	123	168	88	93	94	204	102	109	113	74	48	49	49	114	89	64	64	72	42	44	45	92	49	52	53	105	81	77	77	143	115	100	99	110	81	82	82	134	93	96	96	91
ENSG00000072952	259	163	157	157	271	172	159	159	269	156	162	163	278	160	165	168	163	102	100	100	166	95	95	95	150	85	86	88	163	91	93	97	69	56	52	52	69	54	49	49	67	52	51	51	70	53	52	52	54
ENSG00000072954	92	63	61	61	105	76	68	68	93	58	59	59	111	64	68	69	60	44	43	43	73	55	44	43	66	38	41	42	82	46	48	49	99	79	76	76	94	75	69	70	98	70	71	72	99	73	73	74	150
ENSG00000072958	561	350	331	332	635	422	371	368	568	285	327	334	635	322	364	372	514	315	299	302	601	385	339	340	517	248	289	291	611	291	338	342	594	447	433	432	616	459	440	442	619	339	433	436	651	363	457	462	687
ENSG00000073008	678	407	389	389	679	406	378	378	729	350	405	415	728	351	399	409	582	366	359	359	592	349	344	344	565	291	338	341	614	303	354	359	2205	1610	1580	1580	2231	1615	1576	1576	2368	985	1664	1686	2413	987	1680	1706	2536
ENSG00000073050	81	47	47	47	85	47	49	49	89	52	53	53	99	57	58	58	90	56	52	52	89	49	48	48	91	49	49	49	103	55	55	55	118	88	87	87	118	88	87	87	135	87	96	97	139	88	97	98	111
ENSG00000073060	1925	1216	1181	1181	1955	1222	1169	1168	2057	794	1218	1237	2106	816	1240	1260	1851	1186	1156	1156	1916	1151	1109	1109	1850	731	1088	1104	2005	768	1148	1167	2476	1774	1760	1759	2489	1763	1738	1738	2642	1107	1820	1843	2683	1118	1840	1871	2805
ENSG00000073067	1	1	1	1	2	2	1	1	0	0	0	0	2	0	1	1	2	2	2	2	7	5	5	5	1	1	1	1	3	2	3	3	0	0	0	0	1	1	0	1	0	0	0	0	0	0	0	0	0
ENSG00000073111	371	234	225	225	371	229	216	216	395	209	232	236	401	210	232	236	289	183	178	178	291	178	174	174	297	169	176	179	312	176	183	186	567	423	415	415	570	416	405	405	598	344	429	434	611	351	434	439	987
ENSG00000073146	9	5	6	6	25	24	16	15	7	4	5	5	20	11	11	11	6	3	3	3	13	10	9	13	6	2	2	2	14	10	11	10	16	12	12	12	19	15	15	15	17	12	12	12	19	14	14	14	11
ENSG00000073150	18	10	9	9	18	9	9	9	16	8	8	8	18	9	9	9	24	20	21	21	24	18	19	19	15	12	12	12	25	18	19	19	129	103	101	101	130	101	97	97	149	103	111	112	156	106	113	114	111
ENSG00000073169	555	392	380	380	560	386	371	371	572	321	376	380	593	330	388	392	603	398	392	392	608	384	374	375	596	283	367	370	634	298	384	386	800	610	598	598	808	607	594	594	851	452	616	622	862	453	618	624	670
ENSG00000073282	29	19	19	19	30	20	18	18	29	16	17	17	31	18	19	19	24	15	14	14	25	15	14	14	20	11	11	11	22	12	12	12	6	4	4	4	9	7	7	7	7	5	5	5	8	6	6	6	3
ENSG00000073331	360	218	209	209	437	291	249	249	360	195	201	204	415	217	224	227	305	197	196	196	347	225	203	203	292	167	175	178	318	178	186	189	109	78	77	77	130	100	92	94	113	76	77	77	127	87	88	88	135
ENSG00000073350	514	352	330	330	523	342	319	319	547	307	325	332	577	323	339	347	511	328	320	319	514	312	299	297	495	268	294	295	537	283	309	310	900	689	674	674	915	689	672	671	955	590	692	698	1006	611	724	732	956
ENSG00000073417	1126	710	686	686	1134	714	685	685	1099	545	660	670	1101	548	663	674	1106	650	635	635	1099	609	603	603	1023	455	560	565	1049	460	563	570	901	629	604	604	903	624	605	605	893	463	598	602	895	463	603	608	683
ENSG00000073464	182	113	113	113	185	116	116	116	203	122	125	126	205	124	127	128	168	115	115	115	169	110	110	110	165	108	109	111	177	111	113	115	261	189	188	188	261	189	187	187	272	185	192	193	276	187	193	195	357
ENSG00000073536	87	62	61	61	91	64	64	64	94	64	65	66	98	66	67	68	80	49	46	46	83	48	46	46	78	44	43	43	84	46	45	45	317	225	221	221	320	226	218	218	345	205	233	235	352	208	235	238	429
ENSG00000073578	3144	1967	1936	1936	2089	1284	1240	1241	3235	908	1913	1964	2534	720	1470	1512	3284	2007	1966	1967	2154	1252	1205	1205	3161	872	1818	1868	2541	680	1428	1465	1782	1267	1253	1253	1156	839	826	826	1811	688	1239	1261	1389	540	960	979	2278
ENSG00000073584	487	293	281	281	499	301	286	285	549	266	314	320	567	275	324	330	370	216	207	207	383	219	208	209	380	186	214	213	405	201	231	231	789	560	552	551	779	551	543	543	869	463	610	617	885	470	619	627	797
ENSG00000073598	0	0	0	0	0	0	0	0	0	0	0	0	0	0	0	0	1	1	1	1	1	1	1	1	1	1	1	1	1	1	1	1	0	0	0	0	0	0	0	0	0	0	0	0	0	0	0	0	3
ENSG00000073605	257	173	156	156	258	178	158	158	266	150	157	158	266	151	157	158	284	171	160	160	308	191	174	172	266	131	145	146	281	141	156	157	569	417	403	403	558	407	398	397	574	342	402	405	583	350	410	414	323
ENSG00000073614	1955	1210	1165	1164	1968	1213	1153	1153	2084	1008	1218	1230	2119	1022	1235	1250	1516	944	908	908	1546	902	878	877	1455	731	838	844	1574	762	883	888	4267	3024	2987	2988	4262	2990	2959	2960	4516	2081	3125	3169	4564	2084	3147	3200	3186
ENSG00000073670	11	5	5	5	11	5	5	5	13	5	5	6	13	5	5	6	5	4	4	4	5	4	4	4	7	5	5	5	7	5	5	5	5	4	4	4	5	4	4	4	5	4	4	4	5	4	4	4	5
ENSG00000073711	142	86	82	82	152	96	86	86	147	85	87	90	148	83	85	88	104	52	52	52	106	50	51	51	106	49	50	50	111	52	53	53	108	71	71	71	114	77	76	75	112	68	72	73	117	72	76	77	75
ENSG00000073712	1893	1133	1109	1109	1887	1111	1094	1095	1930	798	1094	1113	1925	792	1090	1111	1635	957	932	932	1644	905	895	894	1533	601	835	843	1590	608	855	865	720	514	507	507	721	513	508	507	753	410	525	529	749	410	524	529	748
ENSG00000073734	1752	1059	1025	1025	1734	1022	995	995	1648	755	956	967	1576	714	912	924	1905	1155	1130	1131	1897	1057	1054	1054	1680	734	941	961	1695	707	916	938	1042	747	723	723	1039	729	709	709	996	562	679	684	972	532	656	663	1164
ENSG00000073737	61	36	34	34	61	36	34	34	63	35	36	37	63	35	36	37	59	35	33	33	59	35	33	33	55	30	31	32	56	30	31	32	48	38	37	37	50	39	38	38	52	36	39	39	54	37	40	40	57
ENSG00000073754	1129	694	681	681	1132	685	666	666	1182	452	692	704	1202	453	702	715	1383	837	816	816	1397	789	772	772	1399	481	779	794	1479	489	799	818	227	167	162	162	228	166	161	161	248	151	175	175	251	152	177	177	313
ENSG00000073756	162	108	106	105	163	107	105	105	168	109	110	110	167	107	107	107	101	68	66	66	102	66	64	64	97	59	62	62	103	61	63	64	1	1	1	1	1	1	1	1	1	1	1	1	1	1	1	1	6
ENSG00000073792	74	45	43	43	69	41	40	40	70	39	41	41	69	39	40	42	85	54	49	49	88	44	41	41	66	35	35	35	76	33	33	33	30	21	23	23	29	21	21	21	30	20	21	21	35	22	22	22	148
ENSG00000073803	851	527	504	504	868	516	498	499	868	451	508	515	917	463	522	530	673	426	411	411	690	409	396	393	646	349	378	381	699	363	391	395	1313	930	885	885	1306	907	868	872	1353	761	900	912	1389	766	923	936	1022
ENSG00000073849	9920	5918	5920	5929	9956	5870	5857	5867	10514	2131	5968	6233	10642	2133	5998	6262	10346	6073	6158	6163	10457	5743	5861	5867	10293	2086	5693	5920	10871	2125	5850	6103	9109	6248	6397	6404	9133	6187	6338	6345	9648	2176	6461	6729	9768	2172	6493	6773	10320
ENSG00000073861	43	25	24	24	44	26	24	24	46	26	25	25	48	26	25	26	14	9	9	9	14	8	8	8	13	8	8	8	14	8	8	8	4	4	4	4	4	4	4	4	4	4	4	4	4	4	4	4	15
ENSG00000073910	1227	752	729	729	1241	752	722	722	1236	663	715	724	1255	667	726	735	919	595	578	578	950	597	571	571	842	480	514	519	923	503	551	556	855	602	595	595	876	615	604	604	873	537	601	608	887	538	608	615	534
ENSG00000073921	4120	2447	2410	2410	4108	2418	2390	2390	4069	1262	2298	2350	4017	1213	2265	2322	3140	1911	1881	1881	3161	1796	1785	1785	2992	1023	1699	1733	3123	1018	1722	1759	2947	2066	2026	2027	2953	2039	2006	2007	2976	1068	2010	2038	2985	1056	2002	2034	2766
ENSG00000073969	364	224	216	217	326	202	194	195	379	200	220	223	368	194	214	217	311	178	176	176	276	158	153	153	292	149	161	161	290	150	159	159	643	453	445	445	584	410	402	402	664	369	461	462	655	362	453	454	943
ENSG00000074047	39	26	25	25	39	25	24	24	41	26	25	25	43	26	25	26	40	21	21	21	41	22	21	21	40	21	21	21	42	22	21	21	2	1	1	1	2	1	1	1	2	1	1	1	2	1	1	1	0
ENSG00000074054	1475	901	869	870	1461	878	850	850	1455	729	843	854	1410	698	811	822	1157	710	689	688	1166	664	649	649	1056	547	605	607	1082	548	610	613	1357	988	964	964	1349	978	951	951	1376	803	961	967	1382	799	964	971	1272
ENSG00000074071	257	169	158	158	258	164	151	151	259	130	157	158	281	138	166	167	240	152	143	143	243	150	144	144	243	110	136	140	261	121	149	153	449	327	314	314	453	325	307	307	465	209	316	320	490	218	330	334	570
ENSG00000074181	578	394	378	378	583	391	369	369	622	374	394	400	637	381	399	407	378	254	245	245	381	235	226	226	380	229	234	237	412	234	241	244	455	333	325	325	457	329	318	318	479	315	327	330	491	323	333	336	240
ENSG00000074201	930	534	513	513	868	477	467	467	930	328	502	512	894	315	481	490	613	375	364	364	574	329	328	328	602	248	348	354	628	248	355	360	1531	1087	1062	1063	1416	992	972	973	1573	501	1066	1083	1528	482	1025	1043	2086
ENSG00000074211	5	4	4	4	2	1	1	1	2	1	1	1	3	1	1	1	10	10	6	6	5	3	3	3	4	3	3	3	5	3	3	3	1	1	1	1	1	1	1	1	1	1	1	1	1	1	1	1	6
ENSG00000074219	75	56	54	54	75	53	52	52	80	53	55	56	83	53	54	56	81	49	48	48	84	48	46	46	79	42	47	45	86	46	49	49	161	123	122	122	162	121	119	119	170	112	121	122	177	116	125	126	104
ENSG00000074266	228	143	141	141	227	136	137	137	227	121	136	138	230	122	137	139	216	113	109	109	218	106	105	105	203	96	99	99	210	96	99	100	206	148	145	145	203	145	141	141	207	129	144	145	208	129	143	144	314
ENSG00000074276	1134	711	686	685	1138	715	675	675	1236	588	730	741	1231	587	725	735	1233	792	772	772	1248	751	727	727	1207	574	713	720	1288	593	735	742	615	440	435	435	621	447	440	440	659	401	459	464	663	403	461	467	1014
ENSG00000074317	1	1	1	1	1	1	1	1	1	1	1	1	1	1	1	1	2	1	1	1	2	1	1	1	1	1	1	1	0	0	0	0	0	0	0	0	0	0	0	0	0	0	0	0	0	0	0	0	0
ENSG00000074319	366	212	209	209	372	219	211	212	392	175	217	221	395	174	218	222	375	222	220	220	396	229	225	225	374	168	205	207	405	180	221	223	587	394	388	388	601	408	399	398	612	271	399	401	621	275	408	410	766
ENSG00000074356	365	235	224	224	369	239	222	222	367	209	222	223	363	208	222	223	276	168	159	159	276	158	152	152	273	149	155	157	285	151	157	159	487	332	321	321	490	331	322	322	508	289	335	338	504	284	333	337	446
ENSG00000074370	300	193	182	182	302	192	175	175	317	181	188	189	318	181	188	189	207	132	127	127	208	118	116	115	196	111	111	111	214	115	115	115	46	35	34	34	47	35	34	34	48	36	35	35	48	36	35	35	46
ENSG00000074410	19	9	9	9	20	10	9	9	20	9	9	9	22	11	11	11	5	2	2	2	4	2	2	2	4	2	2	2	4	2	2	2	344	237	234	234	350	240	237	237	350	214	236	237	359	222	245	247	968
ENSG00000074416	1386	895	851	851	1413	882	854	853	1458	687	865	882	1510	703	887	908	1503	976	919	919	1524	914	887	889	1444	683	847	853	1572	723	903	909	325	242	234	234	330	244	233	233	344	224	245	244	348	229	249	248	255
ENSG00000074527	642	400	393	393	642	397	387	387	683	344	413	419	683	341	410	417	638	413	403	403	641	390	384	384	615	313	380	380	649	320	394	395	534	399	388	388	536	388	381	381	562	333	394	397	572	339	400	404	454
ENSG00000074582	145	86	83	82	146	87	83	83	148	77	83	83	146	76	82	82	177	102	99	99	179	94	93	93	164	78	85	87	179	83	90	92	388	277	271	271	389	274	265	265	401	217	274	275	403	216	279	280	432
ENSG00000074590	421	266	255	255	423	259	249	249	433	241	258	259	443	243	259	262	427	258	247	247	429	238	231	231	427	222	228	231	460	234	240	243	432	299	287	287	436	297	289	289	450	267	304	307	459	271	308	311	316
ENSG00000074603	792	479	459	459	789	470	450	450	825	426	475	479	831	425	477	480	600	361	354	354	608	340	332	332	589	299	325	327	627	311	339	341	912	661	643	643	909	655	641	641	950	567	664	666	948	567	662	667	893
ENSG00000074621	141	85	83	83	141	84	81	81	141	80	80	81	134	74	78	77	166	102	100	100	164	91	90	90	149	79	79	79	168	89	90	92	161	110	111	111	168	117	117	118	169	114	115	116	172	116	118	119	138
ENSG00000074657	479	280	272	271	433	255	244	243	490	261	270	274	474	257	266	271	299	184	180	181	262	164	162	162	286	156	165	171	276	157	167	171	215	172	169	169	201	162	156	156	208	157	165	166	200	151	158	159	161
ENSG00000074660	267	165	156	156	265	164	149	149	264	146	151	153	268	146	149	151	191	136	121	121	202	131	115	114	180	103	107	107	202	110	115	115	135	107	96	96	136	99	91	91	136	89	94	96	148	92	96	99	87
ENSG00000074695	6889	4122	4102	4103	6897	4074	4057	4058	7191	1754	4142	4255	7261	1761	4159	4288	6200	3612	3623	3627	6226	3436	3469	3470	6067	1553	3343	3433	6381	1582	3443	3545	5693	3900	3951	3954	5706	3897	3934	3937	5986	1688	4023	4157	6028	1691	4037	4177	8733
ENSG00000074696	2880	1724	1702	1702	2892	1722	1689	1690	3020	927	1734	1786	3034	932	1736	1789	2697	1610	1605	1606	2733	1566	1553	1554	2656	834	1487	1519	2803	856	1555	1589	6412	4302	4391	4394	6417	4279	4364	4367	6818	1472	4486	4665	6844	1463	4490	4674	8031
ENSG00000074706	170	114	111	111	191	131	122	122	180	111	116	114	201	121	123	123	102	66	64	64	115	76	68	69	105	65	66	66	129	78	79	79	27	23	21	21	31	27	25	25	28	24	21	22	31	25	24	25	25
ENSG00000074755	1320	794	763	763	1321	780	746	745	1361	706	769	778	1381	710	770	779	1062	644	622	622	1072	598	585	583	1005	524	562	567	1067	541	580	584	955	710	693	693	963	716	701	701	1006	662	725	732	1010	667	732	740	1012
ENSG00000074771	0	0	0	0	0	0	0	0	0	0	0	0	0	0	0	0	2	1	2	2	2	1	2	2	2	2	2	2	1	1	1	1	0	0	0	0	0	0	0	0	0	0	0	0	0	0	0	0	0
ENSG00000074800	4264	2532	2517	2516	4106	2438	2404	2404	4650	918	2618	2724	4499	892	2531	2636	4217	2488	2489	2487	4110	2278	2285	2285	4197	867	2309	2390	4274	851	2291	2375	3674	2501	2542	2543	3546	2404	2435	2438	3973	921	2665	2750	3841	887	2573	2658	6171
ENSG00000074803	19	8	7	7	21	10	8	8	21	8	8	9	24	10	10	10	8	3	3	3	8	3	3	3	8	3	3	3	8	3	3	3	22	16	16	16	22	16	16	16	24	17	17	17	24	17	17	17	3
ENSG00000074842	757	463	457	457	768	477	462	462	826	288	489	500	834	293	492	504	719	463	461	461	730	443	443	443	722	252	436	449	775	256	454	469	955	683	683	682	957	683	683	682	1038	343	715	734	1044	343	715	739	1092
ENSG00000074855	84	53	49	49	86	55	46	46	91	52	53	52	95	53	53	53	103	64	65	65	107	69	67	67	101	58	58	58	102	61	61	61	116	81	76	76	117	81	76	76	125	81	80	82	127	83	82	84	67
ENSG00000074935	948	569	553	554	933	559	545	544	969	434	547	560	957	425	537	552	657	408	400	400	668	389	380	380	600	293	351	358	646	306	368	374	126	89	88	88	121	85	83	82	128	85	87	88	125	81	83	84	113
ENSG00000074964	1005	668	639	639	1010	643	615	615	1028	523	613	627	1047	524	617	632	1071	684	654	654	1076	640	621	621	1031	525	599	608	1088	535	615	623	730	542	528	528	730	531	516	516	767	453	531	538	788	458	542	550	790
ENSG00000074966	163	85	83	83	161	86	82	82	159	73	79	78	150	69	73	73	118	68	66	66	123	70	64	64	108	57	58	59	108	56	57	58	80	57	57	57	79	56	56	56	72	49	51	51	72	50	52	52	40
ENSG00000075035	7	3	3	3	7	3	3	3	7	3	3	3	7	3	3	3	1	1	1	1	2	3	2	1	1	1	1	1	3	1	2	1	1	1	1	2	1	1	2	1	1	1	1	1	1	1	1	1	3
ENSG00000075043	1	1	1	1	1	1	1	1	0	0	0	0	0	0	0	0	0	0	0	0	0	0	0	0	0	0	0	0	0	0	0	0	0	0	0	0	0	0	0	0	0	0	0	0	0	0	0	0	1
ENSG00000075073	1	1	1	1	6	6	3	3	1	1	1	1	7	4	4	4	0	0	0	0	6	6	2	2	0	0	0	0	2	1	1	1	5	4	4	4	9	8	5	5	5	4	4	4	7	4	4	4	18
ENSG00000075089	313	178	164	164	318	184	166	166	321	150	170	174	326	153	172	175	337	186	186	185	349	196	190	188	337	148	180	183	357	155	189	192	673	477	466	466	672	472	459	459	704	306	479	490	702	304	476	489	621
ENSG00000075131	59	39	35	35	78	55	45	46	58	35	35	35	77	44	44	44	35	22	22	22	38	26	27	26	31	21	21	21	42	25	26	26	117	84	81	81	112	82	79	79	121	78	84	85	122	80	86	87	171
ENSG00000075142	329	210	204	204	327	208	201	201	342	164	209	212	335	159	203	206	267	161	153	153	260	145	140	140	260	120	143	144	267	118	141	145	205	150	145	145	207	150	141	141	215	125	150	151	215	124	149	150	201
ENSG00000075151	1021	632	614	614	1023	632	614	614	1032	540	621	627	1050	539	625	636	816	489	465	465	820	466	443	443	789	387	445	449	818	395	449	457	547	395	391	391	548	391	385	385	548	337	384	387	552	336	384	386	550
ENSG00000075188	107	65	62	62	110	68	64	64	110	59	62	62	114	61	65	65	110	59	59	59	109	57	56	56	107	52	55	56	113	55	58	59	383	279	276	275	388	283	278	278	398	205	282	284	393	202	279	281	423
ENSG00000075213	123	76	75	75	123	74	71	71	117	71	74	72	114	69	70	70	81	48	47	47	80	43	41	41	74	38	37	37	81	41	40	40	3	3	3	3	4	4	4	4	3	3	3	3	4	4	4	4	18
ENSG00000075218	16	9	8	8	30	23	19	19	16	9	8	8	21	12	13	13	3	1	1	1	28	27	16	15	3	1	1	1	20	10	11	11	20	16	16	16	33	29	25	24	25	20	20	20	37	26	27	27	34
ENSG00000075223	310	175	170	170	308	171	168	167	314	161	172	174	310	157	168	170	139	89	83	83	144	91	82	82	136	75	77	78	143	79	80	82	11	6	7	7	12	8	8	8	10	8	8	8	10	9	9	9	6
ENSG00000075234	1706	1055	1026	1026	1700	1036	1001	1001	1789	681	1038	1060	1785	680	1024	1050	1774	1116	1092	1092	1784	1062	1038	1038	1705	666	994	1010	1806	675	1022	1044	2785	1992	1979	1980	2771	1962	1940	1941	2883	1030	1991	2034	2874	1011	1971	2019	2679
ENSG00000075239	9654	5427	5739	5747	9698	5440	5736	5745	10188	1039	5514	6032	10261	1046	5544	6071	9481	5424	5706	5717	9589	5174	5497	5506	9310	968	5001	5435	9823	983	5158	5617	4426	2875	3031	3032	4436	2863	3011	3012	4642	858	3015	3170	4674	863	3023	3185	4372
ENSG00000075240	388	245	228	228	385	225	215	215	392	208	218	219	403	212	222	223	275	185	180	180	275	175	170	170	260	154	161	162	277	160	168	168	506	384	376	376	508	381	365	365	539	339	393	395	537	338	388	390	503
ENSG00000075275	151	103	93	93	148	99	88	88	152	95	95	96	154	96	94	95	146	87	86	86	149	84	81	81	141	72	78	78	145	71	77	77	70	55	53	53	69	54	52	52	71	52	52	52	74	55	55	55	55
ENSG00000075290	0	0	0	0	0	0	0	0	0	0	0	0	0	0	0	0	0	0	0	0	0	0	0	0	0	0	0	0	0	0	0	0	0	0	0	0	0	0	0	0	0	0	0	0	0	0	0	0	3
ENSG00000075292	3265	1941	1892	1892	3261	1912	1871	1871	3233	1388	1837	1870	3223	1372	1822	1859	2785	1649	1625	1625	2777	1554	1541	1541	2647	1151	1463	1484	2716	1144	1474	1495	3638	2542	2507	2506	3640	2543	2504	2504	3709	1690	2525	2566	3693	1672	2513	2555	3767
ENSG00000075303	264	168	167	167	280	184	177	177	269	144	162	165	271	146	163	166	185	110	112	112	206	124	119	119	175	91	101	102	191	97	107	108	203	143	140	140	214	156	149	149	212	136	147	151	211	136	148	152	262
ENSG00000075336	146	104	98	98	154	111	103	103	154	83	100	101	158	89	103	104	181	108	102	102	194	110	102	102	182	89	99	99	197	92	101	103	226	175	166	165	238	179	172	172	215	135	159	161	235	144	167	170	285
ENSG00000075340	17	12	10	10	18	15	14	14	11	7	7	7	11	7	7	9	20	14	11	10	20	14	10	10	16	10	8	8	20	12	10	10	8	5	4	5	10	9	9	9	5	3	3	3	9	5	6	7	20
ENSG00000075388	0	0	0	0	0	0	0	0	0	0	0	0	0	0	0	0	2	1	1	1	2	1	1	1	3	1	1	2	3	1	1	2	0	0	0	0	0	0	0	0	0	0	0	0	0	0	0	0	0
ENSG00000075391	909	547	537	537	916	555	536	536	936	494	541	549	943	500	547	555	618	353	348	348	623	337	334	334	591	307	315	318	613	316	326	329	537	390	387	387	543	390	385	385	544	356	381	388	543	356	382	389	464
ENSG00000075399	136	92	83	83	131	83	73	73	136	79	85	85	132	73	77	79	126	80	82	82	125	73	73	73	120	68	73	73	129	68	73	73	107	78	78	77	110	77	75	75	111	75	74	74	111	77	76	76	104
ENSG00000075407	528	333	329	329	532	357	330	330	574	315	353	357	546	298	336	340	433	232	226	226	444	247	220	219	407	193	206	206	410	195	212	211	390	280	277	277	387	282	272	272	409	267	284	288	407	266	286	290	357
ENSG00000075413	796	494	467	468	798	486	458	458	788	397	451	459	829	407	465	473	638	391	377	377	661	385	366	365	602	293	336	340	653	310	354	359	428	322	310	310	428	322	306	306	428	273	307	309	436	276	313	315	359
ENSG00000075415	3443	2044	2013	2015	3474	2057	2013	2013	3626	936	2041	2115	3709	966	2089	2168	3151	1863	1867	1867	3185	1803	1797	1798	3102	800	1729	1790	3328	838	1819	1882	5124	3437	3560	3564	5080	3388	3502	3504	5390	1106	3523	3726	5450	1123	3548	3754	7752
ENSG00000075420	2261	1426	1376	1376	2257	1404	1350	1351	2315	1081	1368	1393	2316	1081	1365	1391	1979	1213	1183	1183	2004	1165	1131	1129	1845	853	1060	1072	1962	868	1097	1111	3448	2449	2389	2389	3466	2439	2388	2388	3492	1541	2380	2414	3553	1562	2418	2454	4337
ENSG00000075426	1298	823	788	788	1306	812	772	772	1390	706	830	840	1415	716	837	848	1084	663	645	645	1093	623	608	608	1049	508	584	591	1115	530	604	614	568	431	420	420	571	429	415	415	604	402	442	444	620	411	450	452	474
ENSG00000075429	2	1	1	1	2	1	1	1	2	1	1	1	2	1	1	1	0	0	0	0	0	0	0	0	0	0	0	0	0	0	0	0	0	0	0	0	0	0	0	0	0	0	0	0	0	0	0	0	0
ENSG00000075461	4	3	3	3	4	3	3	3	5	4	4	4	5	4	4	4	6	5	5	5	6	5	5	5	6	5	5	5	6	5	5	5	18	16	16	16	18	15	15	15	23	16	16	17	24	17	17	18	17
ENSG00000075539	2004	1212	1171	1172	2025	1208	1152	1153	1987	1025	1137	1149	1964	996	1112	1125	1331	821	796	796	1370	794	770	770	1241	648	702	708	1303	659	719	727	1155	814	800	800	1164	820	798	798	1155	744	789	794	1153	738	787	794	971
ENSG00000075568	1191	708	690	690	1183	697	683	683	1214	573	694	706	1182	553	677	689	1029	592	578	578	1042	574	560	560	994	464	526	534	1029	473	540	550	822	577	566	566	829	576	563	563	833	465	576	579	841	464	578	581	674
ENSG00000075618	247	168	165	165	227	153	150	150	272	155	173	177	258	148	166	168	237	159	153	154	208	133	131	131	231	139	146	147	229	136	139	140	145	111	108	108	131	100	95	95	161	107	115	116	153	103	111	112	92
ENSG00000075624	10977	6876	6869	6887	9633	5682	5815	5819	11757	1253	6559	7151	10678	1094	5908	6498	8995	5534	5542	5555	8113	4514	4634	4641	8885	1132	4899	5209	8608	1011	4604	4942	8573	5882	6051	6067	7436	4934	5164	5171	9215	1231	5937	6359	8346	1069	5323	5750	9810
ENSG00000075643	588	387	368	368	606	401	375	375	596	313	362	369	605	318	367	373	686	429	409	409	711	427	398	397	643	329	365	372	688	341	380	386	610	450	423	423	624	452	430	430	609	367	417	419	629	379	428	432	1046
ENSG00000075651	1371	835	808	809	1384	839	811	811	1384	652	798	811	1405	659	807	825	1043	663	647	646	1065	625	604	604	989	497	575	579	1082	521	608	612	473	353	346	346	482	359	352	352	480	310	347	349	490	315	353	356	432
ENSG00000075673	0	0	0	0	0	0	0	0	0	0	0	0	0	0	0	0	0	0	0	0	0	0	0	0	0	0	0	0	0	0	0	0	0	0	0	0	0	0	0	0	0	0	0	0	0	0	0	0	0
ENSG00000075702	27	17	13	13	61	53	37	38	18	9	8	8	54	27	32	33	25	20	17	17	83	72	47	46	14	10	9	9	57	27	31	31	35	24	24	24	74	62	55	54	36	24	24	24	60	39	43	43	58
ENSG00000075711	1198	746	724	724	1210	747	725	726	1195	586	707	721	1204	591	713	727	1100	643	624	624	1115	614	605	607	1023	475	556	561	1084	488	579	584	850	604	584	584	866	606	591	591	868	491	589	594	882	498	597	603	959
ENSG00000075785	922	572	537	537	930	568	538	538	974	395	556	571	989	403	560	576	762	455	445	445	776	438	429	429	758	310	424	434	797	317	434	445	675	490	479	479	679	492	479	479	723	357	504	510	729	360	506	513	738
ENSG00000075790	885	513	494	494	891	512	491	491	888	386	491	498	888	383	487	495	674	396	392	392	693	386	383	384	658	302	369	373	698	314	382	386	749	508	492	492	747	504	489	489	788	382	516	523	788	377	511	519	749
ENSG00000075826	122	70	68	68	122	70	66	66	131	68	70	72	129	67	69	71	114	63	59	59	117	58	57	57	97	49	49	49	106	53	54	54	90	66	65	65	89	65	63	63	104	73	74	74	102	71	72	72	71
ENSG00000075856	559	333	329	329	560	330	325	325	555	290	325	329	555	289	324	329	476	293	286	286	478	279	267	267	445	227	244	248	468	233	249	254	803	550	543	543	797	547	533	533	828	466	548	557	815	457	540	549	855
ENSG00000075884	417	244	239	239	463	293	262	262	408	193	229	233	444	199	247	252	247	148	140	140	300	188	155	155	213	109	119	120	263	119	139	140	60	45	44	44	81	65	59	59	64	45	45	47	81	52	56	58	100
ENSG00000075886	1	1	1	1	0	0	0	0	1	1	1	1	0	0	0	0	2	2	2	2	0	0	0	0	2	2	2	2	1	1	1	1	5	4	4	4	4	3	3	3	3	2	2	2	2	2	2	2	0
ENSG00000075891	1	1	1	1	1	1	1	1	1	1	1	1	1	1	1	1	0	0	0	0	0	0	0	0	0	0	0	0	0	0	0	0	1	1	1	1	1	1	1	1	1	1	1	1	1	1	1	1	1
ENSG00000075914	163	92	93	93	176	103	101	101	175	87	100	100	193	98	111	111	179	113	107	107	189	115	109	109	190	104	112	113	199	105	114	115	238	173	167	167	254	179	173	173	265	141	178	183	283	150	188	193	256
ENSG00000075945	524	300	285	285	522	299	280	280	527	241	286	292	528	238	283	290	480	274	266	266	486	251	251	251	440	207	233	236	487	223	248	251	599	414	409	409	602	409	410	410	608	323	410	416	619	328	418	425	851
ENSG00000075975	311	182	176	176	310	177	171	171	324	162	181	181	325	163	181	181	299	183	180	180	299	175	170	170	281	144	159	164	294	148	163	168	389	298	295	295	393	299	293	293	428	267	314	318	432	269	318	322	532
ENSG00000076003	458	267	261	261	456	265	256	256	478	225	265	270	464	217	259	264	344	196	194	194	347	190	189	189	339	170	187	190	350	175	192	195	443	318	309	309	449	317	307	307	475	259	325	331	483	259	326	332	646
ENSG00000076043	329	201	193	193	330	196	189	189	366	156	209	216	377	158	211	218	213	138	136	136	220	136	133	133	233	117	142	145	267	125	152	159	294	211	205	205	305	216	211	211	353	189	248	250	385	194	265	270	356
ENSG00000076053	379	241	234	234	361	238	228	226	412	198	249	254	404	200	242	247	254	171	157	157	266	165	151	150	270	148	156	157	295	145	158	161	315	224	224	224	297	211	209	210	338	186	234	236	325	186	232	234	366
ENSG00000076067	454	296	286	286	440	296	273	274	461	275	286	287	459	275	286	286	329	199	193	195	314	186	174	175	302	164	169	171	318	165	169	169	192	139	133	131	186	139	130	130	191	133	131	131	190	130	128	129	111
ENSG00000076108	725	457	439	439	747	461	437	437	751	406	438	447	785	417	447	459	607	362	350	349	623	350	343	344	588	300	331	330	633	315	346	347	659	491	469	469	667	495	475	475	672	438	476	477	687	450	490	490	730
ENSG00000076201	297	181	171	171	296	178	169	169	315	173	180	183	315	172	178	182	267	158	154	154	266	153	148	148	266	137	151	152	273	139	153	154	368	265	257	257	370	263	258	258	403	237	277	279	404	238	279	281	341
ENSG00000076242	515	309	306	307	512	307	305	306	529	259	298	307	531	258	299	310	363	222	220	220	369	219	214	215	346	178	201	204	370	186	212	215	508	359	351	351	515	362	350	350	543	302	364	367	549	305	366	370	676
ENSG00000076248	373	238	227	227	371	232	222	222	401	200	236	240	407	201	240	244	455	288	286	286	460	279	275	275	446	228	270	274	464	232	275	279	1044	746	744	744	1040	736	728	728	1107	503	762	774	1112	503	762	774	1295
ENSG00000076258	805	472	456	456	793	455	447	447	835	340	463	474	833	335	461	472	745	435	423	423	751	419	409	409	703	292	389	392	736	298	399	406	374	252	246	246	365	244	239	239	385	203	254	259	367	188	239	244	269
ENSG00000076321	480	296	291	291	478	288	285	285	493	259	289	291	492	258	286	289	376	236	232	231	381	228	222	222	365	201	216	216	375	202	217	217	319	241	229	229	314	231	221	221	339	211	233	234	343	211	233	234	355
ENSG00000076344	34	23	22	22	38	26	25	25	45	27	28	28	52	29	33	33	19	10	9	9	26	16	13	13	18	8	8	8	28	11	14	14	0	0	0	0	3	3	3	3	0	0	0	0	6	4	4	4	1
ENSG00000076351	849	530	513	513	848	520	506	506	895	483	536	539	889	480	531	536	832	526	520	520	847	505	491	491	830	443	492	500	894	461	515	523	3125	2230	2207	2207	3118	2207	2169	2169	3316	1495	2281	2316	3344	1492	2291	2328	3586
ENSG00000076356	445	265	250	250	439	259	247	247	471	252	255	260	459	250	251	256	337	212	206	206	337	203	194	194	333	190	189	193	340	193	192	196	341	244	241	241	342	237	232	232	345	233	236	239	357	237	240	243	237
ENSG00000076382	153	80	78	78	153	80	78	78	157	72	79	80	160	74	81	83	115	69	68	68	115	70	70	70	126	72	73	73	125	74	75	75	394	281	276	276	395	280	272	272	438	266	296	298	446	273	304	306	423
ENSG00000076513	692	423	401	401	709	422	403	403	730	372	417	422	752	378	422	431	566	353	341	341	559	324	318	318	529	277	308	310	567	292	323	324	693	498	486	486	709	503	491	492	718	426	500	500	732	435	507	508	907
ENSG00000076554	740	455	442	442	741	454	439	439	816	342	478	492	846	349	490	505	557	323	317	317	563	313	306	306	599	251	325	327	643	268	345	348	991	662	654	655	993	656	652	653	1139	447	742	754	1182	465	769	781	879
ENSG00000076555	3617	2313	2229	2228	3650	2303	2204	2204	3792	1736	2272	2301	3855	1752	2306	2338	4050	2490	2436	2436	4108	2403	2320	2320	3889	1665	2221	2252	4114	1713	2299	2336	1328	965	930	930	1366	990	950	949	1371	824	944	957	1394	832	960	974	893
ENSG00000076604	269	171	166	166	261	166	160	160	277	145	164	165	277	146	163	164	280	174	173	173	272	160	157	157	270	143	161	162	280	143	160	162	587	440	432	432	563	417	406	406	646	343	459	466	630	333	444	451	739
ENSG00000076641	1640	1012	989	989	1622	995	967	965	1708	833	1008	1015	1720	840	1015	1026	1056	643	624	624	1061	613	597	597	1017	523	578	577	1077	542	601	601	1446	1040	1025	1025	1448	1031	1011	1011	1509	881	1053	1062	1524	887	1056	1070	1333
ENSG00000076650	123	68	65	65	123	68	63	64	124	65	65	65	124	66	65	65	87	50	49	49	93	51	49	49	86	41	46	46	97	41	47	48	177	127	126	126	194	143	134	135	181	119	127	129	192	123	131	132	157
ENSG00000076662	196	130	126	126	197	130	122	122	213	120	134	135	214	121	132	133	188	117	114	114	190	111	108	108	187	98	112	112	197	100	116	116	145	112	107	107	146	110	105	105	162	103	117	118	166	105	117	119	186
ENSG00000076685	722	437	418	419	705	423	404	404	699	343	399	400	687	333	391	394	610	376	371	371	605	366	359	359	558	304	332	334	570	311	336	341	1052	711	698	698	1048	705	693	693	1064	518	689	696	1055	515	683	693	1012
ENSG00000076706	401	269	258	258	404	264	255	253	416	243	259	261	432	250	267	270	297	178	176	176	308	181	176	175	292	157	166	167	310	163	176	176	669	493	488	488	670	491	485	485	698	409	495	502	701	410	500	507	624
ENSG00000076716	268	155	152	152	269	155	152	152	281	145	158	159	286	147	160	161	138	80	79	78	140	75	73	73	140	74	76	77	151	77	80	81	65	40	40	40	65	39	40	40	68	41	42	42	69	42	43	43	65
ENSG00000076770	4962	2918	2887	2887	4982	2901	2865	2865	5195	1877	2952	3012	5232	1876	2965	3029	4313	2562	2548	2548	4344	2446	2451	2452	4219	1584	2376	2421	4418	1619	2446	2495	13080	8907	9022	9026	13123	8878	9013	9016	13631	3593	9050	9370	13748	3605	9127	9459	14628
ENSG00000076826	125	84	75	75	126	80	68	68	140	86	83	85	145	87	81	84	164	109	101	101	165	98	93	93	161	90	92	93	180	98	101	102	229	185	176	176	229	180	174	174	249	175	185	187	264	185	193	197	213
ENSG00000076864	139	92	88	87	140	89	84	84	142	82	85	85	142	81	83	83	127	77	74	74	127	70	69	69	123	64	69	69	136	70	74	75	51	37	37	37	51	37	36	36	59	41	42	43	59	41	41	42	113
ENSG00000076924	232	143	139	139	232	138	135	135	236	124	136	136	246	127	138	138	189	124	119	119	194	117	114	114	168	98	101	101	197	112	115	115	297	215	211	211	296	208	206	206	302	193	209	210	319	201	218	219	272
ENSG00000076928	643	399	382	382	653	403	379	380	667	345	386	389	680	347	387	390	468	295	277	277	483	292	274	273	465	238	264	269	493	249	278	283	279	195	186	186	284	193	184	183	303	188	200	203	315	194	206	209	236
ENSG00000076944	89	58	58	58	90	59	59	59	108	63	70	70	111	65	70	70	112	75	70	70	118	75	67	67	116	59	66	67	130	65	72	73	69	54	52	52	69	52	50	50	82	59	61	63	93	62	63	66	76
ENSG00000076984	187	122	119	119	193	124	119	119	192	105	117	119	213	119	129	131	216	133	124	124	223	132	119	118	199	105	106	106	215	113	114	114	343	263	259	259	347	261	257	257	354	239	263	265	367	248	269	271	318
ENSG00000077009	0	0	0	0	0	0	0	0	0	0	0	0	0	0	0	0	0	0	0	0	0	0	0	0	0	0	0	0	0	0	0	0	0	0	0	0	0	0	0	0	0	0	0	0	0	0	0	0	1
ENSG00000077044	453	272	265	265	460	270	256	256	478	265	268	273	480	265	267	271	333	222	213	213	330	210	199	199	308	182	182	186	316	180	181	185	380	282	275	274	380	278	272	272	390	257	272	277	399	263	281	286	384
ENSG00000077063	183	110	111	111	182	109	110	110	181	101	104	106	182	101	105	107	118	71	70	70	118	68	67	67	114	64	66	66	112	63	66	66	27	19	18	18	27	19	18	18	27	17	18	18	28	18	19	19	17
ENSG00000077080	0	0	0	0	0	0	0	0	0	0	0	0	0	0	0	0	0	0	0	0	0	0	0	0	0	0	0	0	0	0	0	0	1	1	1	1	1	1	1	1	1	1	1	1	1	1	1	1	3
ENSG00000077092	214	145	134	134	215	142	133	133	202	122	129	129	208	125	132	132	166	97	95	95	176	93	88	88	158	82	83	84	173	85	84	85	63	46	45	45	64	47	46	46	64	43	46	46	66	43	48	48	64
ENSG00000077097	2221	1296	1275	1275	2215	1281	1260	1260	2248	947	1268	1293	2222	935	1251	1279	1606	977	963	963	1607	929	917	917	1559	688	892	901	1621	694	909	921	1884	1324	1323	1323	1888	1317	1317	1317	1926	956	1332	1351	1933	949	1333	1352	1729
ENSG00000077147	4489	2746	2647	2648	4530	2708	2628	2629	4631	1506	2639	2686	4728	1540	2691	2746	3793	2288	2228	2227	3845	2196	2162	2162	3717	1265	2091	2113	3918	1308	2164	2200	3997	2810	2780	2779	4023	2801	2781	2781	4145	1496	2811	2864	4227	1511	2869	2921	6133
ENSG00000077150	329	216	209	209	339	217	204	204	336	189	207	208	341	186	205	206	238	162	160	160	240	154	151	151	241	145	156	158	254	149	163	165	399	290	281	281	394	281	272	272	426	260	293	297	433	262	298	303	450
ENSG00000077152	30	15	14	14	30	16	15	15	30	14	14	14	29	14	14	14	24	12	12	12	24	12	12	12	25	12	12	13	25	12	12	13	75	57	55	55	75	57	55	55	77	48	55	56	78	49	56	57	96
ENSG00000077157	1379	841	795	794	1322	789	747	747	1402	710	796	810	1383	698	781	795	934	579	544	544	917	538	506	507	870	461	493	500	900	468	499	505	627	452	442	442	582	415	406	406	635	422	446	448	616	407	433	435	489
ENSG00000077232	1319	813	788	788	1617	1091	942	941	1373	626	804	816	1702	707	970	988	1045	636	620	620	1310	851	737	737	1008	456	567	570	1331	548	734	744	1503	1060	1041	1041	1706	1257	1187	1186	1556	803	1064	1074	1715	872	1184	1194	2445
ENSG00000077235	890	559	543	542	899	553	536	536	927	500	557	561	939	502	556	562	791	491	468	468	802	467	451	451	775	409	445	449	830	429	468	473	1340	945	925	924	1341	931	914	914	1399	785	945	958	1422	790	957	971	1451
ENSG00000077238	778	509	490	490	775	492	472	472	794	431	484	493	789	426	481	489	631	416	403	403	646	392	379	379	591	322	354	356	626	326	360	362	381	285	281	281	389	289	281	281	381	255	276	276	387	256	277	277	365
ENSG00000077254	1276	813	776	776	1294	822	779	779	1319	611	782	797	1375	620	819	835	1030	641	616	616	1048	645	603	603	986	470	569	575	1044	490	599	606	1520	1033	1017	1017	1494	1027	1016	1016	1572	745	1047	1057	1560	733	1049	1061	1734
ENSG00000077264	32	21	21	21	39	28	27	27	32	21	21	21	31	20	20	20	33	24	22	22	26	21	16	17	32	20	21	21	33	21	21	21	22	16	15	15	23	15	15	15	23	16	16	16	26	18	17	17	42
ENSG00000077274	20	14	12	12	20	14	12	12	21	14	13	13	22	15	14	14	4	3	3	3	4	3	3	3	5	4	4	4	5	4	4	4	13	9	9	9	13	9	8	8	15	10	10	10	15	10	10	10	3
ENSG00000077279	1	1	1	1	10	9	7	7	1	1	1	1	3	2	2	2	3	3	3	3	9	6	7	7	2	2	2	2	5	4	3	5	5	5	4	4	10	9	8	9	3	2	2	2	14	6	9	10	0
ENSG00000077312	113	72	69	69	117	74	69	69	118	64	68	70	122	66	70	72	94	62	62	62	100	65	64	64	94	52	57	57	97	57	62	62	166	116	112	112	166	114	109	109	173	103	112	114	176	103	113	115	169
ENSG00000077327	1	1	1	1	1	1	1	1	1	1	1	1	1	1	1	1	0	0	0	0	0	0	0	0	0	0	0	0	0	0	0	0	0	0	0	0	0	0	0	0	0	0	0	0	0	0	0	0	1
ENSG00000077348	60	42	42	42	60	41	41	41	63	41	43	43	63	40	42	42	68	47	47	47	68	44	43	43	67	42	45	44	72	45	46	46	269	186	183	183	267	182	182	182	281	148	189	194	280	145	187	192	361
ENSG00000077380	919	523	511	511	601	338	331	331	929	368	502	517	687	273	371	380	695	399	399	399	493	258	259	259	651	295	378	379	512	223	293	296	1029	719	708	708	676	464	454	454	1021	475	704	711	783	360	523	527	1057
ENSG00000077420	366	214	204	204	361	206	200	200	365	179	202	205	361	175	199	202	254	161	146	146	257	149	144	144	237	124	131	132	256	133	142	145	130	94	88	88	131	91	87	87	132	86	89	92	139	90	94	97	93
ENSG00000077454	226	153	144	143	215	136	128	128	232	137	142	144	224	131	135	138	187	124	119	119	195	116	111	111	190	106	112	114	202	107	114	115	99	81	75	75	98	78	75	75	105	75	78	79	104	74	78	80	136
ENSG00000077458	581	346	339	339	583	343	337	337	587	305	339	343	588	304	338	342	487	306	299	299	491	287	280	280	451	241	268	269	477	246	273	275	422	307	305	305	420	303	304	304	413	246	293	295	419	250	298	300	301
ENSG00000077463	35	23	24	24	36	25	25	25	37	26	25	25	39	28	27	27	37	26	26	26	41	25	25	25	37	24	24	24	45	27	28	28	82	66	64	64	79	63	63	63	89	62	67	67	89	64	69	69	88
ENSG00000077498	0	0	0	0	3	3	1	1	0	0	0	0	4	2	2	2	0	0	0	0	0	0	0	0	0	0	0	0	0	0	0	0	0	0	0	0	0	0	0	0	0	0	0	0	0	0	0	0	0
ENSG00000077514	190	120	118	118	193	121	118	118	187	105	114	114	187	106	113	114	190	112	106	106	193	103	100	100	176	90	97	99	193	94	101	104	197	142	137	137	196	139	135	135	198	132	137	137	200	133	138	138	293
ENSG00000077522	1	1	1	1	1	1	1	1	1	1	1	1	1	1	1	1	6	3	2	2	6	3	2	2	6	2	2	2	7	3	3	3	9	7	6	6	9	7	6	6	10	7	7	7	10	7	7	7	4
ENSG00000077549	762	473	455	455	763	465	449	449	784	302	461	470	796	305	467	478	613	377	373	373	617	355	354	354	562	241	326	331	605	252	342	348	416	310	307	307	416	304	300	300	417	219	297	302	424	221	301	306	413
ENSG00000077585	295	178	175	175	298	174	172	172	308	145	176	178	313	145	176	178	213	136	135	135	224	133	129	129	209	112	126	129	226	115	129	132	246	169	170	170	247	171	170	170	255	150	174	178	252	149	173	177	237
ENSG00000077616	45	26	26	26	48	27	26	26	44	25	26	26	48	26	26	26	15	10	10	10	18	13	11	11	15	11	11	11	16	11	11	11	2	2	1	1	2	1	1	1	2	1	1	1	2	1	1	1	2
ENSG00000077684	1037	641	618	618	1059	647	614	616	1072	542	622	630	1102	550	630	639	771	467	455	455	801	456	441	440	735	376	419	425	799	389	434	442	539	388	375	375	556	400	388	387	564	357	389	394	589	371	407	413	570
ENSG00000077713	187	116	112	112	194	120	113	113	200	108	118	119	202	108	118	120	126	81	79	79	132	83	81	81	146	83	91	89	153	88	97	96	304	219	212	212	305	218	212	212	361	210	255	247	367	214	260	252	346
ENSG00000077721	344	203	199	199	345	201	199	199	357	166	206	209	359	167	207	210	267	156	156	155	274	147	146	146	255	116	135	136	273	120	141	143	402	270	270	270	403	270	270	270	421	211	275	277	423	211	276	278	376
ENSG00000077782	455	286	280	280	465	291	282	281	458	257	273	277	458	258	272	277	285	179	170	170	290	176	168	170	274	164	167	167	292	171	177	177	70	52	51	51	80	61	57	57	76	56	56	57	82	58	60	61	43
ENSG00000077800	0	0	0	0	0	0	0	0	0	0	0	0	0	0	0	0	0	0	0	0	0	0	0	0	0	0	0	0	0	0	0	0	0	0	0	0	0	0	0	0	0	0	0	0	0	0	0	0	1
ENSG00000077935	3	3	3	3	3	3	3	3	3	3	3	3	2	2	2	2	5	4	4	4	7	4	4	4	6	4	4	4	7	4	4	4	0	0	0	0	0	0	0	0	0	0	0	0	0	0	0	0	2
ENSG00000077942	562	363	357	357	630	416	380	380	594	290	367	371	660	318	401	405	314	196	189	189	351	223	203	203	321	168	185	187	360	187	206	208	93	66	65	65	135	107	92	92	97	61	66	66	123	78	86	87	413
ENSG00000077943	153	95	92	91	161	99	95	95	156	87	88	88	162	91	92	93	61	37	36	36	63	36	36	36	56	31	31	31	61	33	33	33	41	27	26	26	45	30	29	28	46	29	29	29	49	31	31	31	26
ENSG00000077984	43	27	26	26	43	27	26	26	38	23	24	24	37	22	23	23	42	30	28	28	39	24	23	23	34	23	23	23	41	25	25	25	20	15	15	15	20	14	14	14	21	14	15	15	21	14	15	15	8
ENSG00000078018	457	271	265	265	458	273	268	268	466	254	263	268	464	254	263	269	248	145	144	144	252	145	144	144	241	135	136	137	252	142	143	144	1506	1069	1045	1045	1511	1059	1037	1037	1539	850	1060	1072	1565	854	1075	1087	1427
ENSG00000078043	594	354	338	338	608	359	342	343	595	321	338	338	623	335	355	358	446	277	266	267	463	271	259	259	412	230	235	238	447	242	252	256	268	196	189	189	285	206	198	200	286	189	197	197	304	195	207	207	230
ENSG00000078053	24	15	14	14	23	13	13	13	21	11	11	11	33	13	16	17	19	9	9	9	19	9	9	9	19	8	9	9	21	9	10	10	0	0	0	0	0	0	0	0	0	0	0	0	3	1	1	1	7
ENSG00000078061	345	217	211	211	346	212	204	204	362	188	218	219	361	186	216	217	355	219	213	213	360	215	210	210	351	183	205	208	379	194	221	225	295	214	206	206	294	207	198	198	305	194	217	217	312	196	218	218	271
ENSG00000078070	1041	610	586	585	1050	612	585	584	1085	457	600	609	1105	464	612	622	877	524	493	493	893	516	493	493	867	359	472	479	902	372	492	501	592	424	417	418	599	430	419	419	599	329	416	419	609	331	423	427	793
ENSG00000078081	58	23	23	23	70	34	32	33	55	21	22	21	67	29	30	30	29	16	16	16	45	31	26	26	24	13	13	13	39	22	22	22	18	13	13	13	23	18	18	18	19	13	14	14	23	16	19	18	45
ENSG00000078098	100	59	58	58	100	58	58	58	105	58	60	60	106	59	61	61	46	35	32	32	46	30	28	28	41	29	27	28	48	31	29	30	8	6	5	5	8	6	5	5	9	6	5	6	9	6	5	6	8
ENSG00000078114	337	193	189	189	341	194	188	188	347	189	190	193	343	184	186	189	310	171	166	166	313	161	159	159	297	149	150	153	306	150	151	154	18	14	14	14	19	15	14	15	19	15	15	15	19	15	15	15	54
ENSG00000078124	506	331	295	294	486	300	285	286	469	256	271	274	485	268	282	288	409	268	243	244	369	205	199	200	346	182	190	193	371	186	194	197	443	315	296	297	427	302	289	292	417	262	277	279	427	273	288	290	535
ENSG00000078140	1429	873	843	843	1441	865	838	838	1493	649	869	881	1520	658	877	890	1209	724	703	703	1217	679	665	665	1182	508	662	671	1246	513	679	688	1727	1214	1208	1208	1738	1215	1205	1205	1792	811	1226	1244	1808	814	1232	1251	2297
ENSG00000078142	904	547	528	528	957	598	564	564	908	471	530	534	945	486	555	559	680	420	406	406	747	446	413	413	652	329	363	366	741	360	405	410	569	393	385	385	593	418	401	403	575	342	382	384	590	347	393	396	722
ENSG00000078177	1322	817	796	796	1323	811	789	788	1369	694	808	822	1368	695	807	823	979	619	612	612	981	586	584	582	948	495	563	570	994	510	580	587	1363	925	906	906	1366	925	896	898	1422	775	934	942	1431	777	939	947	1667
ENSG00000078237	170	105	102	102	178	113	103	104	177	97	104	104	180	97	103	103	163	100	97	97	172	95	92	93	157	78	87	89	173	83	93	95	141	105	101	101	145	110	105	104	143	98	101	101	148	99	102	102	213
ENSG00000078246	105	63	63	63	100	60	59	59	106	58	60	61	109	60	62	63	124	85	78	78	121	72	71	71	115	65	69	69	118	64	68	68	201	144	137	137	195	137	132	132	207	134	139	141	198	127	131	133	131
ENSG00000078269	505	311	299	299	518	316	298	300	531	283	299	303	568	303	320	324	354	218	207	207	373	211	209	208	336	182	194	194	374	198	208	209	365	263	260	260	378	275	265	264	384	246	265	267	391	254	271	273	293
ENSG00000078295	13	11	9	9	29	28	19	19	15	10	9	11	24	14	15	16	9	9	9	9	50	49	27	25	5	5	5	5	19	8	10	10	6	5	3	3	21	21	15	15	2	1	2	1	12	9	8	8	2
ENSG00000078304	1648	1021	979	979	1632	1006	958	959	1658	802	972	978	1639	786	947	956	1282	789	765	766	1244	724	704	704	1243	612	713	722	1258	604	704	714	891	635	618	617	853	607	585	585	949	555	648	657	914	540	625	635	786
ENSG00000078328	0	0	0	0	0	0	0	0	0	0	0	0	0	0	0	0	0	0	0	0	0	0	0	0	0	0	0	0	0	0	0	0	0	0	0	0	0	0	0	0	0	0	0	0	0	0	0	0	0
ENSG00000078369	1910	1151	1120	1118	1912	1128	1096	1096	2011	732	1136	1156	2035	732	1145	1166	1543	939	919	919	1550	885	871	871	1506	572	850	861	1592	586	874	889	1036	760	751	751	1036	745	732	732	1092	517	761	776	1110	521	770	784	1022
ENSG00000078399	0	0	0	0	0	0	0	0	0	0	0	0	0	0	0	0	0	0	0	0	0	0	0	0	0	0	0	0	0	0	0	0	0	0	0	0	0	0	0	0	0	0	0	0	0	0	0	0	3
ENSG00000078401	85	51	50	50	84	48	46	46	89	48	52	52	86	46	49	49	66	38	37	37	66	35	35	35	68	33	36	37	71	35	38	39	41	33	31	31	42	33	31	31	43	29	31	31	46	32	34	34	23
ENSG00000078403	644	398	386	386	637	388	374	374	651	341	374	385	616	325	355	368	587	360	341	342	563	328	321	321	531	275	301	306	528	277	301	303	755	545	529	529	756	535	519	519	750	444	514	522	746	438	509	518	586
ENSG00000078487	62	39	38	38	62	39	38	38	62	38	37	37	62	40	39	39	74	43	42	42	74	40	39	39	67	36	36	36	68	35	35	35	42	33	31	31	40	30	30	30	42	31	31	31	41	30	30	30	46
ENSG00000078549	31	22	22	22	31	21	20	20	31	22	21	21	32	23	22	22	19	8	9	9	24	12	13	12	21	10	10	11	25	12	13	14	4	4	4	4	6	5	5	5	4	4	4	4	6	5	5	5	1
ENSG00000078579	7	2	2	2	7	2	2	2	7	2	2	2	7	2	2	2	3	3	2	2	3	2	2	2	3	2	2	2	3	2	2	2	4	2	2	2	4	2	2	2	4	2	2	2	4	2	2	2	1
ENSG00000078589	49	34	32	32	49	32	32	32	49	31	31	31	52	30	31	32	21	14	14	14	21	14	14	14	18	13	13	13	16	12	12	12	20	14	14	14	20	13	13	13	18	12	12	12	18	12	12	12	20
ENSG00000078596	186	113	114	114	187	112	112	112	196	100	113	115	200	103	117	119	164	91	90	90	165	86	83	83	159	71	81	82	165	72	82	82	80	57	56	56	81	59	58	58	83	55	57	57	84	56	59	59	88
ENSG00000078618	1826	1091	1062	1062	1820	1073	1049	1049	1860	727	1055	1075	1847	716	1043	1066	1616	997	959	959	1642	942	921	921	1547	647	885	896	1651	661	910	926	2106	1469	1437	1437	2121	1475	1441	1441	2125	863	1424	1448	2150	872	1443	1468	2287
ENSG00000078668	825	516	499	499	807	494	481	481	860	325	505	520	842	313	489	505	738	433	429	429	714	386	390	390	723	262	400	406	727	253	394	399	1656	1142	1159	1159	1589	1079	1113	1113	1719	514	1162	1196	1633	492	1102	1135	2231
ENSG00000078674	3056	1842	1799	1799	3067	1830	1788	1788	3090	1337	1784	1809	3118	1331	1795	1820	2500	1477	1430	1432	2537	1421	1385	1387	2368	1009	1302	1311	2523	1049	1364	1374	4016	2844	2795	2795	4014	2804	2767	2765	4129	1824	2823	2865	4156	1807	2807	2854	5367
ENSG00000078687	442	271	261	261	443	263	252	252	438	247	255	258	447	248	253	257	353	215	206	206	354	201	197	197	337	181	185	188	359	190	193	197	272	209	201	201	277	207	198	197	270	186	191	198	281	194	197	204	266
ENSG00000078699	294	174	161	161	326	198	175	175	297	154	157	159	320	169	168	172	238	149	136	136	264	167	152	150	213	114	117	117	248	137	138	138	360	269	253	253	381	282	262	263	359	229	241	243	376	246	261	264	334
ENSG00000078725	33	22	18	18	31	19	18	18	41	22	22	22	43	23	23	23	37	24	24	24	37	21	20	20	33	20	20	20	35	20	20	20	0	0	0	0	0	0	0	0	0	0	0	0	0	0	0	0	0
ENSG00000078747	2954	1812	1769	1769	2938	1803	1745	1745	3038	1151	1778	1811	3047	1151	1784	1818	2383	1406	1382	1382	2409	1350	1333	1333	2319	931	1296	1313	2431	942	1331	1353	3050	2180	2149	2149	3049	2162	2131	2131	3212	1334	2220	2255	3233	1336	2226	2262	2976
ENSG00000078795	3	3	2	2	6	5	4	5	2	1	1	1	13	9	10	10	0	0	0	0	9	9	7	7	0	0	0	0	8	6	7	7	0	0	0	0	3	2	2	2	2	1	1	1	6	3	4	4	4
ENSG00000078804	404	255	244	244	405	254	244	244	424	230	256	261	427	230	257	262	366	223	218	218	367	212	209	208	353	190	200	201	371	194	207	208	544	388	382	382	548	391	380	380	565	316	390	392	574	321	396	398	581
ENSG00000078808	1041	694	673	673	1049	687	654	654	1097	478	681	689	1125	496	696	704	1091	714	673	673	1104	679	646	646	1085	448	647	653	1155	462	670	677	643	484	468	468	648	477	459	459	697	354	492	498	706	360	496	502	916
ENSG00000078814	14	12	10	10	25	23	16	17	12	9	9	10	19	13	14	14	9	7	7	7	17	16	14	13	5	3	3	3	18	8	13	13	43	33	31	31	51	39	37	37	47	33	33	33	52	37	37	37	4
ENSG00000078898	4	2	2	2	4	2	2	2	4	2	2	2	4	2	2	2	1	0	1	1	1	0	1	1	1	1	1	1	0	0	0	0	38	26	24	24	38	25	24	24	38	26	25	25	38	26	25	25	45
ENSG00000078900	10	7	7	7	10	7	7	7	10	7	7	7	10	7	7	7	5	4	4	4	6	5	5	5	5	4	4	4	5	4	4	4	25	18	17	17	25	18	17	17	28	20	20	20	28	20	20	20	20
ENSG00000078902	707	458	448	448	713	447	440	440	770	377	465	470	790	383	471	478	738	474	458	458	742	448	435	435	754	370	452	455	798	382	468	471	837	616	598	600	842	606	588	589	908	506	629	635	918	510	633	642	1055
ENSG00000078967	252	157	149	149	260	162	151	151	266	143	150	153	267	143	151	153	227	136	133	133	230	125	119	121	218	111	121	122	236	115	124	124	260	194	193	193	255	190	187	187	265	174	191	192	267	174	189	190	240
ENSG00000079101	9	3	3	3	15	9	6	6	5	2	2	2	7	3	3	3	1	1	1	1	1	1	1	1	1	1	1	1	1	1	1	1	2	2	2	2	2	2	2	2	3	3	3	3	3	3	3	3	12
ENSG00000079102	158	95	90	90	159	94	90	90	158	87	86	88	159	90	90	91	110	70	63	62	112	63	61	61	102	56	59	57	113	59	62	61	28	24	24	24	30	25	25	25	29	24	26	25	32	26	28	27	19
ENSG00000079112	2	1	1	1	20	16	12	12	3	1	0	1	14	6	7	8	5	2	3	3	23	20	16	16	3	2	2	2	15	10	11	11	0	0	0	0	6	6	4	4	0	0	0	0	4	4	3	3	4
ENSG00000079134	415	239	236	236	414	239	232	232	418	222	233	237	410	217	226	232	268	164	161	161	261	150	149	149	237	130	138	139	241	131	138	139	633	438	426	426	629	435	423	422	634	356	424	428	631	351	423	427	591
ENSG00000079150	96	61	60	60	95	58	56	56	101	57	56	56	103	57	56	56	70	46	45	45	71	43	42	42	70	42	43	43	73	42	43	43	47	31	30	30	50	34	32	32	55	30	37	37	55	30	37	37	36
ENSG00000079156	95	57	57	57	99	60	59	58	94	54	54	54	86	49	49	49	83	56	53	53	93	65	59	59	75	48	48	48	91	54	56	56	55	36	34	34	59	41	37	37	61	40	40	40	63	42	42	42	45
ENSG00000079215	482	289	280	280	480	289	280	280	496	255	283	285	487	252	281	283	339	220	213	213	347	204	201	201	335	176	193	195	353	184	201	204	301	212	211	211	295	206	204	204	296	195	205	205	297	194	205	205	495
ENSG00000079246	3852	2304	2242	2241	3837	2274	2215	2215	4062	1184	2311	2373	4065	1172	2301	2366	3357	1980	1963	1964	3380	1885	1877	1878	3299	1005	1844	1873	3483	1022	1897	1930	3772	2621	2623	2624	3777	2610	2612	2613	4019	1257	2728	2790	4030	1247	2731	2796	4746
ENSG00000079257	147	83	79	79	149	83	78	78	143	72	75	75	143	70	74	74	73	44	41	41	74	42	40	40	68	36	37	38	73	38	39	40	25	19	19	19	26	20	19	19	26	18	18	19	27	19	18	19	18
ENSG00000079263	117	73	72	72	100	63	61	61	104	61	61	63	96	56	56	58	74	48	48	48	64	38	38	38	65	37	39	39	62	36	38	38	41	29	29	29	39	28	27	27	39	26	26	26	37	25	25	25	43
ENSG00000079277	332	220	207	207	356	238	220	220	333	196	208	211	357	197	218	222	267	173	166	165	302	195	182	181	247	143	150	150	309	158	180	180	334	232	224	224	340	241	234	232	335	210	228	232	348	215	235	239	266
ENSG00000079308	4817	2975	2904	2905	4845	2922	2846	2847	5070	2054	2968	3012	5137	2058	2980	3033	3304	2042	1981	1981	3336	1931	1880	1880	3250	1440	1851	1870	3459	1487	1922	1948	1131	805	781	781	1130	784	764	764	1159	702	792	802	1177	709	801	810	730
ENSG00000079313	173	122	118	118	182	121	121	121	184	110	119	123	204	120	131	136	166	114	113	113	165	105	103	103	166	99	103	105	174	101	104	107	160	116	111	111	157	111	106	106	169	108	109	112	168	110	109	112	116
ENSG00000079332	1978	1211	1161	1162	1992	1203	1151	1151	2100	745	1216	1237	2145	759	1239	1264	1712	1074	1040	1040	1750	1024	996	996	1676	634	975	990	1821	666	1028	1049	2620	1838	1828	1829	2619	1801	1801	1802	2783	907	1879	1914	2825	916	1901	1940	3493
ENSG00000079335	253	156	151	151	246	150	145	145	247	136	141	144	240	130	135	138	174	113	107	107	177	100	96	96	136	77	82	82	150	81	85	85	164	128	127	127	164	122	120	120	171	124	129	129	175	124	128	128	207
ENSG00000079337	142	82	76	76	141	81	75	75	162	87	87	88	159	85	85	86	124	81	77	77	125	79	74	74	121	73	73	74	133	78	79	80	129	97	98	98	127	96	96	96	139	100	101	101	134	97	98	98	74
ENSG00000079385	488	307	305	305	485	305	300	300	501	248	306	310	493	240	300	305	542	314	301	301	533	294	283	283	511	239	275	279	523	232	271	276	510	361	358	358	499	354	349	349	532	315	374	376	521	304	363	365	268
ENSG00000079387	236	145	136	136	229	136	131	131	228	130	133	133	234	129	132	133	174	107	101	101	175	103	100	100	163	87	89	90	168	94	96	97	311	218	211	211	314	215	209	209	323	202	213	214	331	207	216	218	404
ENSG00000079393	0	0	0	0	0	0	0	0	0	0	0	0	0	0	0	0	0	0	0	0	0	0	0	0	0	0	0	0	0	0	0	0	1	1	1	1	1	1	1	1	1	1	1	1	1	1	1	1	13
ENSG00000079432	434	291	274	274	436	286	267	267	469	288	291	291	494	304	303	303	401	267	264	264	404	251	249	249	394	235	245	246	421	245	256	257	329	249	244	244	330	245	239	239	349	245	256	257	355	248	259	260	293
ENSG00000079435	37	21	21	21	40	26	24	25	38	20	21	21	37	20	22	22	14	8	8	8	17	11	10	10	14	8	8	8	16	9	9	9	28	21	21	21	29	21	21	21	30	20	20	20	32	22	21	21	30
ENSG00000079459	1189	719	691	691	1203	725	687	687	1226	474	697	711	1258	478	710	725	1101	687	667	667	1120	645	632	632	1073	399	615	625	1150	409	635	647	3147	2217	2218	2218	3175	2225	2221	2222	3387	907	2296	2372	3431	906	2306	2385	4480
ENSG00000079462	26	18	16	16	26	18	17	17	29	19	18	18	29	19	18	18	15	12	11	11	15	11	10	10	16	11	11	11	16	11	11	11	117	91	90	90	116	89	88	88	118	71	91	91	119	70	90	91	104
ENSG00000079482	359	248	220	220	181	127	123	122	233	127	145	147	162	97	103	105	318	235	211	211	168	100	99	99	216	111	133	134	157	79	89	90	207	145	141	141	113	81	76	76	134	86	95	95	90	59	65	65	149
ENSG00000079557	10719	6106	6213	6217	10707	6100	6178	6183	10788	1360	5814	6252	10672	1297	5725	6177	9735	5596	5755	5762	9782	5371	5497	5501	9276	1254	5022	5314	9566	1207	5039	5370	1876	1353	1340	1340	1872	1346	1327	1327	1821	657	1272	1297	1762	625	1221	1246	1640
ENSG00000079616	178	112	109	109	175	113	110	110	190	108	117	118	190	108	118	119	183	115	112	112	190	117	114	114	188	96	110	111	197	99	115	116	272	196	191	191	272	194	188	188	295	172	194	199	297	171	193	198	267
ENSG00000079689	98	61	61	61	100	61	61	61	104	63	65	65	106	63	65	65	56	35	34	34	56	32	32	32	50	30	30	30	55	30	30	30	690	475	471	471	695	490	471	471	715	293	473	483	721	296	478	489	656
ENSG00000079691	322	200	202	201	313	195	194	194	310	173	190	191	298	166	182	183	264	173	167	167	248	152	150	150	233	137	141	143	228	131	136	138	298	225	215	215	299	224	214	214	308	205	218	220	308	205	219	221	336
ENSG00000079739	2698	1677	1644	1644	2713	1679	1637	1637	2856	854	1694	1738	2878	855	1696	1746	2902	1806	1782	1783	2934	1720	1701	1702	2862	830	1649	1698	3053	852	1731	1782	3072	2223	2220	2220	3080	2208	2201	2201	3220	1007	2260	2312	3265	1014	2276	2331	3587
ENSG00000079785	1087	652	627	627	1083	646	617	617	1135	450	646	653	1123	445	641	649	956	568	559	559	958	541	538	538	949	379	536	543	976	384	541	548	1637	1129	1128	1128	1642	1128	1120	1120	1715	663	1155	1177	1718	662	1152	1174	1998
ENSG00000079805	978	656	625	625	1013	669	619	620	1004	519	622	634	1056	535	638	653	900	543	535	535	926	538	519	520	898	424	508	511	964	449	539	542	926	679	675	674	940	687	676	678	969	553	692	696	1002	572	713	717	900
ENSG00000079819	1308	805	788	788	1303	796	782	782	1341	647	785	798	1324	637	774	790	809	516	495	497	814	495	483	483	773	408	451	456	803	415	467	472	448	331	324	324	452	331	321	321	472	299	334	337	475	297	332	336	301
ENSG00000079841	20	10	10	10	22	12	13	12	18	8	8	8	27	15	16	17	12	6	5	5	14	6	6	5	10	4	3	3	11	5	4	4	4	3	3	3	5	4	4	4	2	1	1	1	3	2	2	2	2
ENSG00000079931	265	157	154	154	269	160	155	155	283	155	166	168	287	158	169	170	125	73	72	72	130	75	75	75	136	73	75	77	144	77	80	82	1	1	1	1	1	1	1	1	1	1	1	1	1	1	1	1	1
ENSG00000079950	1111	661	647	647	1117	660	643	644	1165	570	670	677	1178	579	679	685	721	434	418	418	739	430	411	410	698	347	395	399	744	354	412	417	491	331	325	325	503	342	333	333	512	297	334	337	520	304	341	344	598
ENSG00000079974	85	54	52	52	80	63	55	58	66	40	41	41	85	50	54	55	55	36	32	32	50	38	27	27	41	21	22	22	44	21	22	23	53	41	40	40	47	36	36	35	44	33	33	33	50	38	38	37	49
ENSG00000079999	522	323	311	311	527	326	314	314	555	272	326	330	565	281	334	339	427	268	265	265	433	261	259	259	426	211	255	257	456	221	267	270	865	639	616	616	875	641	616	616	937	493	659	669	952	501	666	678	1093
ENSG00000080007	29	19	19	19	30	21	21	21	29	19	19	19	28	18	18	19	10	9	9	9	11	10	9	10	7	7	7	7	9	5	8	8	3	3	3	3	3	5	3	3	3	3	3	3	3	2	3	3	0
ENSG00000080031	294	183	179	179	264	163	160	160	304	176	181	182	282	166	174	175	300	197	193	193	279	171	170	170	292	167	179	180	294	162	175	176	400	285	272	272	363	260	248	248	433	271	290	296	403	251	271	279	462
ENSG00000080166	2	2	2	2	2	2	2	2	2	2	2	2	2	2	2	2	5	4	4	4	5	4	4	4	5	4	4	4	5	4	4	4	6	5	5	5	6	5	5	5	7	5	5	6	7	5	5	6	6
ENSG00000080189	342	214	208	208	350	219	211	211	376	205	224	227	391	213	233	237	395	245	234	234	411	242	229	228	385	202	217	219	415	211	229	231	855	609	598	598	859	609	592	593	901	445	620	626	922	457	633	637	967
ENSG00000080200	697	412	409	409	696	407	405	405	730	375	419	424	741	375	420	425	481	297	282	282	497	284	280	280	483	252	275	280	522	264	290	296	369	266	263	263	371	265	260	260	379	241	266	266	390	247	272	272	344
ENSG00000080224	19	18	18	18	19	18	18	18	21	17	17	17	21	17	17	17	11	7	7	7	12	8	7	7	11	7	7	7	12	8	7	7	0	0	0	0	0	0	0	0	0	0	0	0	0	0	0	0	1
ENSG00000080293	59	43	40	40	59	43	39	39	57	40	40	40	57	40	38	38	68	41	39	39	70	39	36	36	62	32	33	33	68	34	35	35	2	1	0	0	3	2	1	1	3	1	1	1	3	1	1	1	0
ENSG00000080298	374	216	207	208	372	214	206	206	370	192	199	202	360	186	192	197	207	115	112	112	205	109	107	107	186	96	97	98	188	94	95	96	161	114	111	111	159	113	109	109	167	116	117	116	169	117	118	117	193
ENSG00000080345	2409	1438	1405	1404	2431	1443	1404	1404	2503	1198	1433	1456	2536	1214	1457	1479	1754	1054	1018	1018	1795	1018	987	987	1674	810	927	935	1784	836	967	975	3267	2268	2227	2227	3280	2250	2219	2218	3376	1714	2283	2308	3409	1726	2295	2321	4048
ENSG00000080371	1424	885	845	847	1444	885	840	843	1462	673	859	868	1527	698	888	899	1207	759	734	734	1209	715	692	695	1167	545	679	689	1232	564	699	709	1489	1077	1057	1056	1483	1059	1048	1043	1534	781	1069	1076	1536	783	1068	1076	1852
ENSG00000080493	3534	2152	2090	2090	3558	2139	2089	2089	3697	1465	2133	2172	3739	1473	2150	2190	2772	1667	1624	1624	2809	1584	1552	1552	2659	1100	1483	1509	2838	1122	1543	1570	2352	1623	1589	1590	2359	1610	1581	1582	2457	1176	1642	1662	2477	1182	1649	1672	1767
ENSG00000080503	2339	1447	1415	1415	2342	1431	1390	1390	2401	1026	1418	1433	2387	1015	1409	1425	1949	1173	1164	1164	1960	1124	1114	1114	1898	842	1094	1108	1991	858	1122	1137	710	507	491	491	708	503	487	487	729	427	502	506	731	427	506	510	536
ENSG00000080511	0	0	0	0	0	0	0	0	0	0	0	0	0	0	0	0	0	0	0	0	2	2	1	1	0	0	0	0	0	0	0	0	0	0	0	0	0	0	0	0	0	0	0	0	0	0	0	0	0
ENSG00000080546	1513	898	867	867	1511	881	859	859	1546	614	867	879	1555	610	865	881	1116	679	675	675	1126	651	648	648	1071	456	622	628	1113	465	635	643	570	407	399	399	573	409	400	400	593	323	409	411	594	322	409	412	759
ENSG00000080561	164	100	92	92	165	98	91	91	173	98	99	100	177	100	99	101	133	90	83	83	135	85	82	82	132	79	80	81	145	85	86	87	168	117	114	114	167	114	113	113	170	109	114	115	168	108	113	114	156
ENSG00000080572	0	0	0	0	2	2	2	2	0	0	0	0	1	1	1	1	0	0	0	0	3	3	2	2	0	0	0	0	0	0	0	0	0	0	0	0	6	6	4	4	0	0	0	0	2	2	2	2	0
ENSG00000080573	496	329	317	317	497	318	309	309	512	296	320	321	529	305	327	329	554	368	354	354	557	334	327	327	559	313	333	335	605	326	348	350	567	412	403	403	567	406	393	393	622	387	429	437	631	392	431	439	207
ENSG00000080603	896	529	520	520	904	534	519	519	924	488	532	540	938	493	535	544	747	446	440	440	765	428	418	419	736	378	406	415	783	386	415	426	697	506	494	494	709	503	490	490	730	451	491	497	754	464	506	512	594
ENSG00000080608	262	166	162	162	255	159	156	156	265	145	162	165	239	132	148	150	234	141	134	134	229	128	123	123	213	108	115	117	219	110	117	119	274	198	192	191	258	183	180	180	276	159	194	197	266	149	183	186	394
ENSG00000080618	11877	6513	6856	6862	11918	6493	6783	6791	12133	1178	6339	6915	12143	1140	6299	6904	12728	7097	7608	7636	12848	6460	7090	7104	11888	1189	6159	6735	12862	1168	6366	7015	4941	3223	3396	3403	4956	3195	3374	3381	5075	918	3287	3464	5080	902	3274	3456	4344
ENSG00000080644	0	0	0	0	10	10	4	4	0	0	0	0	5	4	3	3	0	0	0	0	9	9	7	7	0	0	0	0	3	3	3	3	2	1	1	1	6	5	4	4	2	1	1	1	6	4	4	4	2
ENSG00000080709	304	184	168	168	307	184	170	170	296	139	159	161	302	138	159	161	436	262	246	246	425	245	233	233	392	179	217	218	418	184	225	227	2	2	2	2	6	6	5	5	2	2	2	2	5	4	4	4	4
ENSG00000080802	337	214	201	202	340	211	206	206	317	181	194	195	312	178	189	191	242	153	148	148	249	143	143	143	225	131	130	131	247	137	136	137	330	229	224	224	332	229	223	223	328	204	219	222	335	208	223	227	334
ENSG00000080815	975	577	554	554	990	574	560	562	1048	493	591	593	1075	499	604	608	882	516	510	510	920	511	497	498	864	404	475	482	933	427	499	507	801	581	562	564	821	593	573	574	860	499	607	602	884	507	624	620	996
ENSG00000080819	567	375	337	337	569	363	332	332	548	259	321	324	566	262	329	332	526	357	332	331	535	332	315	315	484	238	300	300	526	245	313	313	503	371	358	358	506	360	349	349	523	297	363	365	536	303	371	374	639
ENSG00000080822	516	305	297	297	520	308	298	298	584	265	329	333	599	273	338	342	337	198	199	199	338	186	188	188	355	165	203	203	390	179	219	219	346	246	241	241	346	245	241	241	396	228	277	278	409	231	283	285	464
ENSG00000080823	114	84	79	79	141	107	102	102	102	68	71	71	123	83	86	88	139	78	78	77	161	88	79	79	133	65	67	66	151	73	76	76	81	56	54	54	95	70	64	65	84	57	57	55	93	64	64	62	94
ENSG00000080824	8895	5100	5157	5162	6495	3655	3718	3723	9087	1515	5034	5284	6969	1166	3849	4061	7727	4371	4454	4457	5779	3034	3139	3140	7309	1327	3958	4113	6116	1052	3211	3347	7388	4867	5069	5075	5316	3461	3627	3633	7534	1443	4878	5140	5929	1116	3816	4031	6753
ENSG00000080839	170	109	102	102	177	114	107	106	178	100	106	106	188	106	111	111	147	83	79	79	145	77	74	74	151	75	77	79	161	79	81	83	194	141	137	137	191	136	132	132	192	124	136	135	184	121	129	129	168
ENSG00000080845	221	134	125	125	221	127	123	123	208	116	119	121	217	120	124	126	208	126	124	124	208	116	113	113	189	102	104	104	203	108	109	109	182	130	126	126	184	126	125	125	183	118	122	125	194	123	128	131	97
ENSG00000080854	24	16	13	13	23	13	11	11	28	15	15	15	21	12	12	12	13	8	8	8	13	8	8	8	12	7	7	7	12	7	7	7	1	1	1	1	1	1	1	1	1	1	1	1	1	1	1	1	1
ENSG00000080910	39	24	25	25	31	18	19	19	13	5	7	7	15	5	8	8	35	19	21	21	36	17	19	19	12	2	4	4	11	3	4	4	21	15	17	17	19	13	15	15	2	1	1	1	1	1	1	1	2
ENSG00000080986	43	22	22	22	53	32	28	28	45	20	20	22	59	26	29	31	24	16	16	16	45	38	26	26	25	15	15	17	40	20	22	24	93	65	63	63	112	86	78	78	89	57	59	60	107	67	74	75	110
ENSG00000081014	393	254	247	247	413	273	258	258	415	243	255	258	424	245	259	262	288	172	171	171	314	191	182	181	285	155	163	165	305	165	174	176	643	457	434	434	652	452	435	436	656	380	445	445	668	380	453	453	904
ENSG00000081019	506	286	282	282	509	286	280	280	522	261	289	289	528	264	290	292	322	194	193	193	329	196	191	191	321	176	185	188	336	182	193	195	484	322	322	322	489	323	321	321	507	297	331	335	514	302	336	341	468
ENSG00000081026	696	426	416	416	691	415	408	408	717	380	420	425	707	374	412	416	568	347	337	337	577	331	325	325	546	286	309	312	588	298	325	328	910	647	639	638	910	642	633	633	950	546	652	663	957	548	654	666	863
ENSG00000081041	1594	923	930	930	1401	794	805	805	1638	349	908	942	1392	295	772	801	1565	921	935	935	1390	760	775	775	1507	331	837	874	1359	286	741	774	240	164	161	161	197	136	134	134	247	121	164	167	191	94	129	131	183
ENSG00000081051	78	41	41	41	81	41	42	42	77	38	38	38	79	39	39	39	88	53	53	53	90	50	49	49	79	42	44	44	87	43	47	47	4401	2898	2999	3002	4425	2894	2992	2996	4614	970	3021	3140	4671	972	3047	3175	50807
ENSG00000081052	906	563	541	541	898	548	527	527	919	496	538	541	900	485	523	529	630	387	377	377	637	370	363	363	581	318	335	338	607	326	343	346	49	37	35	35	47	36	34	34	49	35	35	35	50	36	36	36	38
ENSG00000081059	79	57	55	55	82	58	56	56	86	52	54	55	88	54	57	58	96	52	49	49	106	62	52	52	96	47	46	46	103	52	50	50	200	150	148	148	210	163	156	157	204	136	143	145	222	145	155	158	138
ENSG00000081087	612	358	342	342	631	368	353	353	634	294	349	354	658	307	363	368	480	301	294	294	508	304	289	287	465	232	272	274	512	247	290	292	293	215	210	210	310	231	223	223	315	185	222	223	327	194	229	230	499
ENSG00000081138	3	3	3	3	15	13	8	8	4	4	4	4	14	9	8	8	3	3	3	3	10	9	7	7	1	1	1	1	8	6	6	6	1	1	1	1	11	11	9	10	1	1	1	1	5	5	5	5	0
ENSG00000081148	18	12	11	11	24	19	16	15	18	10	9	9	24	14	13	13	20	13	12	12	23	15	15	14	19	11	11	11	23	13	13	13	54	31	31	31	51	30	30	30	53	30	30	30	49	29	29	29	68
ENSG00000081154	1232	746	728	728	1202	723	700	700	1258	454	736	749	1244	441	721	734	965	591	583	583	923	531	525	525	927	376	532	538	950	369	534	542	1295	900	902	902	1221	849	851	850	1358	523	930	949	1299	501	890	909	1489
ENSG00000081177	323	194	187	187	323	192	184	185	347	182	198	201	347	182	198	201	266	147	147	147	271	149	149	148	271	143	147	150	279	148	152	155	203	146	142	142	205	145	140	140	208	131	143	144	216	134	146	149	286
ENSG00000081181	25	14	14	14	24	13	13	13	28	16	17	17	31	17	18	18	23	13	14	14	23	11	13	13	9	6	6	6	9	6	6	6	19	14	15	15	19	14	15	15	19	15	15	15	17	14	14	14	38
ENSG00000081189	783	475	467	467	788	469	459	459	814	410	463	473	819	412	465	475	457	284	281	281	461	275	272	272	445	241	260	263	459	248	265	269	262	191	190	190	260	186	184	184	272	182	194	194	273	181	193	194	309
ENSG00000081237	3307	1971	1941	1942	3316	1968	1935	1936	3331	1239	1908	1935	3283	1204	1878	1906	1947	1148	1134	1134	1963	1100	1094	1094	1881	801	1061	1071	1947	807	1076	1087	876	608	601	601	870	604	597	597	889	484	603	614	884	476	598	609	1108
ENSG00000081248	3	3	3	3	3	3	3	3	3	3	3	3	3	3	3	3	4	2	2	2	4	2	2	2	1	1	1	1	1	1	1	1	0	0	0	0	0	0	0	0	0	0	0	0	0	0	0	0	2
ENSG00000081277	19	13	11	11	20	12	11	11	18	10	10	10	17	9	9	9	2	1	1	1	2	1	1	1	2	1	1	1	2	1	1	1	1	1	1	1	1	1	1	1	1	1	1	1	1	1	1	1	1
ENSG00000081307	697	407	389	389	701	404	387	387	714	322	385	402	725	328	392	409	535	325	317	317	533	306	300	300	507	258	292	293	520	264	296	297	875	626	626	626	872	621	621	621	893	464	637	642	902	465	642	647	1085
ENSG00000081320	2043	1240	1195	1196	2035	1219	1181	1182	2102	854	1203	1225	2094	831	1195	1221	1238	750	727	727	1253	707	695	695	1187	527	668	676	1268	541	697	707	610	437	427	427	603	426	421	421	631	367	439	442	622	362	433	436	505
ENSG00000081377	943	573	553	552	842	490	477	477	966	482	554	560	907	438	511	516	869	530	519	518	765	437	425	425	829	413	475	477	809	391	446	448	916	656	622	622	759	538	519	519	913	496	608	613	837	458	557	563	766
ENSG00000081386	315	189	185	185	315	189	186	186	329	184	194	196	330	184	194	197	247	161	153	153	247	147	147	147	230	135	144	144	248	137	149	149	206	147	143	143	206	147	143	143	223	145	150	152	224	146	152	154	183
ENSG00000081479	90	49	49	49	90	49	49	49	97	52	53	56	96	51	53	56	76	45	44	44	81	45	44	44	73	42	41	41	80	44	43	43	211	141	139	139	211	141	139	139	219	141	142	142	220	142	143	143	768
ENSG00000081665	375	236	210	211	374	249	219	222	337	172	185	189	327	176	187	188	195	129	123	123	216	145	127	127	167	91	98	100	187	96	107	106	322	231	229	229	320	232	224	224	297	199	210	209	296	196	210	208	293
ENSG00000081692	182	122	117	117	183	118	113	113	199	116	123	123	197	114	121	121	167	98	94	94	170	94	90	89	167	93	90	91	180	97	94	95	284	209	202	202	285	200	196	196	293	185	203	207	304	191	210	214	389
ENSG00000081721	69	46	45	45	69	44	43	43	76	45	48	48	72	43	46	46	58	40	38	38	58	35	35	35	45	30	29	30	51	30	29	30	222	146	141	141	225	149	141	141	234	121	151	151	230	118	147	147	300
ENSG00000081760	182	110	109	109	243	172	153	154	180	100	106	107	235	126	140	142	114	80	76	76	195	162	126	126	115	70	70	75	160	96	97	101	226	166	155	155	267	209	190	189	230	152	158	161	272	178	187	193	290
ENSG00000081791	726	457	436	436	731	458	429	429	776	389	454	463	784	391	457	467	714	440	430	430	718	426	419	419	688	344	403	407	721	352	414	420	910	654	638	638	913	651	634	634	957	513	660	670	966	516	663	675	1122
ENSG00000081800	14	13	8	8	3	2	2	2	17	7	8	8	2	1	1	1	13	8	8	8	7	4	4	4	17	10	11	11	5	3	3	3	1	1	1	1	2	2	1	1	1	1	1	1	3	1	2	2	5
ENSG00000081803	674	413	406	406	673	408	403	403	684	354	402	408	686	357	404	410	516	324	310	310	518	298	293	293	496	257	284	286	520	262	288	291	784	581	562	562	782	570	561	561	808	458	570	574	826	469	584	589	979
ENSG00000081818	33	17	17	17	33	17	17	17	34	16	16	17	35	17	17	18	26	14	14	14	24	12	12	12	25	13	13	13	24	12	12	12	18	11	11	11	18	11	11	11	20	12	12	12	20	12	12	12	15
ENSG00000081842	3	1	1	1	3	1	1	1	3	1	1	1	3	1	1	1	0	0	0	0	0	0	0	0	0	0	0	0	0	0	0	0	0	0	0	0	0	0	0	0	0	0	0	0	0	0	0	0	0
ENSG00000081853	41	27	25	25	39	26	24	24	39	24	24	24	36	22	22	22	20	13	13	13	20	12	12	12	20	13	13	13	18	11	11	11	43	35	33	33	43	36	34	34	45	35	35	35	39	31	31	31	54
ENSG00000081870	212	129	129	129	212	133	128	128	213	101	125	129	208	98	123	127	183	103	99	99	203	118	104	105	167	72	85	87	174	76	88	90	360	256	249	249	365	260	251	251	350	144	239	242	356	146	240	243	334
ENSG00000081913	802	458	443	443	806	472	448	448	823	395	451	454	821	400	458	462	789	490	472	472	796	474	455	457	763	389	438	439	813	410	460	460	1035	741	728	728	1042	746	729	730	1068	622	747	752	1083	631	754	759	835
ENSG00000081923	838	516	498	498	846	526	497	497	875	449	506	515	886	452	513	522	659	395	387	387	671	380	374	374	641	322	361	364	693	335	376	381	1805	1278	1265	1266	1807	1266	1248	1248	1893	936	1307	1324	1919	946	1320	1340	1747
ENSG00000081985	18	14	14	14	22	17	17	17	19	14	14	14	21	15	15	15	18	7	7	7	20	9	8	9	16	5	5	5	17	6	7	7	11	8	6	6	12	9	7	7	8	5	5	5	8	5	5	5	12
ENSG00000082014	69	47	45	45	70	48	45	45	74	50	49	49	74	49	48	48	70	44	40	40	69	37	35	35	65	35	35	36	71	35	35	36	24	20	19	19	24	20	18	18	23	18	18	18	23	18	18	18	10
ENSG00000082068	335	207	192	192	311	183	172	172	334	173	189	191	319	168	180	182	266	171	167	167	248	150	148	148	252	142	149	151	240	132	138	140	525	382	372	372	493	358	351	352	529	304	373	377	498	290	356	360	424
ENSG00000082074	964	575	568	569	967	573	566	567	970	447	563	569	962	444	562	567	543	328	324	324	553	314	310	310	509	253	289	291	539	261	301	303	212	156	155	155	210	155	154	154	219	150	160	161	210	147	157	158	296
ENSG00000082126	8	7	5	5	4	3	3	3	6	4	4	4	3	2	2	2	3	2	2	2	3	2	3	2	3	2	2	2	3	2	2	2	6	4	3	3	1	1	3	1	0	0	0	0	0	0	0	0	2
ENSG00000082146	1067	645	628	628	787	475	455	454	1061	427	611	622	875	343	501	511	994	611	596	596	745	432	423	423	924	374	533	537	781	304	442	445	903	639	644	644	666	475	476	476	918	423	639	648	769	350	530	540	1210
ENSG00000082153	5172	2971	2996	2994	4275	2450	2477	2477	5296	1139	2998	3090	4781	1017	2700	2787	4675	2698	2734	2733	3988	2170	2193	2193	4451	1037	2478	2550	4213	926	2277	2349	4993	3308	3402	3403	4021	2679	2749	2750	5053	1162	3318	3443	4473	1025	2949	3063	4647
ENSG00000082175	140	86	85	85	145	87	85	85	146	87	86	87	152	89	88	90	72	50	47	47	72	43	43	43	63	38	41	41	74	41	44	45	7	5	5	5	7	5	5	5	7	5	5	5	7	5	5	5	3
ENSG00000082196	43	26	24	24	43	26	25	25	48	25	27	27	45	23	25	25	29	21	17	17	29	15	14	14	24	14	15	14	30	15	15	15	191	131	128	128	192	130	128	128	234	111	158	160	253	119	171	175	138
ENSG00000082212	781	482	463	464	785	492	461	461	786	388	462	466	850	397	492	508	544	329	316	314	554	328	309	310	530	257	301	304	583	271	332	332	357	267	251	251	343	250	238	239	344	210	237	241	381	215	261	270	459
ENSG00000082213	243	155	148	148	242	152	146	146	259	144	153	154	261	144	153	154	206	128	127	127	222	130	123	123	206	109	116	117	227	118	126	127	439	315	312	312	449	315	311	311	459	258	321	326	469	262	322	328	566
ENSG00000082258	1060	640	610	610	1058	624	601	601	1088	509	622	629	1104	513	625	634	793	473	467	467	798	452	447	447	765	381	433	436	792	384	437	440	830	576	569	569	837	576	572	572	850	489	580	582	864	498	592	594	867
ENSG00000082269	454	264	253	253	464	273	260	260	466	238	254	259	467	241	255	261	269	167	158	156	273	159	150	151	243	130	134	137	261	135	140	143	194	142	137	137	197	142	138	139	194	131	137	138	196	132	138	139	243
ENSG00000082293	40	30	27	27	49	38	34	34	36	23	23	23	40	26	25	25	18	10	10	10	24	15	14	14	19	9	9	10	24	12	12	13	0	0	0	0	5	5	4	4	0	0	0	0	2	2	2	2	0
ENSG00000082397	367	230	228	228	362	222	221	221	370	200	222	224	375	202	223	226	252	152	150	150	252	140	139	139	253	141	144	148	261	140	142	146	129	96	95	95	129	95	94	94	130	89	95	96	127	87	93	94	149
ENSG00000082438	3182	1930	1891	1891	3177	1912	1867	1865	3164	1387	1822	1857	3113	1352	1782	1822	2795	1722	1687	1687	2814	1628	1615	1614	2634	1167	1523	1537	2778	1192	1571	1588	2463	1744	1728	1727	2435	1716	1699	1697	2462	1270	1711	1725	2429	1240	1682	1699	1901
ENSG00000082458	179	111	110	110	182	112	107	107	190	112	118	118	191	114	117	117	139	81	79	79	133	75	73	73	128	72	73	73	135	74	76	76	27	15	15	15	27	15	15	15	32	20	20	20	32	20	20	20	48
ENSG00000082482	10	5	5	5	10	5	5	5	11	5	5	6	11	5	5	6	5	2	2	2	5	2	2	2	5	2	2	2	5	2	2	2	1	1	1	1	3	3	2	2	1	1	1	1	1	1	1	1	5
ENSG00000082497	10	6	6	6	10	5	5	5	11	7	7	7	10	6	6	6	3	1	1	1	3	1	1	1	4	1	1	1	4	1	1	1	62	40	39	39	62	40	39	39	66	42	43	43	66	42	43	43	13
ENSG00000082512	307	171	168	168	320	183	175	176	320	161	169	175	336	168	177	184	197	121	116	116	210	129	123	123	195	106	108	110	200	108	110	112	165	113	111	111	169	119	114	114	171	110	114	114	175	115	118	118	103
ENSG00000082515	176	108	108	108	179	111	110	110	188	84	114	116	188	84	114	116	121	77	79	79	125	76	75	75	120	60	74	75	128	62	75	76	242	165	162	162	245	165	163	163	257	128	170	173	260	129	171	174	258
ENSG00000082516	403	242	233	233	404	240	230	230	420	221	235	243	416	217	232	241	301	202	195	195	307	187	183	183	291	174	181	182	319	180	187	189	649	466	462	461	650	465	456	456	667	401	470	473	660	398	465	470	769
ENSG00000082556	0	0	0	0	7	7	5	5	0	0	0	0	4	3	3	3	0	0	0	0	0	0	1	1	0	0	0	0	4	2	2	2	0	0	0	0	0	0	0	0	0	0	0	0	1	1	1	1	0
ENSG00000082641	2443	1530	1484	1483	2457	1502	1456	1456	2593	1049	1535	1552	2663	1070	1561	1582	2481	1553	1516	1517	2513	1487	1458	1458	2438	969	1427	1441	2609	1005	1496	1514	3157	2272	2235	2238	3165	2244	2213	2215	3333	1350	2300	2343	3403	1362	2333	2382	3289
ENSG00000082684	29	23	19	19	29	19	17	17	30	20	19	19	31	20	19	19	22	11	12	12	22	10	12	12	23	13	14	13	23	13	14	13	58	39	39	39	59	39	39	39	64	40	41	41	65	41	42	42	61
ENSG00000082701	703	425	412	412	709	424	411	413	744	380	426	434	752	382	429	439	611	386	375	375	621	355	353	353	585	296	340	341	626	308	352	354	924	677	657	657	928	665	653	654	943	534	667	672	962	541	677	683	1009
ENSG00000082781	1406	890	862	862	1418	880	846	847	1476	656	878	889	1515	671	895	906	1234	775	748	748	1254	738	720	720	1199	535	684	692	1291	568	727	737	988	719	709	709	1001	719	704	703	1028	569	729	738	1056	582	737	750	1149
ENSG00000082805	895	527	507	507	917	541	517	520	906	470	509	514	934	479	521	527	764	478	468	468	782	471	457	460	727	394	426	428	770	415	447	448	862	613	597	597	878	628	608	609	887	538	595	601	907	552	614	620	864
ENSG00000082898	2748	1645	1583	1583	2767	1645	1581	1582	2836	1047	1602	1634	2853	1046	1611	1646	2257	1315	1283	1283	2255	1238	1226	1226	2210	856	1204	1218	2309	874	1236	1248	2379	1661	1621	1621	2398	1667	1619	1619	2454	1060	1643	1671	2488	1068	1664	1696	2545
ENSG00000082929	1	1	1	1	1	1	1	1	1	1	1	1	1	1	1	1	0	0	0	0	0	0	0	0	0	0	0	0	0	0	0	0	1	1	1	1	1	1	1	1	1	1	1	1	1	1	1	1	1
ENSG00000082996	1412	891	849	850	1356	833	809	809	1456	570	848	863	1415	545	823	840	1189	736	713	713	1158	657	645	645	1155	427	641	659	1184	417	635	656	1449	1038	1019	1020	1413	1001	983	985	1491	626	1039	1053	1464	605	1012	1027	1767
ENSG00000083067	32	23	23	23	53	45	31	31	31	21	21	21	39	23	22	23	41	25	23	23	45	25	26	25	42	20	20	20	44	22	23	22	92	72	68	68	99	78	72	72	87	61	62	64	90	63	63	65	74
ENSG00000083093	182	114	109	109	181	112	110	110	194	109	112	114	195	111	115	116	133	81	79	79	134	74	76	76	129	70	72	73	135	73	75	76	354	244	234	234	355	242	233	233	361	216	239	241	366	216	240	243	417
ENSG00000083097	994	588	576	576	997	591	572	572	1001	514	570	576	993	509	561	566	793	463	456	456	804	451	438	438	760	391	417	423	785	394	419	426	396	285	282	282	401	288	283	283	410	279	288	292	414	279	289	293	381
ENSG00000083099	537	333	302	302	503	302	281	281	536	263	305	307	527	259	295	297	445	293	276	276	436	254	249	250	415	222	247	250	457	234	258	263	405	296	286	287	373	274	267	268	402	250	280	283	390	244	271	275	500
ENSG00000083123	1069	675	647	646	1059	673	641	638	1119	481	658	669	1124	481	658	669	1069	690	654	653	1063	639	611	610	1009	458	589	597	1074	460	612	622	348	247	243	243	350	250	242	242	374	212	255	257	377	215	257	261	375
ENSG00000083168	1424	880	851	851	1424	868	836	836	1475	737	858	865	1473	733	855	863	1230	762	744	745	1234	714	699	699	1189	592	684	693	1246	601	696	707	1047	759	748	748	1057	767	756	756	1099	666	779	784	1103	669	786	791	892
ENSG00000083223	2513	1553	1498	1500	2491	1524	1466	1467	2469	1050	1443	1469	2406	1016	1404	1433	2248	1327	1291	1292	2269	1254	1221	1221	2045	883	1114	1126	2120	871	1122	1136	2033	1436	1404	1404	2048	1431	1405	1406	2055	1006	1392	1406	2064	1002	1396	1411	1683
ENSG00000083290	323	197	194	194	342	209	201	202	334	184	193	193	351	192	203	204	193	112	107	107	221	129	112	111	188	100	103	104	213	109	112	114	188	139	136	136	199	147	141	143	203	145	143	144	213	150	148	149	121
ENSG00000083307	119	66	64	64	124	72	70	70	118	63	64	65	121	66	67	68	71	44	43	43	74	44	44	44	60	34	34	35	66	37	39	40	2	1	1	1	7	6	5	5	2	1	1	1	4	3	3	3	0
ENSG00000083312	2961	1778	1733	1733	2826	1669	1623	1622	3048	1269	1751	1774	2971	1218	1685	1709	2132	1288	1275	1274	2116	1183	1175	1172	2051	893	1163	1183	2152	899	1181	1202	3437	2414	2400	2404	3306	2277	2263	2265	3590	1578	2438	2476	3526	1529	2378	2417	3737
ENSG00000083444	1139	717	700	699	1147	711	693	692	1209	531	711	722	1229	538	718	731	1160	712	697	697	1186	685	671	672	1152	501	645	663	1238	524	680	698	877	642	630	630	884	637	622	622	971	523	688	695	988	528	697	703	1134
ENSG00000083454	25	14	14	14	25	14	14	14	28	16	16	16	28	15	16	16	2	2	2	2	4	4	4	4	5	3	3	3	9	6	6	6	5	3	3	3	5	4	4	4	5	4	4	4	6	5	5	5	3
ENSG00000083457	92	57	56	56	93	58	57	57	90	49	51	54	96	52	56	59	46	30	29	29	48	32	30	30	40	21	24	25	41	23	25	26	240	175	168	168	235	168	162	162	239	119	169	170	238	118	167	168	293
ENSG00000083520	956	560	540	540	979	575	553	554	989	468	552	564	1028	486	569	583	725	441	432	432	761	451	436	436	703	355	396	403	761	381	423	431	698	486	476	475	711	493	481	481	713	421	478	485	726	424	483	491	723
ENSG00000083535	503	289	275	275	501	288	275	275	511	245	274	280	515	249	278	284	347	214	203	203	354	205	199	199	321	163	177	179	333	163	185	187	182	126	123	123	176	122	121	121	176	110	120	120	179	111	121	123	177
ENSG00000083544	401	259	235	235	406	247	239	239	394	219	233	236	396	219	234	237	307	186	172	172	331	186	179	177	299	146	159	164	322	156	169	174	215	171	164	164	220	175	169	169	220	155	168	168	229	162	176	176	210
ENSG00000083635	74	42	41	41	50	27	27	27	74	41	41	42	60	33	32	33	78	43	45	45	60	28	27	27	73	38	39	39	62	30	29	29	117	84	79	79	85	60	57	57	115	73	79	79	96	59	64	64	149
ENSG00000083642	1078	639	618	618	1078	632	615	615	1111	554	633	638	1107	547	627	632	810	498	482	481	811	463	454	454	767	392	434	440	815	404	450	456	452	329	313	313	448	320	311	311	469	304	324	325	465	305	325	326	380
ENSG00000083720	141	84	77	77	136	78	74	74	137	70	73	73	138	69	70	72	60	39	39	39	62	39	38	38	65	37	38	40	68	37	39	41	57	44	43	43	57	44	42	42	60	42	45	45	61	43	46	46	60
ENSG00000083750	159	96	88	88	154	97	86	86	153	80	82	82	137	74	76	76	104	63	61	61	104	60	59	59	100	53	56	56	103	55	58	58	313	211	206	205	314	212	206	206	328	181	217	220	323	177	214	217	448
ENSG00000083782	0	0	0	0	0	0	0	0	0	0	0	0	0	0	0	0	0	0	0	0	0	0	0	0	0	0	0	0	0	0	0	0	0	0	0	0	0	0	0	0	0	0	0	0	0	0	0	0	0
ENSG00000083799	1317	818	803	803	1335	824	796	796	1385	697	824	833	1404	703	826	836	1056	644	628	628	1089	638	614	615	1052	534	602	610	1128	558	634	644	1349	963	954	954	1373	982	967	967	1421	816	990	1002	1443	828	1007	1020	1759
ENSG00000083807	6065	3817	3756	3758	6196	3870	3759	3760	6479	1278	3792	3946	6630	1309	3856	4017	6754	4227	4182	4188	6883	4086	4024	4024	6732	1287	3876	4025	7173	1335	4030	4203	2157	1546	1521	1520	2279	1632	1569	1567	2258	895	1548	1574	2340	930	1589	1621	1719
ENSG00000083812	80	48	40	40	70	38	35	35	82	48	46	46	84	45	44	44	60	35	35	35	52	28	26	26	60	33	33	33	58	31	30	30	97	79	74	74	85	69	64	64	99	74	76	76	93	71	72	72	86
ENSG00000083814	101	57	57	57	102	58	58	58	107	58	62	62	107	58	62	62	83	49	49	49	83	48	48	48	84	49	50	50	86	50	51	51	135	103	101	101	135	103	99	99	136	89	98	99	135	89	97	98	110
ENSG00000083817	55	35	34	34	55	35	34	34	60	38	38	38	59	36	36	36	27	19	18	18	26	18	17	17	26	17	17	17	27	18	18	18	69	51	51	51	68	49	48	48	72	50	51	51	72	50	51	51	120
ENSG00000083828	173	100	96	96	179	100	94	94	171	88	91	92	178	89	92	93	114	71	70	70	115	70	68	68	106	63	63	65	109	64	64	67	179	127	122	122	184	130	125	125	168	109	114	114	174	113	119	119	130
ENSG00000083838	56	39	37	37	56	38	37	37	67	46	44	44	68	47	45	45	47	29	29	29	45	26	26	26	47	27	27	27	48	28	28	28	85	66	66	66	85	65	65	65	91	69	69	70	92	69	68	70	44
ENSG00000083844	890	563	537	536	887	572	531	532	952	504	559	564	973	520	570	573	646	406	394	394	648	393	377	377	612	335	358	364	670	350	379	386	736	535	517	518	732	523	498	500	731	455	507	511	759	470	521	525	659
ENSG00000083845	1989	1184	1180	1181	1831	1083	1067	1069	2110	397	1185	1231	1946	369	1091	1132	1811	1090	1092	1092	1673	957	963	963	1790	351	1003	1040	1726	330	954	986	4770	3092	3365	3369	4370	2837	3075	3081	5166	527	3274	3607	4770	488	3003	3323	5933
ENSG00000083857	4889	2982	2899	2899	4908	2972	2883	2883	5191	2303	3041	3086	5234	2310	3051	3100	3971	2435	2393	2395	4021	2352	2306	2307	3882	1796	2236	2259	4100	1866	2319	2343	8038	5667	5593	5593	8054	5627	5555	5555	8469	3582	5766	5853	8568	3616	5814	5907	8228
ENSG00000083896	798	521	500	500	788	507	486	486	791	417	491	496	770	401	473	479	653	416	401	401	648	383	375	375	623	316	362	367	647	316	366	373	947	655	656	656	933	645	645	645	976	511	665	674	942	495	649	659	862
ENSG00000083937	624	397	384	384	623	386	374	374	639	288	389	391	648	289	389	391	497	302	300	300	505	284	285	285	476	199	266	270	518	209	283	287	538	390	388	388	539	387	386	386	560	279	397	404	564	278	398	405	844
ENSG00000084070	1287	805	776	775	1278	778	750	750	1265	541	749	757	1257	527	732	741	1044	630	615	615	1056	609	590	590	964	431	538	550	1012	440	558	570	825	600	588	588	827	587	576	576	821	438	570	578	834	434	573	582	665
ENSG00000084072	262	162	160	160	281	175	168	170	274	145	161	164	297	157	174	178	251	159	147	147	262	164	149	151	243	121	133	135	265	129	143	145	394	281	277	277	395	286	280	281	407	219	283	286	407	218	283	286	433
ENSG00000084073	1131	667	654	654	1127	659	643	643	1193	465	682	693	1198	469	684	697	1003	583	572	572	1011	552	547	547	978	410	540	547	1023	412	554	562	2348	1655	1652	1653	2351	1649	1644	1645	2488	840	1689	1743	2496	840	1689	1745	3426
ENSG00000084090	1761	1075	1057	1057	1780	1074	1049	1049	1884	699	1096	1107	1919	715	1111	1126	1471	907	877	877	1519	870	847	846	1452	569	828	830	1598	602	881	889	2099	1481	1471	1472	2113	1478	1462	1462	2222	888	1521	1542	2248	894	1531	1556	2901
ENSG00000084092	183	113	108	108	185	116	107	109	176	96	104	105	190	98	106	108	132	91	88	88	143	95	89	89	125	71	76	76	142	82	88	89	266	187	183	183	265	180	176	176	263	150	180	182	278	158	188	190	401
ENSG00000084093	1177	685	679	679	1188	686	673	673	1244	583	698	707	1255	587	698	708	864	523	517	517	883	506	498	498	856	421	490	497	913	436	505	513	1038	729	723	723	1043	724	715	715	1084	599	749	753	1099	601	754	758	1150
ENSG00000084110	1917	1183	1154	1154	1841	1123	1105	1105	1796	826	1056	1071	1649	765	980	997	2070	1254	1231	1231	2031	1171	1149	1149	1852	800	1051	1063	1827	769	1020	1037	427	308	304	304	427	304	302	302	436	274	311	313	437	274	311	313	159
ENSG00000084112	653	405	390	390	646	405	386	386	674	367	401	407	664	363	397	404	466	281	268	268	467	266	254	254	448	238	248	250	466	243	253	256	417	311	305	305	421	317	306	305	444	314	320	323	446	313	320	323	405
ENSG00000084207	373	257	237	237	376	241	230	230	413	174	250	252	422	178	254	256	289	182	177	177	288	165	161	161	287	130	166	166	307	136	172	172	87	65	64	64	87	65	63	63	94	60	69	69	96	60	70	70	109
ENSG00000084234	5997	3694	3637	3637	6027	3666	3611	3608	6363	1603	3745	3845	6474	1628	3796	3902	6212	3756	3719	3720	6283	3580	3579	3579	6161	1530	3465	3582	6525	1572	3597	3727	6362	4422	4467	4469	6397	4404	4447	4449	6758	1694	4559	4737	6879	1719	4639	4820	9457
ENSG00000084444	161	100	96	96	160	99	96	97	168	95	98	99	181	100	104	105	156	97	91	91	167	93	86	86	152	80	81	83	169	84	87	89	89	68	65	65	90	69	64	65	100	71	71	71	99	71	72	72	130
ENSG00000084453	29	18	16	16	44	30	21	21	28	15	15	15	34	18	18	18	24	21	14	14	12	10	10	10	13	9	10	10	12	10	10	10	167	114	112	111	171	118	114	114	162	110	112	112	163	108	111	111	471
ENSG00000084463	512	296	292	292	427	238	230	230	522	248	286	288	435	203	231	234	430	268	253	253	375	206	205	205	407	193	232	235	389	175	209	211	476	352	344	344	407	299	293	293	478	284	344	347	399	244	292	295	475
ENSG00000084623	888	545	531	531	849	515	496	495	916	330	523	536	902	314	517	530	896	544	526	526	867	485	477	476	862	323	488	490	893	312	481	485	799	530	527	527	768	494	496	498	836	312	535	546	824	301	523	534	1113
ENSG00000084628	0	0	0	0	0	0	0	0	0	0	0	0	0	0	0	0	0	0	0	0	0	0	0	0	0	0	0	0	0	0	0	0	0	0	0	0	0	0	0	0	0	0	0	0	0	0	0	0	0
ENSG00000084636	385	253	239	239	383	240	230	230	399	230	241	243	398	225	235	238	204	133	130	130	200	121	121	121	196	115	120	122	214	121	126	128	18	12	10	10	16	10	9	9	17	10	9	9	18	10	9	9	32
ENSG00000084652	1146	730	708	708	1155	727	705	705	1206	589	724	735	1228	596	734	745	1065	675	657	657	1080	634	625	625	1046	532	613	619	1115	543	635	642	909	667	643	643	912	661	634	634	970	585	679	689	983	589	683	694	1281
ENSG00000084674	367595	180358	212324	213103	368904	179663	211345	212115	388079	12556	170910	221578	390922	12498	171156	222867	366482	180460	212554	213775	369674	169154	203969	204822	362198	12362	158660	202740	381689	12367	162557	209262	329326	180501	224236	225386	330284	179901	223721	224855	347159	12753	176655	233543	349561	12613	176789	234894	453149
ENSG00000084676	1121	657	620	620	1121	640	612	612	1166	554	635	646	1155	550	633	644	815	505	494	493	832	480	473	473	771	406	446	450	814	415	458	462	964	700	676	676	962	683	671	671	975	572	672	680	985	579	678	687	889
ENSG00000084693	132	81	78	78	132	80	76	76	136	78	79	80	136	79	80	81	103	61	59	59	100	56	55	55	97	54	54	54	99	54	54	54	321	222	217	217	324	222	216	216	350	218	234	236	348	217	231	233	338
ENSG00000084710	14	9	9	10	17	13	11	11	14	9	10	10	15	10	10	10	11	8	6	6	17	16	11	12	11	8	7	7	11	7	7	8	34	26	24	24	34	25	23	23	34	21	21	22	36	23	24	24	20
ENSG00000084731	44	31	28	28	49	35	29	29	45	29	28	28	54	32	32	32	13	10	10	10	13	10	10	10	13	10	10	10	16	12	12	12	34	24	25	25	35	25	25	25	35	22	24	25	36	22	24	25	24
ENSG00000084733	1395	832	797	796	1409	827	796	796	1457	577	813	832	1476	586	821	840	1187	721	707	707	1198	689	681	681	1152	472	665	674	1211	480	684	693	1571	1104	1094	1094	1580	1094	1087	1087	1619	720	1100	1116	1653	731	1118	1134	1981
ENSG00000084734	1129	720	697	697	1131	707	690	690	1162	498	693	705	1155	491	688	702	1191	736	719	720	1194	707	691	691	1170	496	686	692	1224	500	696	705	185	135	130	130	186	135	128	128	183	117	125	126	173	109	117	118	224
ENSG00000084754	5070	2968	2974	2976	4549	2640	2640	2642	5445	1224	3048	3177	5096	1127	2841	2968	4839	2841	2808	2811	4417	2437	2431	2433	4863	1092	2660	2732	4796	1019	2565	2642	4919	3408	3438	3437	4459	3078	3097	3098	5452	1320	3667	3726	5134	1221	3434	3495	7362
ENSG00000084764	98	64	59	59	100	66	59	59	92	53	54	55	94	54	54	55	109	65	60	60	106	60	57	57	105	53	56	56	109	54	56	56	72	49	47	47	72	47	46	46	74	48	48	48	74	48	48	48	54
ENSG00000084774	324	219	208	208	335	222	212	212	338	209	210	212	349	214	214	217	222	146	146	146	230	146	144	144	219	134	135	136	232	139	140	142	513	370	362	362	516	372	361	360	540	352	376	377	533	345	368	370	523
ENSG00000085063	4453	2511	2546	2545	4467	2510	2541	2540	4676	884	2508	2631	4687	885	2513	2642	3704	2171	2175	2176	3745	2053	2068	2070	3648	797	1976	2060	3835	801	2016	2106	4312	2816	2955	2956	4337	2833	2953	2955	4540	872	2956	3096	4549	866	2957	3099	4518
ENSG00000085117	366	252	236	237	353	231	223	223	373	191	233	234	378	188	234	235	373	261	249	249	364	234	228	226	355	188	234	235	374	192	235	238	206	147	146	146	196	142	141	139	214	126	149	150	222	129	153	154	172
ENSG00000085185	83	54	53	53	81	51	51	51	90	54	54	55	88	53	53	54	62	38	34	34	64	35	34	34	64	35	35	36	67	37	37	38	134	95	93	93	133	94	91	91	141	93	94	96	139	92	92	94	151
ENSG00000085224	2380	1405	1358	1357	2379	1382	1344	1343	2447	1108	1372	1384	2447	1110	1376	1394	1690	1007	991	991	1724	976	963	963	1604	775	896	906	1694	803	930	943	2689	1917	1880	1880	2701	1899	1874	1873	2771	1438	1915	1931	2790	1446	1922	1938	2976
ENSG00000085231	182	96	92	92	165	91	84	84	230	95	119	120	217	90	111	112	113	66	68	68	110	62	61	61	135	73	83	83	136	74	81	81	229	153	144	144	220	148	139	139	282	123	178	180	300	132	186	188	268
ENSG00000085265	222	131	124	124	217	134	123	123	239	132	134	135	246	136	139	141	156	102	96	96	153	96	92	91	154	84	91	92	171	89	96	97	29	26	25	25	35	29	29	29	32	26	27	27	38	29	32	32	50
ENSG00000085274	416	248	241	241	413	254	237	238	428	219	239	242	424	219	237	240	271	168	165	165	277	166	160	159	267	142	156	157	281	146	162	162	565	383	380	380	566	383	381	381	572	313	379	390	572	310	378	389	493
ENSG00000085276	173	109	105	104	174	109	103	103	182	105	109	109	183	105	108	109	156	95	91	90	158	91	92	92	150	82	88	90	162	86	94	95	193	136	131	131	193	134	129	129	199	125	131	133	201	126	133	135	163
ENSG00000085365	890	545	539	539	903	554	544	544	928	457	559	564	942	464	564	569	766	445	442	442	769	423	418	418	754	337	413	418	789	342	420	427	1404	945	939	939	1412	949	938	938	1481	661	973	989	1489	661	974	990	1763
ENSG00000085377	411	254	247	247	409	246	241	241	416	215	243	247	415	214	239	243	359	214	209	210	364	205	200	200	341	174	190	193	358	179	196	199	239	174	171	171	241	177	169	169	253	159	176	178	257	161	178	180	272
ENSG00000085382	261	167	155	155	270	179	161	162	268	154	161	162	283	166	171	172	203	124	117	117	215	125	116	116	179	95	97	100	191	102	105	107	150	106	103	103	170	124	118	120	160	109	113	113	175	117	123	124	144
ENSG00000085415	487	290	283	283	520	329	300	304	513	255	291	294	534	271	305	309	404	271	264	263	436	292	272	270	390	212	239	244	436	229	262	266	510	363	359	359	532	384	375	376	542	297	376	379	561	308	389	395	628
ENSG00000085433	219	140	137	137	220	141	138	138	228	136	141	143	228	137	142	144	129	89	87	87	132	88	84	84	122	77	80	80	130	81	83	83	204	142	140	140	204	142	139	139	210	135	142	143	214	139	145	146	255
ENSG00000085449	1006	614	600	600	1004	611	587	587	1050	489	608	613	1051	491	607	615	758	469	459	459	766	450	442	442	746	367	429	436	787	377	442	449	1910	1318	1297	1297	1914	1316	1290	1290	2011	885	1344	1354	2018	885	1347	1358	2369
ENSG00000085465	70	49	47	47	69	47	45	45	70	43	44	46	68	42	43	45	92	59	58	58	89	57	56	56	98	59	60	62	96	59	60	62	157	121	119	119	157	120	118	118	155	107	115	116	155	106	114	115	308
ENSG00000085491	229	147	143	143	233	147	143	143	232	131	140	142	236	132	141	143	139	86	86	86	140	82	82	82	141	79	82	83	144	80	84	85	52	42	42	42	55	44	44	44	50	39	40	40	48	39	40	40	52
ENSG00000085511	543	334	324	324	542	328	319	319	561	314	325	329	548	307	318	323	476	295	288	288	478	269	272	272	451	228	257	259	467	231	260	262	470	337	328	328	472	338	329	329	495	312	342	342	499	317	347	347	526
ENSG00000085514	55	35	34	34	50	29	29	29	66	38	41	42	57	32	35	36	54	31	30	30	50	26	25	25	55	29	28	29	53	27	26	27	31	19	19	19	24	15	16	16	38	22	23	23	30	20	20	20	41
ENSG00000085552	162	98	92	92	163	97	91	91	177	93	97	97	184	97	101	101	211	127	124	124	213	116	113	113	211	108	115	114	224	111	117	117	34	26	25	25	34	26	24	24	38	27	26	26	38	27	26	26	21
ENSG00000085563	2023	1206	1188	1189	1949	1151	1138	1139	2115	850	1220	1242	2048	822	1183	1205	1907	1156	1129	1129	1817	1022	1008	1008	1835	764	1040	1054	1875	754	1031	1044	1870	1337	1325	1325	1812	1286	1273	1273	1947	908	1363	1384	1887	876	1320	1342	2158
ENSG00000085644	30	21	21	21	44	34	31	33	32	22	22	22	35	24	25	24	20	11	11	11	28	21	17	18	22	12	12	12	27	17	17	18	13	12	13	12	27	25	21	20	14	13	13	13	29	23	23	24	6
ENSG00000085662	235	158	145	145	182	116	113	113	222	124	136	138	190	106	116	118	216	156	133	133	143	90	85	86	178	94	104	107	157	79	89	92	117	81	77	77	87	57	57	57	107	67	69	69	88	57	59	59	125
ENSG00000085719	2139	1280	1258	1258	2128	1263	1237	1237	2256	880	1291	1323	2275	881	1294	1327	1889	1134	1108	1108	1914	1068	1050	1050	1859	743	1036	1048	1986	766	1074	1088	4325	2963	2966	2966	4337	2949	2946	2946	4536	1468	3027	3096	4583	1474	3047	3121	4499
ENSG00000085721	637	376	369	369	478	289	280	280	643	304	367	372	579	279	336	341	495	306	304	304	383	221	220	220	437	229	269	270	426	210	251	252	967	664	646	646	721	500	489	490	937	450	633	641	842	402	570	579	1192
ENSG00000085733	1119	714	677	677	1133	702	671	671	1197	555	704	717	1225	567	721	734	957	609	598	598	977	587	575	575	969	462	566	570	1042	484	595	602	1855	1359	1336	1337	1874	1356	1338	1338	1985	931	1404	1415	2024	941	1426	1438	1930
ENSG00000085741	71	44	35	35	70	43	34	34	72	41	38	38	72	41	39	39	74	52	51	51	75	53	53	53	76	50	50	51	77	51	51	52	76	64	60	60	78	65	62	62	79	60	63	64	81	62	65	66	155
ENSG00000085760	683	406	394	394	682	418	397	397	684	330	391	394	686	322	388	394	590	366	365	365	592	352	341	341	569	264	329	335	594	267	336	343	1131	789	778	778	1111	778	762	761	1165	517	784	796	1150	509	781	792	1239
ENSG00000085788	490	312	299	299	508	330	309	309	498	263	295	302	517	277	312	319	454	274	266	266	472	271	262	263	429	220	243	243	466	232	259	259	708	495	483	483	719	499	487	487	745	415	508	511	767	427	524	529	775
ENSG00000085831	17	11	11	11	19	14	13	13	19	13	13	13	22	14	13	13	14	8	7	7	18	13	10	10	13	8	7	7	14	9	8	8	120	78	75	75	121	80	77	77	122	75	76	77	121	76	77	78	348
ENSG00000085832	1875	1151	1110	1110	1902	1148	1106	1107	1921	808	1101	1121	1948	813	1107	1131	1447	893	873	873	1500	856	843	843	1392	640	807	820	1508	663	838	852	1242	875	865	865	1253	885	869	869	1284	648	878	886	1303	658	891	901	1547
ENSG00000085840	18	12	12	12	24	18	15	15	18	12	12	12	18	12	12	12	20	16	15	15	23	18	16	16	18	13	13	14	20	14	14	15	39	28	27	27	42	31	29	29	37	26	26	26	39	27	27	28	81
ENSG00000085871	850	493	492	491	852	492	492	492	912	220	514	527	912	221	512	525	825	507	506	506	838	487	492	492	795	207	448	465	846	217	470	487	1458	993	1023	1024	1460	990	1018	1019	1529	299	1012	1059	1542	302	1025	1074	1656
ENSG00000085872	168	108	106	106	172	105	103	103	182	103	110	111	191	109	115	116	145	97	95	95	150	94	93	93	143	86	91	91	156	92	97	98	186	140	135	136	189	141	134	134	197	130	138	139	201	131	139	140	162
ENSG00000085978	450	272	268	268	448	271	266	266	440	239	263	268	442	237	262	267	383	234	231	231	391	229	225	225	373	196	216	217	389	202	224	226	533	370	364	364	529	363	358	358	543	287	360	368	551	288	359	367	515
ENSG00000085982	960	619	590	590	960	604	581	581	964	493	577	585	949	481	568	577	820	502	493	493	825	485	473	473	769	397	436	440	806	408	452	457	1228	856	836	836	1222	835	814	814	1256	666	835	838	1259	664	836	841	1273
ENSG00000085998	411	263	257	257	405	256	250	249	422	232	260	262	432	234	260	264	439	289	277	277	426	265	259	260	433	232	259	260	445	233	264	265	684	483	473	471	688	477	468	466	725	405	491	495	739	410	495	500	889
ENSG00000085999	3	3	3	3	3	3	3	3	3	3	3	3	3	3	3	3	13	6	6	6	13	6	5	5	13	6	6	6	14	7	6	6	33	24	24	24	33	24	24	24	34	24	24	25	34	24	24	25	36
ENSG00000086015	175	110	104	104	174	103	99	99	181	100	100	100	177	100	99	100	169	99	95	95	166	91	87	87	169	93	92	93	178	95	92	93	319	237	231	231	311	228	219	219	312	209	220	222	303	202	211	213	250
ENSG00000086061	3257	1936	1927	1930	3172	1863	1844	1847	3375	831	1900	1974	3303	799	1856	1930	3176	1883	1866	1865	3103	1728	1725	1728	3059	781	1702	1740	3148	768	1709	1753	2226	1521	1549	1549	2149	1475	1495	1497	2345	745	1593	1626	2307	729	1570	1604	3820
ENSG00000086062	1775	1091	1036	1036	1790	1060	1032	1032	1833	722	1044	1059	1893	739	1079	1095	1617	1010	968	969	1646	952	937	938	1545	625	878	889	1683	658	938	951	673	485	482	482	677	485	483	483	720	395	503	511	736	405	512	521	766
ENSG00000086065	663	414	408	408	578	360	354	354	692	284	415	422	631	257	374	380	639	389	384	384	571	325	323	323	621	243	363	368	568	221	327	333	791	557	553	553	683	482	477	477	813	338	561	571	717	303	490	499	998
ENSG00000086102	875	511	495	496	917	550	521	521	892	429	491	500	937	443	510	520	663	412	396	396	721	442	411	411	623	328	356	358	715	361	397	399	589	430	417	417	626	464	441	441	616	389	435	441	644	405	454	459	705
ENSG00000086159	5	4	4	4	15	12	11	12	5	4	4	4	12	7	8	8	3	3	2	2	2	2	2	2	0	0	0	0	2	1	3	2	13	9	9	9	19	15	14	14	16	10	11	11	17	11	12	12	47
ENSG00000086189	176	103	101	101	177	103	101	101	175	88	103	103	175	88	101	102	173	111	108	108	173	105	105	105	164	91	99	99	170	93	102	102	239	174	171	171	229	166	165	165	237	138	169	169	236	140	171	171	243
ENSG00000086200	420	257	249	248	425	257	247	247	432	229	251	252	444	231	254	255	323	186	182	182	330	180	180	180	311	156	172	174	337	165	182	185	516	375	357	357	519	371	358	358	557	316	378	380	572	320	387	389	543
ENSG00000086205	698	416	410	410	331	194	189	189	658	295	383	385	404	182	226	230	688	410	399	399	347	190	184	184	634	272	355	361	446	186	246	252	434	293	292	292	205	141	143	143	446	235	300	301	303	154	199	199	668
ENSG00000086232	913	577	549	549	885	548	524	523	971	427	565	576	965	420	557	569	870	551	533	533	863	523	501	501	861	396	514	518	890	398	519	526	1299	910	892	892	1265	875	863	863	1337	616	905	915	1340	610	901	912	1311
ENSG00000086288	20	15	13	13	20	13	13	13	18	9	10	11	11	6	7	8	15	8	8	8	15	7	7	7	13	7	7	7	12	6	6	6	1	1	1	1	1	1	1	1	1	1	1	1	1	1	1	1	1
ENSG00000086289	194	131	120	120	195	122	117	117	197	107	117	118	204	111	120	121	170	105	104	105	174	102	101	101	163	88	95	97	180	96	104	106	445	344	330	330	446	335	326	326	468	266	336	340	487	273	346	351	735
ENSG00000086300	1143	687	673	673	1141	685	671	671	1173	451	681	695	1176	450	681	696	1008	591	577	577	1013	559	554	554	985	376	541	545	1033	379	557	564	900	656	650	650	899	653	648	648	929	432	663	674	930	433	663	674	834
ENSG00000086475	486	303	298	298	371	228	222	222	515	270	303	312	417	217	243	252	515	312	304	304	414	230	225	225	503	236	285	291	432	202	234	238	639	441	436	436	493	350	342	342	679	379	463	465	566	328	390	394	750
ENSG00000086504	246	155	141	141	245	152	138	138	257	119	149	152	257	122	150	153	202	130	128	128	205	123	121	121	197	92	117	118	211	96	122	123	379	278	274	274	381	279	269	269	409	205	291	294	415	205	293	296	591
ENSG00000086506	0	0	0	0	0	0	0	0	0	0	0	0	0	0	0	0	0	0	0	0	0	0	0	0	0	0	0	0	0	0	0	0	1	1	1	1	1	1	1	1	1	1	1	1	1	1	1	1	1
ENSG00000086544	397	256	245	245	401	249	239	239	419	235	249	256	423	236	249	256	370	227	221	221	378	224	220	220	364	190	206	208	387	204	220	223	324	250	237	238	334	246	237	238	326	209	233	239	349	216	242	249	334
ENSG00000086548	142	83	83	83	144	84	83	83	155	80	90	92	153	79	88	90	49	30	29	29	49	27	26	26	51	27	28	28	53	27	28	28	0	0	0	0	1	1	1	1	0	0	0	0	1	1	1	1	0
ENSG00000086570	0	0	0	0	0	0	0	0	0	0	0	0	0	0	0	0	0	0	0	0	0	0	0	0	0	0	0	0	0	0	0	0	2	2	2	2	2	2	2	2	2	2	2	2	2	2	2	2	4
ENSG00000086589	305	191	185	185	305	187	182	182	313	169	185	186	311	168	183	184	264	165	165	165	265	160	160	160	247	127	146	148	262	134	153	155	375	256	254	254	375	256	253	253	394	210	264	266	397	213	266	269	334
ENSG00000086598	4389	2605	2563	2565	4413	2541	2531	2533	4628	885	2574	2686	4742	901	2619	2737	3966	2374	2364	2367	4055	2262	2270	2271	3950	818	2179	2276	4235	843	2274	2386	4725	3190	3262	3264	4740	3153	3245	3247	4974	917	3234	3410	5056	928	3271	3461	5872
ENSG00000086619	1188	733	680	680	1188	703	674	675	1174	516	652	669	1222	528	676	693	964	601	578	578	982	563	556	556	925	401	522	531	1011	421	553	563	975	709	680	680	984	690	678	678	987	522	676	685	1033	537	704	714	846
ENSG00000086666	1281	770	748	748	1036	600	593	593	1249	433	711	731	1057	367	595	614	1047	652	625	625	907	514	495	494	958	376	550	555	873	321	475	481	1296	906	901	901	1067	739	732	732	1309	486	885	904	1090	412	731	747	1336
ENSG00000086696	1009	604	580	580	1055	637	600	600	1025	408	581	589	1069	422	610	618	1026	619	609	609	1079	636	614	614	1004	382	568	578	1079	405	604	614	578	406	402	402	606	431	423	422	615	304	417	426	643	322	440	449	509
ENSG00000086712	275	175	173	173	276	177	174	174	292	166	175	177	290	164	173	175	203	125	119	119	207	115	110	110	196	106	110	114	211	108	112	116	333	241	239	239	333	239	236	236	353	235	252	253	352	234	249	251	350
ENSG00000086717	1	1	1	1	2	3	2	2	1	1	1	1	1	2	1	1	1	1	1	1	1	1	1	1	0	0	0	0	0	0	0	0	8	5	5	5	9	6	5	6	9	5	5	5	10	6	6	6	16
ENSG00000086730	142	91	83	83	152	99	89	89	149	81	85	87	172	93	97	101	100	68	66	66	122	87	77	75	95	59	61	61	115	68	70	70	37	27	27	27	47	38	33	32	34	25	27	27	42	32	33	33	66
ENSG00000086758	4259	2578	2513	2513	4281	2563	2502	2502	4406	2012	2558	2591	4429	2011	2565	2599	3623	2168	2123	2123	3647	2071	2034	2034	3525	1607	1977	2011	3691	1636	2024	2066	3670	2614	2564	2564	3680	2597	2547	2547	3831	2012	2626	2662	3885	2022	2655	2695	4412
ENSG00000086827	347	187	181	181	351	190	184	184	363	161	184	190	368	164	188	194	292	167	165	165	292	158	157	157	281	139	154	155	292	140	158	159	399	279	275	275	403	279	276	276	409	225	276	278	416	230	280	284	481
ENSG00000086848	140	93	92	92	190	142	127	127	157	90	96	97	204	111	126	129	140	88	86	86	187	126	103	105	141	85	86	86	197	107	113	114	194	144	143	143	226	177	159	159	203	135	148	147	238	152	166	166	184
ENSG00000086967	0	0	0	0	0	0	0	0	0	0	0	0	0	0	0	0	1	1	1	1	1	1	1	1	0	0	0	0	0	0	0	0	0	0	0	0	0	0	0	0	0	0	0	0	0	0	0	0	0
ENSG00000086991	27	19	14	14	32	21	16	17	15	8	8	8	24	10	10	10	12	8	7	7	16	11	9	12	5	4	4	4	5	4	3	3	58	42	39	39	50	39	32	32	51	31	32	32	41	25	26	26	33
ENSG00000087008	425	256	245	245	421	257	243	243	454	229	257	261	453	228	256	259	340	207	198	198	335	193	188	188	331	173	190	191	347	177	196	197	390	268	258	258	386	264	251	251	390	236	258	260	391	235	257	259	395
ENSG00000087053	322	190	181	181	322	186	176	176	329	168	181	184	333	168	181	184	181	99	96	96	182	94	91	91	182	88	92	92	190	89	95	97	221	155	152	152	221	152	150	150	221	140	150	151	223	139	150	151	222
ENSG00000087074	605	389	372	373	617	389	366	367	612	281	361	369	643	290	374	380	530	335	323	323	543	318	309	310	500	250	285	288	555	271	307	312	186	139	132	132	190	143	136	136	198	126	135	137	209	135	143	146	183
ENSG00000087076	20	15	15	15	19	14	14	14	23	16	17	17	23	16	17	17	20	16	16	16	19	14	13	13	18	12	12	12	18	12	11	11	500	379	377	377	502	376	372	372	548	265	401	406	554	263	404	410	557
ENSG00000087077	397	251	244	244	397	246	236	236	429	221	255	260	430	219	253	258	363	231	222	222	355	219	211	211	359	182	213	215	368	183	216	218	337	245	239	239	331	244	238	238	357	209	251	251	351	203	245	245	346
ENSG00000087085	33	24	23	23	33	23	22	22	34	20	21	21	35	21	22	22	18	13	12	12	18	12	11	11	16	11	10	10	17	11	10	10	52	39	38	38	53	40	39	39	55	36	39	39	56	37	40	40	56
ENSG00000087086	23192	11655	14393	14509	19106	9163	11457	11543	24622	705	11368	14985	21553	597	9693	12944	22790	11518	14123	14296	19023	8634	11048	11133	22381	699	10405	13379	20621	594	9198	11980	64812	25335	43714	45242	52754	19826	35031	36363	69055	790	23925	46575	59596	657	20157	39924	87409
ENSG00000087087	368	235	224	224	378	236	224	224	378	198	215	217	394	208	225	227	323	200	185	185	331	192	180	180	303	168	172	172	319	172	177	177	376	284	275	275	377	284	273	273	401	257	287	291	406	262	291	296	421
ENSG00000087088	157	117	101	101	174	124	108	107	192	94	115	119	211	102	122	127	160	99	93	93	160	92	84	84	179	87	102	102	188	90	105	106	271	201	198	199	277	207	199	198	317	163	231	233	323	168	236	239	344
ENSG00000087095	417	248	241	241	417	245	235	235	430	221	240	243	431	220	236	241	323	217	202	202	327	198	190	190	294	169	180	181	320	175	187	188	690	490	478	478	698	487	477	477	704	381	469	479	720	389	480	491	825
ENSG00000087111	163	97	90	90	176	108	100	100	180	94	98	100	195	102	108	110	155	95	95	95	167	105	100	100	154	86	90	91	161	90	95	96	195	135	137	137	201	144	141	142	211	133	150	152	213	136	153	155	233
ENSG00000087116	780	482	469	469	787	479	462	462	800	432	465	470	816	437	473	479	498	333	317	317	500	317	305	305	469	283	285	289	495	290	293	297	32	24	24	24	35	28	27	27	38	26	29	28	42	30	32	33	24
ENSG00000087128	1	1	1	1	1	1	1	1	1	1	1	1	1	1	1	1	0	0	0	0	0	0	0	0	0	0	0	0	0	0	0	0	0	0	0	0	0	0	0	0	0	0	0	0	0	0	0	0	0
ENSG00000087152	322	206	191	191	325	205	193	193	348	190	204	208	356	194	207	212	293	190	190	189	301	186	185	185	304	171	183	185	325	184	195	198	589	442	430	430	592	441	431	431	651	403	470	473	671	416	486	489	746
ENSG00000087157	190	129	125	125	193	129	125	125	198	117	126	126	200	117	128	127	182	123	118	118	192	118	113	112	168	97	104	105	188	102	109	109	273	196	191	191	278	201	193	193	290	188	199	201	297	194	206	208	311
ENSG00000087191	390	238	235	235	391	235	229	229	406	192	239	241	405	192	235	237	342	224	217	217	342	215	208	208	336	176	202	204	349	180	206	208	406	297	297	297	405	296	294	294	424	234	304	305	426	233	307	308	441
ENSG00000087206	289	179	168	167	311	193	172	169	291	161	172	173	298	165	178	179	195	127	118	118	202	122	114	115	180	103	104	104	202	110	113	113	301	220	209	209	303	217	205	206	286	173	195	198	281	173	195	198	340
ENSG00000087237	245	138	132	132	248	135	134	134	259	127	139	140	262	128	140	141	254	150	147	146	258	143	139	139	265	127	144	148	278	128	146	150	23	17	17	17	23	17	17	17	22	16	16	16	22	16	16	16	40
ENSG00000087245	698	430	417	416	702	427	409	409	752	356	433	444	756	355	434	445	365	242	240	239	369	228	221	221	359	194	220	221	391	205	234	236	58	42	42	42	58	42	41	41	61	40	42	43	62	41	43	44	72
ENSG00000087250	2	1	1	1	2	1	1	1	2	1	1	1	6	1	2	2	1	1	1	1	1	1	1	1	1	1	1	1	3	2	3	3	0	0	0	0	0	0	0	0	0	0	0	0	1	1	1	1	0
ENSG00000087253	389	237	230	230	391	237	229	229	421	227	241	247	415	226	240	246	256	162	159	158	277	167	151	151	259	132	144	151	280	137	149	156	776	549	535	535	776	543	533	532	800	460	549	552	803	462	547	551	725
ENSG00000087258	353	215	210	210	349	211	201	201	366	204	212	216	375	209	214	218	343	209	201	201	346	193	189	189	328	176	185	186	356	181	190	193	31	22	22	22	31	22	22	22	31	21	21	21	30	20	20	20	14
ENSG00000087263	332	213	207	207	348	229	214	213	332	178	203	205	338	176	204	205	263	154	146	146	262	144	139	138	259	128	137	137	275	134	144	144	657	462	450	450	638	445	433	432	689	369	460	465	690	366	457	462	927
ENSG00000087266	733	460	428	429	753	478	441	441	763	417	439	444	796	432	458	462	607	407	390	390	644	406	378	378	586	334	356	357	643	356	375	375	510	391	379	379	521	393	383	387	530	351	375	379	542	359	381	387	697
ENSG00000087269	370	251	242	242	368	249	244	241	383	213	240	246	391	218	247	254	333	236	220	221	346	233	222	220	315	189	204	208	366	209	228	233	532	400	384	384	539	400	383	383	542	338	387	392	569	348	403	408	673
ENSG00000087274	1835	1146	1109	1110	1820	1124	1088	1088	1931	839	1150	1166	1927	835	1146	1162	1483	897	876	876	1471	860	845	844	1476	663	837	845	1521	680	857	866	1845	1304	1293	1293	1816	1283	1263	1262	1966	933	1330	1356	1959	927	1323	1348	1826
ENSG00000087299	510	323	301	301	380	243	230	233	552	242	322	329	391	212	237	239	559	372	340	339	459	281	259	258	507	218	291	295	429	207	243	245	246	182	171	171	191	143	133	133	266	149	184	185	194	125	136	137	229
ENSG00000087301	339	212	202	202	338	210	197	197	346	197	202	205	340	193	198	201	300	175	172	172	304	172	169	169	289	151	162	162	299	154	167	167	245	170	170	170	245	171	170	170	256	169	177	179	250	169	174	176	230
ENSG00000087302	590	344	336	336	575	338	329	328	612	239	342	348	596	231	332	338	515	310	308	308	490	281	273	273	492	190	281	282	496	187	275	277	348	255	251	251	341	249	246	246	373	177	264	269	355	170	251	256	504
ENSG00000087303	295	179	173	173	293	179	174	174	305	165	174	178	302	164	174	179	218	137	127	127	219	122	118	118	204	111	115	116	220	115	119	120	157	109	108	108	157	109	108	108	162	107	110	110	162	107	110	110	95
ENSG00000087338	436	272	265	265	408	251	245	245	443	223	261	265	424	212	248	252	335	214	208	208	315	186	186	184	326	173	195	198	330	171	192	195	451	310	307	307	431	288	289	289	468	269	312	315	459	261	305	308	380
ENSG00000087365	1053	633	622	622	1078	645	622	621	1127	479	648	661	1160	493	664	678	983	624	619	619	1011	619	610	611	973	453	588	595	1039	467	615	624	1507	1099	1088	1088	1535	1106	1089	1089	1570	727	1110	1121	1602	735	1123	1135	1752
ENSG00000087448	483	291	284	284	486	292	277	277	493	258	279	281	498	264	282	285	336	215	213	213	337	191	194	194	309	181	188	188	343	188	196	196	861	604	590	590	864	595	578	578	898	511	603	606	908	517	608	612	945
ENSG00000087460	3034	1829	1812	1813	3054	1820	1799	1800	3269	762	1863	1932	3330	771	1887	1965	2676	1641	1616	1617	2713	1576	1558	1558	2651	656	1524	1564	2816	669	1582	1631	1266	927	924	924	1275	929	923	924	1352	518	972	989	1376	530	985	1003	1542
ENSG00000087470	851	502	495	495	854	500	492	492	864	415	490	499	867	414	493	503	598	366	355	355	613	365	346	348	580	297	328	331	625	316	349	352	927	654	651	651	930	657	650	650	943	501	656	662	951	501	657	664	1056
ENSG00000087494	2	2	2	2	2	1	1	1	1	1	1	1	2	1	1	1	0	0	0	0	0	0	0	0	0	0	0	0	0	0	0	0	3	2	2	2	3	2	2	2	3	2	2	2	3	2	2	2	10
ENSG00000087495	22	12	12	12	29	18	17	17	25	14	14	14	31	17	17	17	14	8	8	8	18	11	10	10	13	7	7	7	15	8	8	8	0	0	0	0	3	3	2	2	0	0	0	0	2	1	1	1	1
ENSG00000087502	798	488	473	473	822	497	476	477	819	384	481	479	853	392	487	494	722	429	415	414	733	412	397	396	705	313	389	391	752	330	408	410	1447	1040	1043	1043	1443	1020	1023	1023	1495	682	1045	1061	1526	686	1061	1077	1744
ENSG00000087510	1	1	1	1	1	1	1	1	1	1	1	1	1	1	1	1	4	3	3	3	4	3	3	3	4	3	3	3	4	3	3	3	0	0	0	0	0	0	0	0	0	0	0	0	0	0	0	0	0
ENSG00000087586	64	31	30	30	79	42	39	44	55	26	26	27	60	29	32	33	38	24	24	24	36	26	27	24	39	23	24	24	44	26	33	32	247	186	179	179	234	172	163	164	259	162	182	185	249	150	173	177	275
ENSG00000087589	122	72	68	68	128	77	70	70	125	65	66	66	128	68	69	69	86	53	52	52	100	64	54	55	80	48	48	48	93	52	52	52	34	24	24	24	37	27	27	27	34	22	24	24	35	23	25	25	64
ENSG00000087842	120	76	74	74	121	74	71	71	124	66	74	76	131	68	77	79	96	61	61	61	101	59	59	59	90	47	54	55	101	52	60	61	227	170	168	168	232	171	168	168	230	132	165	166	234	133	167	168	286
ENSG00000087884	117	77	75	75	140	100	86	86	110	60	67	67	137	73	83	84	102	69	67	66	146	107	86	87	92	48	54	55	136	65	77	78	188	140	133	133	193	143	136	136	194	88	137	139	196	89	140	142	137
ENSG00000087903	88	58	54	55	88	60	51	53	78	46	45	46	75	45	43	43	88	54	51	51	104	64	57	57	77	42	41	42	91	47	46	47	15	11	10	10	24	18	17	18	14	9	9	9	17	12	11	10	9
ENSG00000087995	194	135	122	123	132	91	84	88	181	112	125	125	145	84	96	97	179	120	115	115	106	70	70	71	166	89	99	99	140	72	84	84	414	293	287	287	245	178	176	176	422	237	290	295	328	188	235	237	524
ENSG00000088002	2	1	1	1	7	5	3	4	2	1	1	1	10	4	4	4	4	3	3	3	16	15	7	7	4	2	2	2	12	7	7	7	0	0	0	0	3	3	3	4	0	0	0	0	7	4	5	5	2
ENSG00000088035	261	164	160	160	264	164	160	160	268	138	161	161	269	137	162	162	184	112	105	105	185	105	99	99	179	90	94	96	188	91	96	98	384	261	254	254	379	258	252	252	405	221	265	269	405	220	264	268	397
ENSG00000088038	95	69	65	65	95	68	62	62	110	69	72	75	113	70	72	75	106	66	64	64	109	64	62	62	102	57	59	59	110	59	61	61	83	59	59	59	84	59	59	59	81	55	57	58	85	58	59	60	61
ENSG00000088053	3	2	2	2	8	7	7	7	1	1	1	1	3	3	3	3	1	1	1	1	8	8	7	7	0	0	0	0	7	5	6	6	2	2	1	1	7	6	4	4	2	1	1	1	6	4	3	3	0
ENSG00000088179	921	546	534	534	926	546	528	528	925	483	530	536	929	483	527	532	709	408	386	386	715	391	371	371	687	353	363	367	712	356	369	374	740	532	519	519	747	536	517	517	760	483	527	531	772	488	534	538	536
ENSG00000088205	1046	622	615	615	979	583	564	564	1087	490	619	628	1031	459	580	589	919	579	550	550	859	505	481	481	869	400	503	512	894	396	495	502	1498	1051	1042	1042	1347	946	933	933	1558	683	1061	1086	1467	652	994	1018	2022
ENSG00000088247	624	420	400	400	621	402	385	385	652	336	410	410	680	342	424	427	605	390	369	369	603	358	343	343	581	281	336	341	616	284	342	346	842	624	611	610	827	602	591	591	883	436	616	626	908	445	637	648	844
ENSG00000088256	478	327	303	303	497	343	319	319	517	298	329	332	551	317	353	356	457	312	300	300	465	290	280	279	441	241	272	274	484	257	288	289	471	368	351	350	479	357	345	344	493	317	362	364	536	338	386	388	451
ENSG00000088280	141	89	84	84	169	110	99	99	148	80	86	87	170	91	100	101	132	85	79	79	145	89	82	83	137	80	80	80	158	87	88	89	229	162	156	156	241	170	161	161	242	156	160	162	244	156	161	163	296
ENSG00000088298	440	293	281	281	436	287	269	269	455	226	282	288	447	218	269	274	503	319	302	302	508	308	287	287	475	228	273	275	501	235	281	284	382	277	268	268	388	278	269	269	385	223	276	277	397	223	279	282	374
ENSG00000088305	29	22	22	22	29	22	21	21	28	21	20	20	29	22	21	21	33	21	21	21	35	22	19	19	35	21	22	22	35	20	21	21	74	54	52	52	74	52	50	50	72	49	50	51	76	51	52	53	93
ENSG00000088320	14	7	7	7	14	7	7	7	12	6	6	6	12	6	6	6	6	5	4	4	8	4	4	4	4	3	3	3	8	4	4	4	0	0	0	0	0	0	0	0	0	0	0	0	0	0	0	0	1
ENSG00000088325	64	38	38	38	66	40	40	40	68	38	39	40	70	40	41	42	71	40	39	39	76	42	40	40	71	38	38	38	77	40	39	39	264	191	184	184	267	190	187	187	279	169	187	193	287	173	194	200	270
ENSG00000088356	55	34	33	33	54	33	31	31	56	32	32	33	56	32	32	33	59	36	35	35	61	37	36	36	57	32	34	34	61	34	37	37	103	80	80	80	103	80	77	77	106	70	81	81	106	70	79	79	102
ENSG00000088367	215	131	131	131	214	128	127	127	226	134	136	136	227	134	137	137	157	95	89	89	162	93	86	86	152	84	83	84	157	85	85	86	323	222	215	215	327	218	212	212	348	215	225	229	359	219	230	233	306
ENSG00000088386	447	287	275	275	442	286	271	273	448	231	275	277	460	237	283	285	462	299	286	286	473	284	277	278	440	226	261	262	476	236	274	276	152	113	109	109	158	117	113	113	158	107	113	114	171	112	120	121	199
ENSG00000088387	1043	632	616	616	1018	612	590	590	1055	559	610	615	1023	541	588	594	920	556	538	538	896	510	503	503	896	458	510	514	921	458	512	518	661	475	459	459	657	471	458	458	668	425	465	472	649	417	456	464	513
ENSG00000088448	1476	906	874	874	1474	880	860	860	1340	613	785	795	1283	580	750	761	1093	660	639	639	1100	606	592	592	987	434	533	541	1001	426	523	530	835	581	574	574	825	566	560	560	770	406	515	520	752	393	502	509	699
ENSG00000088451	363	227	226	226	363	225	225	225	357	183	215	219	350	179	212	216	310	188	181	181	310	175	171	171	297	144	168	168	312	145	172	173	132	91	90	90	130	90	88	88	140	82	91	93	137	80	89	91	157
ENSG00000088538	9	8	6	6	12	8	6	6	7	5	5	5	9	4	4	5	9	5	6	6	10	8	7	7	7	5	5	5	5	3	3	3	43	29	28	28	44	29	29	29	40	26	26	26	45	29	29	30	95
ENSG00000088543	57	37	36	36	57	38	37	37	60	40	40	40	60	40	40	40	54	35	34	34	57	38	36	36	53	30	32	32	54	31	33	33	19	12	12	12	19	12	12	12	19	12	12	12	22	14	14	14	29
ENSG00000088682	552	346	336	336	556	337	330	330	563	261	328	332	583	267	335	341	551	335	327	327	559	318	310	310	532	243	299	304	570	253	313	318	562	394	389	389	562	389	382	382	588	299	393	398	603	303	400	405	686
ENSG00000088726	0	0	0	0	19	19	12	13	0	0	0	0	15	7	9	10	0	0	0	0	12	12	8	8	0	0	0	0	6	6	7	7	7	5	6	6	20	18	16	16	6	4	5	5	12	10	10	10	12
ENSG00000088727	40	24	23	23	38	23	23	23	41	24	24	24	35	22	23	23	31	18	18	18	31	18	18	18	32	19	19	19	32	19	19	19	50	34	33	33	51	35	34	34	58	35	37	38	54	34	36	37	50
ENSG00000088756	86	46	44	44	112	72	62	61	86	40	41	43	103	50	53	55	45	25	24	24	81	63	50	51	43	20	20	20	68	39	41	42	20	15	13	13	52	43	39	40	21	12	13	13	41	29	31	30	32
ENSG00000088766	1642	1016	986	986	1655	1012	978	977	1682	600	974	996	1703	602	977	1002	1498	918	886	886	1495	852	836	836	1445	523	814	831	1528	537	841	860	3997	2813	2817	2817	4002	2775	2783	2783	4212	1088	2841	2957	4247	1088	2848	2968	2815
ENSG00000088782	0	0	0	0	0	0	0	0	0	0	0	0	0	0	0	0	0	0	0	0	0	0	0	0	0	0	0	0	0	0	0	0	0	0	0	0	0	0	0	0	0	0	0	0	0	0	0	0	0
ENSG00000088808	204	136	123	123	212	138	125	125	197	113	114	118	215	122	122	128	167	110	100	100	178	112	103	103	163	94	96	98	183	102	104	106	97	76	71	71	104	83	75	76	103	76	75	75	106	77	78	78	87
ENSG00000088812	4219	2571	2496	2497	4231	2548	2479	2480	4463	1730	2582	2632	4488	1730	2596	2649	3925	2399	2335	2336	3975	2277	2235	2235	3801	1467	2160	2196	4016	1500	2219	2258	5043	3565	3523	3524	5048	3550	3496	3496	5292	2117	3619	3684	5341	2121	3644	3711	4388
ENSG00000088826	44	29	29	29	44	30	29	29	46	27	28	29	46	27	28	29	28	16	14	14	33	22	19	19	33	16	17	17	38	19	20	20	47	33	31	31	49	35	33	33	57	38	37	38	58	39	38	39	57
ENSG00000088827	602	387	368	368	606	378	362	362	628	331	373	378	641	334	376	381	580	363	348	348	586	330	316	316	546	290	314	315	605	308	330	332	136	96	92	92	139	97	92	92	141	93	95	96	145	96	98	99	133
ENSG00000088832	590	383	369	369	419	259	256	256	605	245	364	366	498	196	287	294	499	316	298	298	374	209	208	208	499	214	289	289	442	180	244	247	635	469	466	466	424	314	311	311	650	283	470	474	544	227	387	389	611
ENSG00000088833	416	266	256	256	402	257	246	246	421	218	246	252	408	211	237	243	353	224	217	217	349	213	208	208	351	191	202	206	370	195	208	215	536	371	360	360	526	362	350	350	564	319	373	379	554	312	368	374	693
ENSG00000088836	6	4	3	3	6	4	3	3	7	4	4	4	7	4	4	4	3	1	1	1	3	1	1	1	3	1	1	1	3	1	1	1	4	3	2	2	4	3	2	2	5	3	3	3	5	3	3	3	5
ENSG00000088854	550	344	330	330	550	334	317	317	557	301	322	326	553	300	322	326	356	230	220	220	361	214	209	208	324	184	193	193	361	197	206	205	326	238	236	236	326	235	234	234	331	228	237	237	333	227	237	238	251
ENSG00000088876	85	42	41	41	91	48	46	46	94	48	48	48	102	52	53	53	66	45	45	45	70	49	46	46	68	45	45	46	74	48	48	49	176	134	131	131	176	134	132	132	189	124	136	139	189	123	136	139	172
ENSG00000088881	87	60	57	57	88	56	53	53	93	57	56	57	97	57	56	57	49	36	35	35	50	36	35	35	53	34	36	36	54	34	36	36	14	12	12	12	14	12	12	12	15	11	12	12	15	11	12	12	3
ENSG00000088882	15	8	8	8	15	8	8	8	15	8	8	8	15	8	7	8	4	3	3	3	4	3	3	3	3	2	2	2	3	2	2	2	3	3	3	3	3	3	3	3	3	2	2	2	3	2	2	2	5
ENSG00000088888	851	568	521	521	910	607	550	552	840	474	502	509	954	503	569	586	804	542	485	486	852	533	497	493	735	398	420	429	907	453	510	521	1592	1208	1150	1150	1620	1206	1154	1157	1598	957	1131	1142	1756	1012	1231	1258	2036
ENSG00000088899	90	60	59	59	91	60	58	58	92	59	60	60	92	58	59	59	98	65	60	60	98	58	56	56	94	58	57	57	103	60	59	59	199	146	140	140	200	143	135	135	211	142	143	143	212	143	143	143	219
ENSG00000088926	2341	1427	1374	1376	2322	1403	1356	1358	2244	758	1297	1321	2182	731	1262	1287	2570	1512	1506	1506	2576	1444	1432	1433	2311	730	1296	1321	2387	728	1306	1333	1706	1223	1210	1210	1697	1213	1196	1196	1698	657	1186	1213	1688	647	1173	1200	2412
ENSG00000088930	1327	806	788	787	1323	797	776	776	1352	588	785	803	1347	579	776	795	1089	649	634	634	1094	614	610	610	1033	459	579	584	1075	458	591	597	1836	1297	1277	1277	1827	1293	1268	1268	1882	781	1291	1304	1892	782	1301	1314	1889
ENSG00000088970	207	121	117	117	202	119	113	113	198	99	110	112	200	101	111	113	133	85	86	86	139	86	86	86	128	71	73	75	140	75	78	81	313	230	228	228	310	224	221	221	320	201	231	234	322	203	232	235	286
ENSG00000088986	556	326	331	330	527	306	305	305	596	186	342	348	582	177	330	336	455	275	270	270	424	244	241	241	455	129	258	262	464	127	256	260	978	695	694	695	934	659	659	660	1014	260	692	722	977	245	660	690	1091
ENSG00000088992	47	31	30	30	58	41	34	34	47	27	28	28	61	32	34	34	37	25	24	24	39	27	25	25	36	24	23	23	38	26	25	25	85	60	57	57	90	65	61	61	95	59	64	64	101	63	69	69	34
ENSG00000089006	1086	637	622	623	984	568	550	549	1156	474	647	657	1096	446	607	618	931	546	522	522	851	466	445	445	898	363	487	495	890	340	462	469	1562	1096	1077	1078	1413	994	970	970	1652	672	1116	1135	1573	637	1059	1075	1520
ENSG00000089009	2893	1675	1707	1711	1382	777	802	805	2624	385	1478	1556	1627	237	911	962	2399	1386	1429	1429	1197	611	662	662	2008	336	1160	1194	1326	201	724	746	5182	3143	3581	3586	2372	1405	1630	1630	4583	499	2911	3194	2896	320	1805	1996	5976
ENSG00000089012	27	15	15	15	23	13	13	13	25	14	13	14	20	11	10	11	5	4	4	4	5	4	4	4	5	4	4	4	3	3	3	3	7	6	6	6	6	5	5	5	7	6	6	6	6	5	5	5	14
ENSG00000089022	264	176	169	169	266	175	168	168	266	156	166	171	264	154	164	169	257	140	137	137	267	136	132	133	249	116	127	129	269	121	130	132	420	319	305	305	424	317	305	305	421	254	303	307	423	255	306	311	430
ENSG00000089041	209	125	116	116	218	133	122	122	224	122	128	129	239	130	137	138	209	120	117	117	212	115	112	112	195	100	104	104	220	109	112	114	145	104	101	101	152	109	104	103	146	96	100	101	147	98	102	103	127
ENSG00000089048	322	207	202	202	319	205	199	199	324	181	203	204	324	181	202	203	235	142	139	139	240	137	133	133	229	122	131	132	247	129	138	139	748	532	527	527	748	528	523	523	756	394	522	531	765	396	527	536	716
ENSG00000089050	943	596	565	565	940	580	552	555	929	405	544	548	970	425	569	574	808	540	500	500	800	488	469	468	758	352	446	448	829	378	477	480	1381	987	953	953	1377	957	935	938	1401	599	944	959	1480	621	993	1011	1095
ENSG00000089053	1324	842	807	807	1338	849	810	808	1391	633	811	818	1418	647	832	840	1183	719	703	703	1217	715	695	696	1179	522	662	669	1263	554	700	709	2028	1411	1400	1400	2017	1404	1385	1385	2177	948	1482	1507	2183	948	1482	1509	2095
ENSG00000089057	1542	958	930	930	1542	951	913	913	1601	776	948	958	1613	784	955	968	1825	1112	1087	1087	1850	1063	1030	1030	1803	822	1030	1033	1909	837	1054	1061	2621	1901	1864	1863	2635	1893	1849	1849	2801	1371	1962	1984	2822	1369	1969	1994	1892
ENSG00000089060	335	200	195	194	345	208	200	200	355	182	200	200	363	186	207	207	275	179	177	177	281	179	175	175	286	167	180	183	303	174	189	192	115	86	84	84	116	90	84	84	121	84	83	86	121	85	84	87	79
ENSG00000089063	1198	694	679	679	1107	648	634	633	1253	372	687	704	1186	346	652	667	1038	628	618	618	978	559	544	544	984	332	559	562	1016	329	556	560	1831	1266	1286	1289	1672	1152	1162	1165	1929	541	1312	1348	1788	501	1214	1249	1945
ENSG00000089091	39	23	22	22	47	31	28	29	35	19	18	18	41	23	22	22	22	15	14	14	32	24	20	20	25	15	15	15	32	20	22	21	27	22	22	22	37	33	28	28	29	24	25	25	31	26	27	27	10
ENSG00000089094	336	214	207	206	351	225	215	217	342	196	209	213	359	207	221	226	326	182	178	178	350	200	185	186	311	151	167	169	340	166	181	183	448	327	322	322	464	334	327	328	467	297	326	333	484	305	338	346	350
ENSG00000089101	0	0	0	0	0	0	0	0	0	0	0	0	0	0	0	0	0	0	0	0	0	0	0	0	0	0	0	0	0	0	0	0	0	0	0	0	0	0	0	0	0	0	0	0	0	0	0	0	4
ENSG00000089116	0	0	0	0	0	0	0	0	0	0	0	0	0	0	0	0	0	0	0	0	0	0	0	0	0	0	0	0	0	0	0	0	0	0	0	0	0	0	0	0	0	0	0	0	0	0	0	0	2
ENSG00000089123	160	100	97	97	161	101	98	98	141	79	85	85	133	76	82	82	120	72	71	71	120	65	62	62	111	57	60	61	113	55	56	57	229	164	153	153	233	170	156	156	231	139	152	155	235	143	156	159	316
ENSG00000089127	653	391	386	386	662	392	384	384	676	311	384	391	674	310	382	390	742	430	413	413	748	402	392	392	694	295	373	377	725	298	379	383	333	230	229	229	336	226	226	226	346	190	231	231	355	195	233	233	416
ENSG00000089154	1321	798	773	773	1321	800	769	769	1389	711	799	810	1393	716	805	817	1244	742	723	723	1253	715	694	694	1241	626	692	700	1306	645	714	725	1661	1196	1178	1178	1661	1189	1167	1167	1736	1026	1208	1222	1746	1025	1213	1230	2146
ENSG00000089157	5961	3348	3525	3531	3286	1815	1916	1918	5296	589	2923	3163	3227	368	1772	1909	5380	3032	3194	3197	3075	1590	1688	1691	4455	545	2454	2630	2877	345	1519	1630	19691	10605	13720	13811	10623	5593	7411	7462	17674	779	9503	12344	10900	499	5848	7571	32315
ENSG00000089159	489	302	284	284	488	293	275	275	512	263	287	290	513	265	287	291	431	255	255	255	436	246	245	245	418	217	235	237	436	222	241	243	405	277	271	271	401	273	268	268	448	247	295	298	448	245	293	296	321
ENSG00000089163	23	13	13	13	23	13	13	13	24	14	14	14	24	14	14	14	26	17	17	17	26	17	17	17	26	17	17	17	26	17	17	17	52	36	34	34	53	37	34	34	59	38	38	38	59	38	38	38	61
ENSG00000089169	0	0	0	0	4	3	3	3	0	0	0	0	4	3	3	2	0	0	0	0	4	4	4	4	0	0	0	0	4	4	4	4	1	0	1	1	1	1	1	1	1	1	1	1	2	1	1	1	0
ENSG00000089177	324	199	186	186	325	196	185	185	330	183	192	193	331	183	190	191	265	158	158	158	267	149	150	150	254	132	144	145	269	135	147	150	708	545	531	532	707	540	529	530	704	447	517	525	716	453	523	531	809
ENSG00000089195	124	87	83	83	125	83	77	77	127	77	81	81	130	77	80	80	88	57	56	56	88	55	53	53	91	53	54	54	93	53	54	54	313	234	232	232	314	235	232	232	339	212	249	251	340	213	250	253	340
ENSG00000089199	4	2	2	2	22	19	13	12	3	2	2	2	9	6	6	6	6	3	5	4	26	25	14	15	5	2	3	3	16	8	11	11	18	12	12	12	20	14	14	15	17	11	11	11	18	12	12	12	5
ENSG00000089220	13423	8370	8272	8321	13017	7435	7858	7873	14021	1046	7494	8488	14390	1018	7569	8644	13167	8238	8217	8255	12794	7015	7515	7521	12726	1030	6862	7646	13641	1020	7098	7976	23352	14750	16470	16660	22613	13230	15773	15841	24424	1131	13568	16950	24990	1120	13709	17295	25961
ENSG00000089225	0	0	0	0	0	0	0	0	0	0	0	0	0	0	0	0	0	0	0	0	0	0	0	0	0	0	0	0	0	0	0	0	0	0	0	0	0	0	0	0	0	0	0	0	0	0	0	0	0
ENSG00000089234	270	173	165	165	274	173	166	166	285	160	172	175	291	162	172	179	265	150	146	146	263	144	141	141	257	128	135	137	266	131	137	140	430	311	310	310	431	308	306	306	453	279	317	319	457	281	319	323	407
ENSG00000089248	1285	753	752	752	1224	728	711	711	1390	382	790	805	1279	361	730	744	1310	802	802	802	1250	717	713	713	1288	361	746	767	1252	350	706	726	1938	1313	1363	1365	1840	1229	1272	1274	2106	509	1411	1465	1961	484	1306	1355	2526
ENSG00000089250	17	11	11	11	35	28	22	23	19	13	13	13	35	20	22	23	20	11	11	11	40	32	24	25	17	8	9	9	29	16	16	17	3	2	2	2	18	14	14	13	4	2	2	2	12	9	10	10	0
ENSG00000089280	757	469	459	459	791	482	465	464	799	413	470	478	810	416	472	481	612	393	384	384	652	390	373	371	615	314	362	370	673	331	380	388	513	366	353	353	531	378	363	363	542	321	364	368	566	339	383	387	325
ENSG00000089289	331	206	195	195	301	181	174	174	343	167	201	205	329	156	189	193	310	182	178	178	279	156	152	152	299	127	163	164	297	124	159	160	405	276	271	271	355	238	233	233	421	202	275	279	386	187	251	255	530
ENSG00000089327	102	69	67	67	102	68	65	65	111	65	72	72	111	64	70	70	71	47	44	44	71	47	44	44	73	43	45	45	67	39	41	42	19	16	16	16	19	16	16	16	19	15	15	15	19	15	15	15	29
ENSG00000089335	578	329	321	320	472	269	268	264	570	269	316	320	666	232	345	412	394	232	217	218	341	177	172	173	360	175	191	192	412	160	218	237	813	589	579	581	633	450	446	451	810	418	570	577	808	358	541	592	977
ENSG00000089351	155	112	101	102	180	128	112	112	161	95	97	100	183	106	110	113	143	92	92	92	163	106	96	98	148	88	90	92	158	90	92	95	136	117	113	113	141	119	113	113	145	115	117	117	151	115	118	119	143
ENSG00000089356	26	15	14	14	27	16	15	15	27	15	15	15	27	15	15	15	6	4	3	3	7	3	3	3	4	2	2	2	8	4	4	4	0	0	0	0	0	0	0	0	0	0	0	0	1	1	1	1	0
ENSG00000089472	254	150	146	146	254	152	145	145	273	144	157	160	268	142	155	158	132	77	74	74	138	72	70	70	120	64	64	64	135	69	69	69	65	50	48	48	65	48	48	48	64	44	48	49	68	46	50	51	53
ENSG00000089486	186	121	118	118	185	118	113	113	196	113	119	121	197	113	118	121	192	125	123	123	191	117	116	116	183	104	109	111	200	112	119	121	312	224	216	216	315	224	216	216	326	203	225	227	332	207	229	231	390
ENSG00000089505	1	1	1	1	1	1	1	1	2	2	2	2	5	3	3	3	5	3	3	3	4	2	2	2	6	3	3	3	6	3	3	3	8	3	3	3	8	3	3	3	8	3	3	3	7	3	3	3	8
ENSG00000089558	2	2	2	2	2	2	2	2	2	2	2	2	2	2	2	2	2	2	1	1	2	2	1	1	3	2	2	2	3	2	2	2	4	2	2	2	4	2	2	2	1	1	1	1	1	1	1	1	2
ENSG00000089597	3683	2250	2194	2193	3690	2239	2179	2179	3940	1199	2289	2336	3972	1205	2297	2348	4002	2415	2393	2392	4014	2283	2273	2274	4015	1225	2267	2321	4226	1248	2336	2394	3724	2635	2614	2613	3732	2627	2605	2604	3974	1349	2723	2788	4007	1348	2735	2806	5190
ENSG00000089639	158	98	95	96	158	96	94	95	166	93	96	97	166	93	94	96	112	74	72	72	118	73	71	71	112	68	69	70	119	69	70	71	42	36	35	35	42	35	35	35	39	31	32	32	40	32	33	33	54
ENSG00000089682	320	197	189	189	324	195	188	188	318	172	186	190	319	173	187	191	293	192	190	190	301	184	184	183	262	150	162	162	286	158	172	174	497	355	343	343	500	352	345	345	499	280	345	347	488	275	338	340	435
ENSG00000089685	23	17	18	18	22	18	17	17	17	13	13	13	16	12	12	12	24	22	15	15	22	16	12	11	10	8	8	8	19	9	11	10	254	182	176	176	257	181	177	177	270	152	184	186	285	157	191	193	267
ENSG00000089692	33	23	20	20	33	22	19	19	31	18	17	17	33	20	19	19	16	10	10	10	16	10	10	10	16	10	10	10	16	10	10	10	1	1	1	1	1	1	1	1	1	1	1	1	1	1	1	1	2
ENSG00000089693	925	603	576	576	936	588	562	562	1004	372	606	618	1032	381	617	630	944	595	583	586	953	565	555	557	947	343	558	569	1008	351	574	587	1258	934	927	926	1269	925	916	916	1349	485	950	976	1393	495	971	999	1466
ENSG00000089723	32	23	21	21	31	20	19	19	28	18	18	18	31	19	19	19	33	15	15	15	33	14	14	14	33	15	15	15	34	15	15	15	26	21	21	21	26	21	21	21	24	18	18	18	25	19	19	19	40
ENSG00000089737	1247	794	773	773	1259	801	774	774	1287	577	781	790	1307	584	791	803	1114	666	653	654	1132	642	630	630	1093	471	614	623	1177	492	646	658	1159	834	829	829	1164	835	828	828	1226	581	860	866	1237	583	862	870	1395
ENSG00000089775	474	287	262	262	526	329	294	293	482	246	256	258	544	280	297	299	353	224	216	216	392	256	228	227	319	174	184	184	390	207	225	224	171	116	111	111	199	143	133	133	173	102	109	108	201	127	130	130	108
ENSG00000089818	475	283	277	277	473	279	272	272	483	226	279	281	483	227	281	283	359	215	212	212	362	205	201	201	350	170	199	201	366	176	207	209	558	378	378	378	556	373	373	373	603	300	401	408	606	303	403	410	701
ENSG00000089820	219	152	147	147	218	149	138	138	252	153	158	162	256	156	159	164	196	139	135	135	197	132	129	129	203	128	130	132	215	135	137	139	108	80	80	80	112	81	80	80	110	77	80	80	117	81	84	84	126
ENSG00000089847	45	29	27	27	45	28	26	26	48	30	30	30	48	30	29	29	64	38	35	35	63	38	36	36	61	33	32	32	62	35	34	34	45	36	32	32	43	32	29	29	43	34	30	31	45	34	30	31	68
ENSG00000089876	369	212	211	211	367	204	202	202	375	190	209	210	383	192	211	213	271	159	152	152	277	157	151	151	271	138	148	149	284	142	151	152	352	245	238	238	354	246	238	238	356	203	239	245	365	208	244	250	457
ENSG00000089902	557	347	334	334	557	338	329	329	567	301	335	340	573	305	338	343	416	256	248	248	419	240	234	234	407	213	232	235	432	222	242	245	364	244	243	243	364	243	242	242	383	232	251	255	388	235	254	259	299
ENSG00000089916	961	575	557	557	984	578	567	566	983	517	562	567	1015	532	572	578	777	448	433	433	811	442	420	421	744	370	396	399	807	389	416	419	772	562	552	552	787	576	562	562	812	538	576	583	829	553	586	595	860
ENSG00000090006	1010	674	633	633	1016	650	613	613	1081	546	656	668	1109	551	658	670	675	423	399	399	691	405	388	388	688	341	383	387	754	366	416	420	44	33	32	32	46	34	33	33	45	30	31	32	48	33	34	35	30
ENSG00000090013	844	541	516	516	858	540	505	505	908	281	538	544	942	290	548	554	930	598	591	591	936	579	572	572	924	273	559	567	983	285	587	595	1008	726	723	722	1014	728	716	716	1059	335	740	758	1075	336	748	766	1121
ENSG00000090020	135	82	80	80	142	88	80	80	132	78	75	75	137	78	76	77	87	50	48	48	90	59	54	54	75	41	43	44	84	47	48	49	32	26	26	26	34	26	28	27	31	25	26	26	30	24	25	25	17
ENSG00000090054	572	328	322	322	521	301	297	297	548	244	303	309	489	220	278	284	421	253	245	245	377	217	211	210	391	186	229	232	351	167	201	203	278	201	198	198	256	186	183	183	272	169	193	194	245	155	177	178	359
ENSG00000090060	2626	1532	1474	1474	2660	1530	1489	1489	2711	1071	1497	1512	2730	1068	1514	1531	1937	1184	1146	1146	1951	1121	1098	1099	1879	778	1060	1078	1989	802	1100	1120	1403	964	951	953	1419	957	953	956	1478	723	981	997	1503	734	994	1011	1367
ENSG00000090061	342	207	196	196	347	207	193	193	342	169	194	196	350	172	196	198	201	126	126	126	204	120	121	121	192	101	116	117	202	103	117	118	177	124	120	120	178	123	121	121	188	113	126	130	190	114	127	131	97
ENSG00000090097	100	73	67	67	99	69	66	66	111	69	72	72	122	74	79	79	101	51	51	51	100	50	50	50	108	50	50	51	126	59	59	60	241	187	184	184	243	185	182	182	285	173	214	215	299	181	221	222	279
ENSG00000090104	2242	1306	1291	1291	2250	1303	1286	1286	2331	765	1305	1345	2314	760	1296	1340	1279	746	737	738	1282	705	701	701	1231	458	680	687	1301	473	699	709	1045	735	736	736	1047	737	738	738	1082	485	756	767	1077	481	751	764	1308
ENSG00000090238	126	88	84	84	124	81	78	78	141	76	86	87	142	78	88	88	119	81	81	81	117	75	75	74	117	62	72	73	117	64	72	73	138	107	107	107	137	101	99	99	140	85	104	104	143	86	103	104	118
ENSG00000090263	262	155	152	152	260	153	148	148	263	108	154	155	267	107	153	155	282	170	167	168	292	163	163	162	272	107	152	154	292	111	156	159	459	325	322	322	461	325	321	321	484	175	331	338	488	174	333	340	713
ENSG00000090266	599	373	358	359	615	387	367	366	662	159	370	384	685	167	385	398	553	341	327	327	593	357	331	331	556	149	307	311	619	164	336	340	582	415	416	416	600	425	419	419	638	171	424	441	671	181	440	457	701
ENSG00000090273	334	217	201	201	285	177	163	163	325	161	190	193	291	142	171	174	345	215	205	205	322	191	186	186	334	160	192	194	331	151	188	190	240	177	170	170	193	145	138	138	243	141	167	168	212	124	146	146	263
ENSG00000090316	314	205	192	191	333	214	198	198	323	167	192	193	337	172	197	200	330	208	204	204	349	214	204	205	326	171	190	194	362	185	208	212	426	306	295	295	433	304	292	292	448	262	302	305	473	275	316	318	604
ENSG00000090339	386	237	232	232	392	240	233	233	412	216	242	246	413	212	241	246	328	199	191	191	339	198	186	186	320	162	174	178	346	174	187	191	193	140	138	138	193	140	137	137	200	129	143	144	203	131	144	145	230
ENSG00000090372	292	202	189	189	296	200	185	181	290	174	184	184	296	177	190	187	266	185	174	174	270	173	167	169	257	145	157	157	270	146	158	160	407	306	300	300	414	313	300	300	438	280	316	318	451	289	320	325	489
ENSG00000090376	877	516	507	506	872	509	500	500	878	447	492	497	855	434	481	486	589	339	331	331	582	314	310	310	551	277	294	298	571	281	303	307	107	80	79	79	115	87	83	83	113	78	80	81	118	80	83	85	84
ENSG00000090382	2892	1705	1681	1681	2696	1542	1530	1544	3018	582	1668	1745	2877	541	1590	1675	1669	1037	1005	1004	1651	955	924	937	1606	417	917	942	1694	418	945	976	6820	4401	4760	4776	6328	3988	4353	4380	7142	816	4482	4950	6794	751	4238	4693	3519
ENSG00000090402	0	0	0	0	0	0	0	0	0	0	0	0	0	0	0	0	0	0	0	0	0	0	0	0	0	0	0	0	0	0	0	0	4	3	3	3	4	3	3	3	4	3	3	3	4	3	3	3	0
ENSG00000090432	259	169	163	163	260	165	159	159	287	160	179	180	290	163	182	183	315	193	187	187	319	182	177	177	309	153	175	176	332	162	184	185	254	185	180	180	255	182	179	179	260	163	184	185	268	168	188	190	329
ENSG00000090447	29	22	20	20	53	46	35	35	29	19	19	19	44	25	27	25	30	24	19	19	54	46	34	36	25	15	14	14	49	29	28	29	68	52	51	51	82	64	65	63	74	56	56	56	81	62	61	61	59
ENSG00000090470	181	112	111	111	185	115	111	111	193	112	116	116	198	114	119	119	169	112	108	108	176	110	105	105	166	88	101	102	181	91	106	107	340	242	238	238	329	232	228	228	361	210	250	251	361	212	249	250	351
ENSG00000090487	758	434	418	418	762	441	425	423	794	322	428	435	805	328	437	446	596	355	348	348	607	351	343	343	586	264	333	337	608	270	343	349	724	514	509	510	734	522	514	513	741	327	512	518	753	333	519	525	757
ENSG00000090512	510	327	320	320	509	322	311	311	536	245	326	328	536	242	322	324	670	401	393	394	676	387	380	380	683	264	371	379	713	270	383	394	829	593	591	591	826	585	582	582	830	387	575	581	822	377	568	574	461
ENSG00000090520	730	443	435	435	740	445	438	438	765	335	452	458	774	338	457	464	662	401	388	388	664	383	371	371	644	284	365	369	663	284	369	373	953	681	673	673	958	678	672	672	1010	417	695	701	1014	416	698	704	1140
ENSG00000090530	177	116	109	109	183	116	112	112	178	105	108	109	184	107	110	111	110	74	72	72	115	73	68	68	105	63	65	65	118	66	69	69	11	7	7	7	18	14	12	12	13	9	9	9	20	14	15	15	29
ENSG00000090534	33	18	18	18	34	19	19	19	30	17	17	17	32	19	19	19	35	23	23	23	35	24	24	24	34	23	23	23	34	23	23	23	67	50	50	50	67	50	48	48	67	46	48	49	64	45	46	47	78
ENSG00000090539	477	319	307	307	485	313	296	296	515	292	322	324	537	301	327	329	379	253	240	240	383	240	228	228	390	220	238	241	417	227	246	249	535	393	379	379	542	384	369	369	559	335	384	387	581	347	393	396	506
ENSG00000090554	11	9	9	10	35	33	25	25	16	12	12	12	38	24	28	28	25	15	13	13	42	32	29	30	24	12	12	12	48	23	27	27	8	7	7	7	23	23	22	22	14	9	9	9	20	15	16	16	5
ENSG00000090565	405	277	261	261	405	271	256	259	391	226	244	250	410	232	251	257	318	203	195	195	331	199	188	188	294	162	171	173	323	176	185	187	729	523	508	508	737	528	509	508	773	438	526	529	799	453	541	546	604
ENSG00000090581	480	309	307	306	575	400	370	374	537	247	332	333	607	283	387	394	513	342	326	326	622	423	383	385	510	237	314	319	628	277	374	387	617	467	458	459	671	514	506	501	666	329	482	488	700	345	512	523	728
ENSG00000090612	651	398	380	381	751	487	441	443	671	338	388	394	755	377	431	439	509	293	290	290	557	331	317	319	520	252	280	286	566	275	309	315	626	430	420	423	675	481	468	468	667	377	449	456	706	403	476	483	701
ENSG00000090615	1190	783	751	751	1196	771	741	741	1291	690	783	797	1327	712	802	818	1060	695	652	652	1084	664	629	628	1061	564	634	640	1152	597	668	677	1696	1235	1209	1209	1701	1228	1196	1199	1841	1032	1287	1298	1862	1044	1300	1313	1763
ENSG00000090621	1309	835	807	808	1288	809	790	789	1308	591	804	814	1303	583	793	809	982	601	583	583	990	575	557	556	965	451	548	551	1028	463	568	571	1295	913	901	900	1288	888	880	880	1309	643	897	902	1342	651	916	920	1217
ENSG00000090659	133	88	85	85	111	73	71	71	126	73	79	79	115	67	73	73	126	76	76	76	115	72	65	66	113	62	66	66	108	59	62	62	56	47	43	43	57	46	43	43	50	38	38	38	49	39	39	39	94
ENSG00000090661	344	214	201	201	346	208	199	199	353	178	205	206	373	188	214	216	369	257	242	242	368	242	229	229	359	197	233	233	381	202	242	242	851	673	662	662	852	659	643	643	899	467	668	681	931	467	681	696	1188
ENSG00000090674	103	69	66	66	112	77	70	70	121	68	69	71	130	75	77	79	106	66	64	64	117	73	71	70	115	64	68	71	130	73	76	79	95	70	71	71	106	81	76	76	110	75	77	78	123	83	85	87	84
ENSG00000090686	1027	595	584	584	1032	598	578	578	1034	505	572	579	1052	508	582	591	678	424	412	412	680	402	389	389	637	333	373	375	652	332	373	375	402	302	299	299	408	304	299	299	409	261	298	301	411	259	297	300	328
ENSG00000090776	175	129	127	127	175	128	124	124	185	127	129	131	188	130	131	133	160	105	103	103	163	98	96	96	157	94	98	99	174	100	104	106	137	105	103	103	138	101	100	100	145	99	105	105	155	103	110	110	172
ENSG00000090857	848	526	502	501	740	458	433	433	843	443	494	506	791	414	465	476	718	435	418	418	641	356	342	341	682	349	381	382	671	331	361	362	888	641	623	623	785	563	545	545	910	571	646	656	859	539	605	612	1076
ENSG00000090861	1056	673	650	650	1067	670	650	650	1119	538	680	691	1134	539	686	698	1090	691	676	676	1096	654	640	640	1064	505	628	637	1130	514	647	656	3161	2173	2150	2150	3174	2167	2141	2141	3326	1177	2206	2244	3362	1184	2221	2262	4707
ENSG00000090863	1954	1198	1163	1163	1947	1186	1143	1143	2040	890	1186	1211	2061	897	1192	1218	1634	1016	981	977	1660	966	943	945	1584	720	912	919	1685	740	947	956	1452	1020	1006	1006	1462	1022	1013	1012	1524	775	1043	1054	1538	784	1052	1064	2063
ENSG00000090889	8	5	5	5	8	4	4	4	4	3	3	3	8	4	4	4	23	14	14	14	22	13	13	13	20	11	11	11	18	10	10	10	136	93	93	93	100	70	69	69	141	93	97	97	121	79	83	83	217
ENSG00000090905	1345	814	787	786	1355	808	783	783	1369	679	786	793	1374	678	783	793	1236	759	731	731	1256	710	688	687	1140	562	647	650	1235	587	680	682	900	655	634	635	914	653	634	634	918	541	628	633	938	554	646	652	680
ENSG00000090924	190	113	106	106	217	142	118	118	202	105	105	106	226	119	120	121	135	81	75	75	171	113	90	90	137	70	73	73	156	78	79	81	115	88	84	84	116	91	83	83	103	78	79	79	114	86	86	88	69
ENSG00000090932	1	1	1	1	1	1	1	1	1	1	1	1	1	1	1	1	0	0	0	0	0	0	0	0	0	0	0	0	0	0	0	0	6	3	3	3	3	2	2	2	4	3	3	3	4	3	3	3	1
ENSG00000090971	43	32	27	27	43	26	25	25	38	24	25	25	44	25	26	26	38	25	23	23	38	20	20	20	34	20	20	20	43	23	23	23	78	56	55	55	78	54	54	54	92	57	58	59	98	62	63	64	64
ENSG00000090975	245	157	152	152	248	157	151	151	255	148	151	153	255	149	151	153	289	171	166	166	299	172	166	166	278	154	157	157	290	159	162	162	163	130	123	123	163	130	121	121	158	115	119	120	152	111	115	116	136
ENSG00000090989	527	304	300	301	524	303	299	300	520	257	293	298	508	251	288	293	377	216	213	213	379	205	203	203	351	178	192	196	366	183	199	203	537	356	349	349	540	360	353	353	533	297	343	346	532	296	343	346	548
ENSG00000091009	393	229	231	231	396	228	230	230	439	207	253	256	446	213	259	262	314	186	183	183	317	176	172	172	323	154	179	183	354	165	192	196	491	324	322	322	492	323	319	319	533	279	347	354	549	287	353	361	537
ENSG00000091010	1	1	1	1	1	1	1	1	0	0	0	0	0	0	0	0	0	0	0	0	0	0	0	0	0	0	0	0	0	0	0	0	0	0	0	0	0	0	0	0	0	0	0	0	0	0	0	0	2
ENSG00000091039	2385	1462	1416	1416	2377	1424	1394	1394	2431	1046	1423	1444	2448	1040	1419	1444	1586	939	922	922	1601	886	883	883	1505	686	840	849	1597	700	869	880	1651	1172	1158	1158	1655	1163	1152	1152	1724	893	1204	1215	1743	894	1206	1221	1620
ENSG00000091073	106	66	62	61	88	57	53	53	98	56	58	58	92	57	55	58	98	60	54	54	84	47	44	44	73	41	41	41	68	34	34	35	93	70	69	69	78	57	55	55	93	66	65	65	78	54	54	54	109
ENSG00000091106	70	46	45	45	71	47	46	46	72	44	46	47	71	44	46	47	87	53	49	49	87	50	48	48	85	45	45	45	87	46	46	46	24	18	17	17	24	19	17	17	26	20	19	19	25	19	18	18	42
ENSG00000091127	152	94	92	92	163	104	97	97	150	83	92	92	156	86	94	95	164	92	89	89	170	90	86	86	166	77	82	82	173	79	85	85	509	354	350	350	516	358	353	353	521	301	347	351	532	308	355	359	518
ENSG00000091128	8	7	8	7	13	11	8	9	6	4	5	4	10	6	6	6	8	4	4	3	11	7	7	7	9	4	4	3	11	5	6	6	3	3	3	3	10	9	8	8	4	3	3	3	13	6	9	9	4
ENSG00000091129	120	63	61	61	121	64	62	62	123	64	65	66	122	64	65	66	61	37	36	36	64	36	35	35	56	33	34	35	58	33	34	35	1111	785	776	776	1112	784	772	772	1141	642	777	786	1138	637	774	786	875
ENSG00000091136	2538	1557	1500	1500	2542	1549	1499	1499	2661	1115	1537	1567	2675	1117	1547	1580	1630	988	968	968	1656	931	919	919	1557	730	875	881	1670	754	913	922	1045	751	742	742	1056	753	743	743	1100	636	771	775	1117	636	777	781	930
ENSG00000091137	7	4	4	4	7	5	5	4	5	3	3	3	11	6	9	9	7	6	6	6	7	6	7	6	5	4	4	4	12	6	7	7	15	8	9	9	18	13	11	11	15	9	9	9	26	14	18	18	24
ENSG00000091138	3	2	2	2	3	2	2	2	3	2	2	2	3	2	2	2	1	1	1	1	1	1	1	1	1	1	1	1	1	1	1	1	8	5	5	5	8	5	5	5	8	5	5	5	8	5	5	5	3
ENSG00000091140	1294	732	717	717	1302	733	720	720	1336	494	723	733	1333	492	718	728	986	604	593	594	1005	569	559	559	952	392	547	554	1014	395	560	572	1075	753	735	735	1072	744	728	728	1127	516	757	772	1128	509	754	770	1559
ENSG00000091157	1024	623	594	594	1032	623	591	591	1045	542	611	617	1049	545	613	620	761	463	453	453	780	456	446	446	738	389	431	433	775	398	444	446	690	494	485	485	690	494	486	486	705	444	487	492	709	444	489	494	738
ENSG00000091164	853	517	501	501	851	513	496	496	871	356	505	510	868	352	502	510	721	456	442	442	720	427	414	414	672	300	395	402	716	308	404	412	1024	752	744	744	1019	742	735	735	1069	498	758	770	1079	501	761	776	985
ENSG00000091181	18	9	9	9	18	9	9	9	18	9	9	9	18	9	9	9	9	7	6	6	10	7	7	7	9	6	6	6	10	7	7	7	2	1	1	1	3	2	2	2	2	1	1	1	2	1	1	1	1
ENSG00000091262	2764	1746	1667	1666	2533	1591	1511	1511	2904	1152	1711	1747	2784	1105	1642	1678	3115	1988	1920	1921	2883	1736	1677	1677	2997	1188	1779	1801	3099	1167	1784	1808	2832	2094	2054	2054	2539	1865	1814	1814	3008	1378	2120	2147	2878	1296	2019	2048	3799
ENSG00000091317	2997	1810	1745	1745	3014	1753	1724	1724	3111	891	1762	1801	3218	914	1816	1857	3008	1824	1776	1780	3047	1707	1690	1691	2941	877	1650	1668	3202	917	1752	1778	1977	1431	1408	1408	1993	1408	1401	1401	2059	797	1427	1451	2127	816	1462	1496	2888
ENSG00000091409	1245	749	733	733	1244	740	721	721	1292	620	751	761	1289	617	742	752	890	522	520	520	902	504	502	502	866	423	486	490	927	441	514	519	5835	4068	4079	4078	5850	4057	4058	4058	6163	1962	4215	4313	6208	1963	4233	4332	5779
ENSG00000091428	774	472	456	456	775	466	453	453	820	397	474	480	815	392	470	477	576	376	368	369	580	374	360	360	573	310	355	358	583	311	359	363	797	576	566	566	796	575	563	563	809	459	562	572	815	463	567	577	734
ENSG00000091436	1230	746	722	722	1244	729	716	717	1245	616	712	724	1289	628	733	745	945	574	546	546	966	553	523	523	900	448	510	514	953	459	522	527	1195	852	834	834	1186	838	821	822	1254	731	863	873	1258	736	867	877	1296
ENSG00000091482	5	3	3	3	5	3	3	3	3	2	2	2	3	2	2	2	6	6	3	3	6	6	3	3	2	2	2	2	2	2	2	2	77	58	58	58	77	57	57	57	83	56	60	61	81	55	60	60	42
ENSG00000091483	2347	1397	1369	1370	2171	1283	1249	1250	2469	637	1399	1435	2313	600	1315	1350	2262	1364	1359	1359	2091	1184	1184	1184	2224	596	1259	1288	2165	562	1190	1219	1545	1109	1111	1112	1384	988	984	985	1657	575	1161	1183	1523	530	1070	1091	2242
ENSG00000091490	1158	717	695	695	1153	703	688	688	1179	572	693	702	1189	575	698	708	768	480	478	478	764	452	450	450	755	370	441	448	789	377	449	457	186	128	125	125	186	128	125	125	193	125	129	130	190	122	125	127	232
ENSG00000091513	175415	73976	103753	104920	176346	72786	102422	103506	185925	3334	63726	107889	188453	3284	63254	108379	182460	78035	107426	109531	183919	70991	102951	104200	180358	3104	60784	102491	190826	3088	61747	105808	185086	82956	126868	128912	185173	81661	125618	127565	195423	4318	72855	132109	196910	4111	72071	132651	265971
ENSG00000091527	2151	1323	1303	1304	2113	1281	1251	1252	2252	810	1318	1347	2250	804	1306	1335	1794	1055	1042	1042	1779	991	978	979	1775	649	978	995	1845	656	1003	1020	2599	1842	1848	1848	2576	1810	1806	1806	2789	1053	1935	1976	2780	1042	1922	1964	3145
ENSG00000091536	26	21	20	19	50	42	35	34	17	12	12	12	27	17	17	17	47	21	18	18	64	38	29	29	43	18	18	18	47	21	23	24	27	20	18	19	38	28	26	25	28	18	18	18	31	21	21	20	33
ENSG00000091542	928	595	563	563	927	578	553	553	986	444	587	597	1017	458	602	611	882	561	542	541	904	542	524	524	890	394	517	526	951	411	540	549	1563	1157	1139	1139	1572	1146	1127	1127	1680	710	1193	1216	1732	726	1225	1249	2099
ENSG00000091583	77977	30656	44344	44959	78459	30176	44049	44648	80886	1083	26696	45093	81932	1067	26721	45578	82597	33119	46938	48194	83620	29359	45009	45812	79699	1078	26259	43795	85292	1064	26868	45641	53567	24182	36026	36550	53942	23893	35884	36410	55897	1075	23205	37203	56583	1053	23175	37507	61259
ENSG00000091592	415	267	262	262	445	293	271	273	438	256	270	272	456	261	274	277	264	160	158	158	291	181	167	167	263	144	149	151	281	151	157	160	509	374	371	371	517	381	374	375	518	333	367	371	530	344	376	380	571
ENSG00000091622	71	49	49	49	72	50	49	49	74	51	51	51	76	52	52	52	110	64	64	64	113	65	64	64	110	59	60	60	110	59	60	60	25	21	20	20	25	20	20	20	26	20	20	20	29	23	22	22	12
ENSG00000091640	241	154	153	153	255	164	157	156	255	128	155	154	266	137	160	159	198	136	133	133	214	141	136	137	188	110	122	123	213	119	132	133	559	392	387	387	580	418	401	401	611	275	417	423	627	282	428	435	707
ENSG00000091651	106	72	70	71	53	42	35	35	41	21	26	26	33	21	22	22	68	49	46	46	34	24	22	23	39	24	24	24	29	20	20	20	97	77	75	75	67	54	50	50	57	42	41	43	52	39	36	37	76
ENSG00000091656	712	437	418	418	715	432	415	415	730	400	422	425	741	406	427	430	626	371	361	361	640	361	350	350	607	324	340	342	644	338	352	355	536	379	374	374	545	387	377	377	566	367	394	395	574	371	398	399	288
ENSG00000091664	0	0	0	0	0	0	0	0	0	0	0	0	0	0	0	0	0	0	0	0	0	0	0	0	0	0	0	0	0	0	0	0	0	0	0	0	0	0	0	0	0	0	0	0	0	0	0	0	0
ENSG00000091704	0	0	0	0	0	0	0	0	0	0	0	0	0	0	0	0	0	0	0	0	0	0	0	0	0	0	0	0	0	0	0	0	0	0	0	0	0	0	0	0	0	0	0	0	0	0	0	0	0
ENSG00000091732	180	101	100	100	183	104	101	101	191	92	102	104	190	92	102	104	155	97	94	94	166	100	93	93	147	80	88	89	163	85	94	95	304	223	219	219	305	218	217	216	297	184	215	216	313	186	221	223	390
ENSG00000091831	903	575	539	539	905	553	537	537	892	468	530	537	917	475	543	550	1008	613	587	588	1003	563	545	545	958	459	532	541	995	460	535	546	18	16	16	16	17	14	14	14	19	16	16	16	18	15	15	15	6
ENSG00000091844	9	5	5	5	36	30	22	22	8	5	5	5	30	17	18	18	12	6	6	6	31	23	14	16	11	5	5	5	24	10	10	11	2	2	0	0	15	15	7	7	4	2	2	2	12	7	7	7	2
ENSG00000091879	99	69	69	69	109	78	76	75	101	65	68	69	111	73	77	78	81	49	49	49	92	60	54	54	82	46	49	49	87	47	52	52	309	217	210	210	316	224	212	213	318	201	212	212	336	210	222	223	197
ENSG00000091947	224	133	128	128	226	135	130	130	235	122	135	137	235	122	135	137	134	92	89	89	133	87	86	86	131	74	84	84	140	79	89	89	779	546	544	544	782	540	538	537	833	353	561	570	839	353	559	570	891
ENSG00000091972	65	38	37	37	71	42	42	42	60	35	35	36	61	35	36	37	28	15	16	16	33	17	17	19	27	14	14	14	27	13	14	14	16	13	15	15	22	18	20	18	18	16	16	16	17	15	15	15	29
ENSG00000091986	619	372	356	356	625	375	358	358	660	326	370	377	667	330	375	383	365	233	228	228	369	224	221	221	357	192	214	217	382	203	226	230	25	20	19	19	25	20	19	19	25	19	19	19	26	20	20	20	15
ENSG00000092009	14	9	9	9	14	10	10	10	13	8	8	8	13	8	8	8	3	3	3	3	3	3	3	3	3	3	3	3	3	3	3	3	1	1	1	1	1	1	1	1	1	1	1	1	1	1	1	1	0
ENSG00000092010	1308	801	785	785	1353	826	802	802	1419	360	812	839	1456	368	830	857	1240	736	734	734	1289	721	719	718	1233	322	694	710	1330	337	723	744	1897	1353	1360	1360	1923	1366	1371	1372	2026	460	1385	1441	2082	467	1412	1474	2393
ENSG00000092020	310	184	176	176	307	179	173	173	318	156	178	180	318	155	178	180	228	136	125	125	228	127	123	123	212	102	113	115	217	105	117	119	187	132	129	129	188	132	131	131	191	119	133	132	192	120	133	133	231
ENSG00000092036	122	83	79	78	124	78	75	75	119	63	73	74	115	60	70	71	118	75	74	74	117	73	71	71	120	66	73	74	122	66	72	74	515	364	354	354	518	355	343	343	540	230	350	359	552	225	353	363	475
ENSG00000092051	13	7	6	6	13	7	6	6	14	7	7	7	14	7	7	7	5	3	3	3	5	3	3	3	5	3	3	3	5	3	3	3	2	2	2	2	2	2	2	2	2	2	2	2	2	2	2	2	0
ENSG00000092054	0	0	0	0	0	0	0	0	0	0	0	0	0	0	0	0	0	0	0	0	0	0	0	0	0	0	0	0	0	0	0	0	0	0	0	0	0	0	0	0	0	0	0	0	0	0	0	0	0
ENSG00000092067	2	1	1	1	2	1	1	1	2	1	1	1	2	1	1	1	0	0	0	0	0	0	0	0	0	0	0	0	0	0	0	0	0	0	0	0	0	0	0	0	0	0	0	0	0	0	0	0	3
ENSG00000092068	212	124	119	119	214	120	120	120	208	106	113	115	222	110	119	122	145	92	86	86	150	92	88	88	132	76	79	79	145	82	86	86	51	36	35	35	50	34	34	34	53	34	36	36	53	34	36	36	62
ENSG00000092094	254	163	154	154	243	153	149	149	255	144	148	150	260	145	149	151	202	136	132	132	204	126	125	125	190	113	122	122	201	111	120	120	337	241	234	234	343	244	236	237	349	207	233	237	354	209	237	241	274
ENSG00000092096	79	53	51	51	82	52	50	50	84	51	53	53	87	52	54	54	33	21	21	21	34	21	21	21	36	21	22	23	37	22	23	24	23	15	14	14	23	15	13	13	24	15	14	14	24	15	14	14	17
ENSG00000092098	103	65	57	57	104	59	56	56	104	55	59	59	101	56	58	58	86	58	55	55	95	59	54	54	83	52	53	53	96	55	56	57	166	126	124	124	171	129	125	125	172	116	127	127	184	121	134	133	156
ENSG00000092108	979	589	570	569	982	581	566	566	993	427	569	579	997	421	565	576	753	453	438	436	752	436	420	420	706	305	396	405	734	311	404	413	1091	780	766	765	1098	780	767	767	1100	480	755	771	1107	483	762	778	1333
ENSG00000092140	315	199	194	194	313	200	190	190	303	169	183	184	298	163	178	179	210	129	124	124	209	116	115	115	206	107	112	113	220	109	115	116	364	259	258	258	349	245	243	243	384	234	267	269	372	223	256	258	306
ENSG00000092148	6179	3703	3622	3623	6207	3696	3604	3605	6459	2424	3721	3793	6484	2408	3725	3804	5140	3041	2975	2974	5166	2904	2843	2842	5099	1966	2822	2869	5311	1991	2880	2933	6009	4156	4151	4151	6021	4141	4130	4130	6309	2494	4256	4346	6351	2500	4276	4370	6437
ENSG00000092199	3661	2144	2165	2167	2733	1558	1568	1569	3731	1033	2136	2182	2923	851	1647	1682	3217	1889	1900	1900	2406	1290	1309	1311	3081	868	1741	1777	2503	721	1381	1407	5477	3627	3821	3822	3721	2469	2599	2600	5604	1221	3705	3897	4161	1016	2786	2923	7913
ENSG00000092200	34	15	15	15	37	17	16	16	33	14	14	14	34	15	15	15	15	9	9	9	16	8	8	8	12	6	6	6	16	8	8	8	8	8	8	8	7	7	7	7	9	9	9	9	8	8	8	8	2
ENSG00000092201	837	502	496	496	723	440	430	430	835	420	494	500	771	376	452	459	743	458	455	455	654	368	366	366	732	358	423	428	695	327	390	397	1493	1039	1032	1031	1287	894	890	890	1549	749	1048	1067	1446	692	970	990	1871
ENSG00000092203	563	347	322	322	509	315	297	295	591	306	339	341	581	300	335	337	526	304	293	293	479	269	256	257	504	254	277	277	496	246	269	270	890	632	620	620	796	563	561	561	924	513	629	641	870	483	593	603	1018
ENSG00000092208	71	43	41	41	84	51	43	43	69	34	35	35	75	36	37	37	53	35	34	34	67	51	45	45	52	33	33	33	62	41	42	41	124	95	95	95	129	95	94	94	125	76	93	93	130	80	98	98	176
ENSG00000092295	8	5	5	5	8	5	5	5	8	5	5	5	8	5	5	5	7	6	5	5	7	5	4	4	7	6	5	5	8	6	5	5	3	2	2	2	3	2	2	2	3	2	2	2	3	2	2	2	1
ENSG00000092330	370	235	230	230	377	229	222	222	392	202	230	236	402	205	230	237	327	206	204	204	331	203	199	200	328	179	195	197	346	184	203	206	457	340	332	332	462	342	330	330	488	277	347	352	499	283	351	357	526
ENSG00000092345	6	2	2	2	2	1	1	1	6	2	2	2	2	1	1	1	0	0	0	0	0	0	0	0	0	0	0	0	0	0	0	0	0	0	0	0	0	0	0	0	0	0	0	0	0	0	0	0	0
ENSG00000092377	22	18	15	15	20	14	13	13	22	15	16	16	20	13	14	14	6	3	3	3	8	4	4	4	5	2	2	2	0	0	0	0	43	31	30	30	50	33	33	33	31	20	20	20	35	23	23	23	42
ENSG00000092421	550	319	314	314	554	312	306	306	562	295	312	313	574	302	318	321	408	279	265	265	413	250	244	244	369	205	221	220	413	216	232	234	206	159	157	157	207	154	154	154	210	149	155	156	212	148	153	155	53
ENSG00000092439	2132	1284	1251	1251	2200	1347	1300	1300	2189	1004	1264	1279	2252	1044	1313	1331	1829	1105	1064	1063	1859	1067	1020	1022	1746	805	972	982	1887	844	1028	1036	3784	2732	2682	2683	3816	2751	2700	2702	3881	1716	2702	2739	3965	1753	2762	2801	3631
ENSG00000092445	143	101	95	97	170	128	106	107	141	86	87	88	175	106	106	106	97	68	61	62	126	90	74	73	81	52	51	51	127	71	73	72	147	111	108	108	141	110	105	106	152	105	108	108	154	103	109	109	183
ENSG00000092470	99	59	57	57	117	78	72	72	106	61	61	61	109	63	63	63	74	47	44	44	87	59	52	53	70	38	38	39	83	46	46	47	217	155	153	153	223	166	163	162	229	148	161	161	237	154	168	168	295
ENSG00000092529	260	154	149	149	262	159	147	147	276	147	151	152	260	141	143	145	261	156	154	154	258	145	145	145	234	132	137	140	223	128	132	135	172	128	121	121	174	128	121	121	183	126	129	129	181	124	126	126	245
ENSG00000092531	679	425	411	411	667	408	398	398	714	318	414	420	727	322	418	425	576	360	355	355	592	352	343	346	570	265	332	335	624	289	359	362	1326	932	927	927	1320	930	910	911	1361	543	945	954	1357	534	932	943	1587
ENSG00000092607	230	134	128	128	231	134	128	128	233	115	126	127	237	117	128	129	189	118	110	110	196	115	111	111	183	100	107	107	197	106	113	113	74	56	55	55	74	56	55	55	79	52	56	57	80	53	57	58	50
ENSG00000092621	905	559	548	549	908	555	538	539	1008	409	587	599	1024	415	591	603	1042	655	643	643	1047	619	604	603	1052	421	616	625	1110	426	631	641	848	588	582	582	853	591	578	579	910	410	611	619	922	414	618	626	1013
ENSG00000092758	11	7	7	7	11	8	7	7	10	6	6	6	8	5	5	5	19	13	12	12	19	12	12	12	20	12	12	12	20	12	12	12	3	2	2	2	3	2	2	2	4	3	3	3	4	3	3	3	1
ENSG00000092820	1450	934	857	858	1445	886	844	845	1501	602	877	893	1550	604	894	914	1130	713	678	678	1137	667	643	643	1091	453	625	634	1148	458	643	654	443	316	308	308	440	311	305	305	466	274	319	321	480	276	328	331	598
ENSG00000092841	2021	1180	1200	1201	1997	1165	1170	1171	3575	463	2004	2152	3876	500	2132	2304	1944	1116	1120	1120	1940	1063	1074	1075	3079	415	1660	1752	3478	452	1824	1934	3297	2167	2328	2334	3283	2150	2293	2302	6077	579	3643	4237	6953	618	4084	4803	4491
ENSG00000092847	690	433	421	421	699	434	418	418	739	416	444	449	755	419	448	453	609	369	356	356	625	357	345	345	593	309	333	335	641	322	348	351	1063	750	731	731	1070	741	727	727	1136	685	769	778	1163	698	784	794	1346
ENSG00000092850	9	6	6	6	5	4	4	4	9	6	6	6	8	5	5	5	11	6	6	6	11	6	6	6	11	6	6	6	9	5	5	5	0	0	0	0	4	4	1	1	1	1	1	1	5	3	4	4	1
ENSG00000092853	27	21	19	19	34	29	25	24	28	19	20	20	35	23	26	26	18	11	8	8	34	29	20	20	14	8	7	7	29	14	16	16	45	34	35	35	50	37	38	40	42	31	31	31	44	29	31	31	85
ENSG00000092871	437	273	255	255	442	266	255	257	481	235	281	281	494	240	285	288	398	233	211	211	411	224	201	201	372	173	191	194	417	188	214	217	751	548	531	531	807	573	563	562	851	424	586	591	912	448	627	635	834
ENSG00000092929	235	147	138	138	236	148	135	133	249	139	143	146	257	141	147	149	181	120	111	111	188	113	110	110	160	97	98	100	190	105	109	112	43	36	36	36	51	43	43	43	45	37	38	38	50	41	42	42	41
ENSG00000092931	251	165	158	158	263	178	166	166	267	150	165	167	284	159	174	178	258	157	155	155	277	162	158	158	273	141	155	157	302	153	170	173	348	249	239	239	364	260	245	247	394	232	267	269	405	238	275	277	440
ENSG00000092964	2321	1427	1393	1391	2333	1412	1376	1375	2463	938	1436	1455	2482	937	1441	1463	1796	1124	1095	1095	1853	1067	1046	1045	1728	740	990	1001	1892	784	1049	1065	1265	918	897	897	1273	908	884	884	1344	679	927	936	1373	690	941	951	1137
ENSG00000092969	126	79	75	75	125	77	74	74	139	81	82	85	138	80	81	84	89	60	58	58	89	56	55	55	86	52	55	55	88	53	56	56	490	339	328	328	490	338	324	324	514	298	344	348	523	305	350	354	224
ENSG00000092978	351	198	192	192	349	193	190	189	361	182	195	195	366	184	197	199	303	181	175	175	302	175	167	167	295	145	158	159	301	148	160	161	365	263	257	257	367	264	255	255	367	225	255	256	369	224	253	256	412
ENSG00000093000	797	502	478	478	717	440	423	424	822	401	482	494	788	375	457	469	731	463	441	441	664	382	370	370	673	339	392	397	688	324	379	386	802	576	557	557	682	481	467	467	807	455	549	556	760	421	514	521	949
ENSG00000093009	39	18	17	17	41	18	17	17	40	17	17	17	42	18	18	18	27	15	14	14	27	15	14	14	26	14	13	13	26	14	13	13	9	8	7	7	9	8	7	7	9	7	7	7	9	7	7	7	30
ENSG00000093010	799	517	494	494	799	489	469	468	840	326	493	501	874	330	501	509	911	586	570	570	927	552	542	543	884	327	521	530	970	356	560	572	362	268	257	257	358	255	244	244	373	204	254	257	388	206	260	263	489
ENSG00000093072	902	563	554	554	921	580	561	562	954	444	571	581	967	450	580	592	686	410	391	391	714	406	384	384	674	310	362	369	718	320	379	386	329	222	216	216	339	233	221	222	349	210	228	229	356	215	233	234	333
ENSG00000093134	338	198	196	196	340	201	195	195	336	172	188	192	314	162	179	183	284	168	164	164	286	161	158	158	257	136	144	146	249	132	139	141	27	25	25	25	35	32	30	30	23	21	21	21	29	25	25	25	99
ENSG00000093144	997	574	569	569	997	578	571	571	1054	420	587	597	1045	415	583	594	971	560	560	561	988	542	546	547	944	354	520	529	988	369	541	551	491	330	330	330	503	338	333	333	517	269	343	344	526	271	348	349	534
ENSG00000093167	1263	790	767	767	1246	774	751	752	1205	607	727	738	1165	577	702	711	1069	674	653	653	1055	629	608	608	906	459	536	540	922	448	526	537	1222	885	875	876	1202	856	850	849	1151	624	799	813	1128	603	779	792	1001
ENSG00000093183	545	321	318	318	555	328	320	319	572	290	321	327	579	289	322	330	397	230	226	226	403	226	216	218	398	204	217	217	426	213	227	228	439	311	311	311	437	313	309	309	476	288	326	335	481	294	330	341	473
ENSG00000093217	641	384	368	368	643	384	368	369	595	283	338	342	599	286	342	348	609	385	370	370	596	342	335	334	534	273	302	307	568	280	313	319	605	448	441	441	605	449	431	431	564	322	395	405	554	316	387	397	573
ENSG00000094631	1717	1077	1044	1044	1736	1081	1034	1033	1828	829	1083	1098	1874	844	1106	1124	1636	1025	996	996	1662	997	955	955	1633	713	937	961	1750	747	983	1008	1099	804	789	789	1115	807	785	785	1155	637	807	815	1194	658	829	836	1359
ENSG00000094661	0	0	0	0	0	0	0	0	0	0	0	0	0	0	0	0	0	0	0	0	0	0	0	0	0	0	0	0	0	0	0	0	0	0	0	0	0	0	0	0	0	0	0	0	0	0	0	0	0
ENSG00000094755	482	308	301	301	498	315	300	300	521	265	315	322	528	266	314	322	365	215	205	205	384	215	201	201	352	173	190	191	367	174	191	192	4	4	4	4	10	10	9	9	5	3	4	4	12	9	8	8	5
ENSG00000094796	0	0	0	0	0	0	0	0	1	1	1	1	1	1	1	1	0	0	0	0	0	0	0	0	0	0	0	0	0	0	0	0	0	0	0	0	0	0	0	0	0	0	0	0	0	0	0	0	0
ENSG00000094804	93	53	53	53	96	57	56	56	100	54	57	57	104	56	59	60	43	31	31	31	48	36	36	36	41	30	30	30	41	31	32	33	145	103	102	102	145	104	103	103	156	106	110	111	158	108	112	113	270
ENSG00000094841	148	96	90	90	151	99	89	89	147	86	90	92	149	86	90	92	104	65	63	63	104	60	58	58	89	47	50	50	101	53	56	56	207	150	148	148	206	149	146	146	210	132	155	156	208	130	153	154	252
ENSG00000094880	458	289	285	285	464	289	284	284	481	252	295	295	495	260	302	302	340	213	207	207	343	198	194	194	326	176	195	193	349	180	199	198	808	565	559	559	807	562	552	552	853	437	582	586	856	439	582	587	1033
[truncated: 20,055 more rows]
[truncated: 15 more columns]

## Sheet: Normalized read counts
Read counts normalized by size factor within type of reads and deduplication
(each table was normalized separately)
FeatureID	ctrl_1_PE100_ND	ctrl_2_PE100_ND	tum_1_PE100_ND	tum_2_PE100_ND		FeatureID	ctrl_1_PE100_SAM	ctrl_2_PE100_SAM	tum_1_PE100_SAM	tum_2_PE100_SAM		FeatureID	ctrl_1_PE100_1MI	ctrl_2_PE100_1MI	tum_1_PE100_1MI	tum_2_PE100_1MI		FeatureID	ctrl_1_PE100_2MI	ctrl_2_PE100_2MI	tum_1_PE100_2MI	tum_2_PE100_2MI		FeatureID	ctrl_1_PE50_SAM	ctrl_2_PE50_SAM	tum_1_PE50_SAM	tum_2_PE50_SAM		FeatureID	ctrl_1_SE100_SAM	ctrl_2_SE100_SAM	tum_1_SE100_SAM	tum_2_SE100_SAM		FeatureID	ctrl_1_SE50_SAM	ctrl_2_SE50_SAM	tum_1_SE50_SAM	tum_2_SE50_SAM		FeatureID	ctrl_1_PE50_ND	ctrl_2_PE50_ND	tum_1_PE50_ND	tum_2_PE50_ND		FeatureID	ctrl_1_SE100_ND
ENSG00000000003	1619.36	2046.94	2601.07	3271.69		ENSG00000000003	1000.74	1252.58	1602.82	2061.24		ENSG00000000003	1001.11	1257.87	1605.2	2038.14		ENSG00000000003	1001.85	1257.8	1605.97	2039.33		ENSG00000000003	963.01	1191.58	1600.27	2039.77		ENSG00000000003	550.63	673.45	697.61	803.61		ENSG00000000003	559.55	663.22	710.98	814.8		ENSG00000000003	1606.46	2011.41	2643.86	3374.78		ENSG00000000003	1648.78
ENSG00000000005	0.97	0	0.96	4.6		ENSG00000000005	1.02	0	0.87	3.71		ENSG00000000005	1.02	0	0.87	3.7		ENSG00000000005	1.02	0	0.87	3.7		ENSG00000000005	0.98	0	0.87	3.86		ENSG00000000005	0.97	0	0.85	3.92		ENSG00000000005	0.98	0	0.87	3.9		ENSG00000000005	0.96	0	0.98	4.68		ENSG00000000005	0.94
ENSG00000000419	456.3	419.21	668.08	594.35		ENSG00000000419	277.36	274.23	419.72	365.33		ENSG00000000419	276.66	266.46	425.16	358.96		ENSG00000000419	276.58	267.64	426	358.85		ENSG00000000419	261.84	262.15	419.97	367.8		ENSG00000000419	188.73	180.47	231.97	191.85		ENSG00000000419	183.91	174.1	231.48	200.04		ENSG00000000419	448.05	406.08	679.07	609.43		ENSG00000000419	469.06
ENSG00000000457	336.88	420.35	365.81	337.66		ENSG00000000457	218.44	265.84	235.22	229.95		ENSG00000000457	210.06	265.26	225.6	219.26		ENSG00000000457	210	265.24	225.58	220.12		ENSG00000000457	215.74	264.53	251.98	231.68		ENSG00000000457	186.79	238.61	202.97	192.83		ENSG00000000457	193.69	240.42	209.73	205.9		ENSG00000000457	336.99	428.39	393.35	356.67		ENSG00000000457	343.1
ENSG00000000460	157.28	173.62	192.53	156.41		ENSG00000000460	99.57	105.38	130.29	98.29		ENSG00000000460	94.27	104.42	124.95	98.07		ENSG00000000460	94.24	104.42	124.94	98.04		ENSG00000000460	100.03	92.94	131.24	108.12		ENSG00000000460	77.83	89.63	115.13	91.03		ENSG00000000460	80.22	86.46	118.35	93.68		ENSG00000000460	161.79	169.57	199.61	179.74		ENSG00000000460	141
ENSG00000000938	200.96	154.21	32.73	37.72		ENSG00000000938	123.95	105.38	22.73	25.96		ENSG00000000938	118.86	98.42	21.69	24.98		ENSG00000000938	118.83	98.42	21.69	24.97		ENSG00000000938	116.7	98.9	22.75	23.17		ENSG00000000938	105.07	94.48	23.03	20.56		ENSG00000000938	106.63	90.01	24.37	19.52		ENSG00000000938	197.22	150.6	33.27	37.45		ENSG00000000938	193.64
ENSG00000000971	54931.2	61470.9	18502.1	13377.5		ENSG00000000971	30299.6	34057.9	10679.3	7829.54		ENSG00000000971	34467.2	38747.9	11428.1	8197.87		ENSG00000000971	34547.3	38917.5	11447.4	8213.74		ENSG00000000971	27507.5	29878.8	9783.6	7229.45		ENSG00000000971	3674.42	4228.42	2230.15	2063.34		ENSG00000000971	3443.4	3950.89	2139.03	1997.49		ENSG00000000971	52350.5	57870.2	17222.3	12792.3		ENSG00000000971	56724.9
ENSG00000001036	648.52	725.34	836.54	1136.26		ENSG00000001036	409.44	479	534.27	726.95		ENSG00000001036	398.6	466.9	524.94	724.4		ENSG00000001036	398.49	466.88	524.91	724.17		ENSG00000001036	400.11	453.99	535.46	722.08		ENSG00000001036	293.8	317.34	344.54	449.28		ENSG00000001036	303.25	325.69	353.31	464.49		ENSG00000001036	647.18	726.25	852.26	1166.43		ENSG00000001036	665.53
ENSG00000001084	2067.89	2309.66	2915.86	3510.9		ENSG00000001084	1338.05	1513.63	1899.25	2207.74		ENSG00000001084	1306.47	1455.91	1889.8	2231.49		ENSG00000001084	1305.06	1455.83	1888.81	2232.63		ENSG00000001084	1267.99	1447.77	1888.12	2193.26		ENSG00000001084	829.83	901.16	968.81	1107.04		ENSG00000001084	836.39	927.32	980.75	1115.35		ENSG00000001084	2031.52	2300.35	2977.52	3602.26		ENSG00000001084	2001.28
ENSG00000001167	389.31	386.09	581.44	499.59		ENSG00000001167	253.99	259.86	384.75	300.42		ENSG00000001167	244.9	255.65	380.91	288.65		ENSG00000001167	244.83	255.64	380.89	288.56		ENSG00000001167	239.28	243.08	385.85	303.12		ENSG00000001167	225.7	210.75	318.11	260.36		ENSG00000001167	225.97	211.99	325.47	273.23		ENSG00000001167	380.07	381.53	592.96	513.94		ENSG00000001167	401.38
ENSG00000001460	41.75	37.69	9.63	16.56		ENSG00000001460	29.46	26.34	6.12	8.35		ENSG00000001460	24.59	25.21	6.07	9.25		ENSG00000001460	24.59	25.2	6.07	9.25		ENSG00000001460	47.07	47.66	12.25	16.41		ENSG00000001460	22.38	23.01	4.26	7.83		ENSG00000001460	33.26	30.79	7.83	11.71		ENSG00000001460	60.31	58.01	16.63	23.4		ENSG00000001460	36.66
ENSG00000001461	193.2	226.17	132.85	166.53		ENSG00000001461	131.06	140.11	85.69	101.07		ENSG00000001461	119.89	136.83	83.3	93.44		ENSG00000001461	118.83	136.82	83.29	93.41		ENSG00000001461	132.39	151.33	95.37	109.08		ENSG00000001461	126.47	127.18	81.87	96.9		ENSG00000001461	131.08	139.75	89.63	108.32		ENSG00000001461	198.17	239.85	146.77	182.55		ENSG00000001461	204.92
[truncated: 22,041 more rows]
[truncated: 8 more columns]
