# Supplementary material for: Effect of method of deduplication on estimation of differential gene expression using RNA-seq
Source: PeerJ. 2017 Mar 16;5:e3091. doi: 10.7717/peerj.3091 (PMC5357343; doi:10.7717/peerj.3091)
Supplement: Table S3 — Number of down- and upregulated genes, fold changes of DE genes in each set of reads, intersections of DE gene lists for each read set with standard PE100_2UMI. [file peerj-05-3091-s003.xlsx]

## Sheet: Number of DE genes
Number of DE genes for each set of reads
Type of read set	Downregulated	Upregulated	Per cent of standard gene number
			Downregulated	Upregulated
PE100_2MI (standard)	2656	1829	100	100
PE100_1MI	2658	1831	100.075	100.109
PE100_SAM	2664	1780	100.301	97.3209
PE100_ND	2793	1913	105.158	104.593
PE50_2MI	2492	1870	93.8253	102.242
PE50_1MI	2488	1877	93.6747	102.624
PE50_SAM	2508	1806	94.4277	98.7425
PE50_ND	2657	1931	100.038	105.577
SE100_2MI	2673	1819	100.64	99.4533
SE100_1MI	2648	1779	99.6988	97.2663
SE100_SAM	2156	1272	81.1747	69.5462
SE100_ND	2816	1893	106.024	103.499
SE50_2MI	2550	1838	96.009	100.492
SE50_1MI	2528	1806	95.1807	98.7425
SE50_SAM	2061	1251	77.5979	68.398
SE50_ND	2730	1913	102.786	104.593

## Sheet: Fold changes
Fold changes for all DE genes in every set of reads
FeatureID	Gene Name	PE100_2UMI	PE100_1UMI	PE100_SAM	PE100_ND	PE50_2UMI	PE50_1UMI	PE50_SAM	PE50_ND	SE100_2UMI	SE100_1UMI	SE100_SAM	SE100_ND	SE50_2UMI	SE50_1UMI	SE50_Sam	SE50_ND
ENSG00000000938	FGR	0.23	0.23	0.23	0.21	0.23	0.23	0.23	0.22	0.22	0.22	0.25	0.21	0.23	0.23	0.25	0.22
ENSG00000000971	CFH	0.27	0.27	0.29	0.28	0.28	0.28	0.3	0.28	0.27	0.29	-	0.27	0.27	0.3	-	0.27
ENSG00000001460	STPG1	-	-	0.31	-	0.39	0.38	0.34	0.37	-	-	-	-	0.37	0.37	0.38	0.37
ENSG00000001617	SEMA3F	3.12	3.12	3.19	3.19	3.19	3.19	3.29	3.29	3.07	3.09	2.96	3.08	3.12	3.13	2.99	3.17
ENSG00000001626	CFTR	0	0	0	0	0	0	0	0	0	0	0	0	0	0	0	0
ENSG00000001630	CYP51A1	2.18	2.18	2.18	2.11	2.19	2.19	2.23	2.12	2.23	2.18	-	2.15	2.18	2.13	-	2.07
ENSG00000002746	HECW1	0.16	0.16	0.16	0.2	0.29	0.28	0.29	0.3	0.17	0.17	0.25	0.22	0.22	0.22	0.28	0.23
ENSG00000002834	LASP1	2.53	2.53	2.49	2.55	2.6	2.6	2.57	2.64	2.47	2.45	-	2.5	2.53	2.51	-	2.58
ENSG00000003096	KLHL13	3.18	3.18	3.23	3.19	3.35	3.35	3.46	3.32	3.13	3.14	2.97	3.09	3.28	3.3	3.09	3.21
ENSG00000003147	ICA1	0.41	0.41	0.42	0.35	-	-	-	0.38	0.42	0.42	-	0.34	-	-	-	0.37
ENSG00000003989	SLC7A2	-	-	-	-	-	-	-	-	0.5	0.5	-	-	-	-	-	-
ENSG00000004139	SARM1	0.36	0.36	0.35	0.33	0.37	0.37	0.37	0.33	0.36	0.35	0.39	0.34	0.37	0.37	0.4	0.34
ENSG00000004468	CD38	0.29	0.29	0.3	0.3	0.3	0.3	0.3	0.31	0.28	0.28	0.32	0.29	0.28	0.28	0.31	0.3
ENSG00000004660	CAMKK1	-	0.36	0.35	0.35	-	-	-	0.36	-	-	-	0.37	-	-	-	0.38
ENSG00000004776	HSPB6	0.04	0.04	0.04	0.03	0.04	0.04	0.04	0.03	0.04	0.04	0.07	0.03	0.04	0.04	0.07	0.03
ENSG00000004777	ARHGAP33	0.24	0.24	0.25	0.2	0.28	0.28	0.3	0.22	0.25	0.26	0.31	0.2	0.29	0.29	0.34	0.22
ENSG00000004799	PDK4	0.43	0.43	0.44	0.43	0.44	0.44	0.46	0.44	0.42	0.43	-	0.42	0.43	0.44	-	0.43
ENSG00000004975	DVL2	4.87	4.87	4.9	4.78	4.96	4.96	5.12	4.85	4.87	4.84	4.07	4.86	4.81	4.8	3.98	4.78
ENSG00000005001	PRSS22	0.19	0.19	0.17	0.15	-	-	-	-	0.19	0.2	-	0.17	-	-	-	0.18
ENSG00000005100	DHX33	2.18	2.18	2.17	2.14	2.27	2.28	2.28	2.22	2.12	2.14	2.02	2.11	2.22	2.23	2.11	2.2
ENSG00000005108	THSD7A	0.49	0.49	0.48	-	-	-	-	-	-	-	-	-	-	-	-	-
ENSG00000005156	LIG3	2.09	2.09	2.06	-	2.08	2.07	2.05	-	-	2	-	-	2.05	2.06	-	-
ENSG00000005187	ACSM3	0.49	0.49	0.49	-	-	-	-	-	-	-	-	-	-	-	-	-
ENSG00000005194	CIAPIN1	2.25	2.25	2.23	2.27	2.41	2.41	2.44	2.42	2.18	2.19	-	2.23	2.3	2.3	2.02	2.32
ENSG00000005249	PRKAR2B	0.11	0.11	0.14	0.13	0.15	0.15	0.19	0.18	0.1	0.1	0.13	0.1	0.14	0.14	0.17	0.16
ENSG00000005379	BZRAP1	2.1	2.11	2.19	2.03	2.16	2.16	2.23	2.07	2.01	2	2.03	-	2.08	2.08	2.06	-
ENSG00000005421	PON1	0.3	0.3	0.31	0.3	0.31	0.31	0.33	0.31	0.3	0.31	-	0.3	0.3	0.32	-	0.31
ENSG00000005471	ABCB4	0.44	0.44	0.45	0.44	0.45	0.45	0.46	0.46	0.42	0.42	-	0.42	0.43	0.44	-	0.44
ENSG00000005700	IBTK	0.49	0.49	0.49	0.49	-	-	-	-	0.49	0.49	-	0.49	-	-	-	-
ENSG00000005810	MYCBP2	0.33	0.33	0.33	0.32	0.34	0.34	0.35	0.34	0.33	0.33	0.38	0.33	0.34	0.34	0.39	0.34
ENSG00000005812	FBXL3	0.44	0.44	0.44	0.44	0.47	0.47	0.47	0.46	0.42	0.42	0.48	0.42	0.45	0.45	-	0.45
ENSG00000005884	ITGA3	0.24	0.24	0.24	0.26	0.27	0.27	0.28	0.28	0.23	0.23	0.26	0.24	0.25	0.26	0.28	0.27
ENSG00000005889	ZFX	2.29	2.29	2.28	2.31	2.36	2.35	2.37	2.38	2.24	2.24	-	2.29	2.28	2.28	-	2.32
ENSG00000006007	GDE1	2.31	2.31	2.24	2.35	2.37	2.37	2.36	2.43	2.37	2.35	-	2.41	2.38	2.37	-	2.43
ENSG00000006042	TMEM98	4.85	4.87	4.72	4.6	5.03	5.03	4.93	4.77	4.76	4.74	3.25	4.54	4.77	4.77	3.19	4.61
ENSG00000006062	MAP3K14	2.05	2.04	2.05	2.03	2.04	2.02	2.01	2.04	2.16	2.13	2.07	2.14	2.22	2.19	2.09	2.22
ENSG00000006118	TMEM132A	2.78	2.78	2.75	2.61	2.36	2.38	2.3	2.4	2.8	2.8	2.82	2.56	2.57	2.59	2.67	2.55
ENSG00000006128	TAC1	5.69	5.68	5.65	5.22	5.49	5.5	5.37	5.28	5.38	5.3	3.95	5.03	5.55	5.5	4.04	5.26
ENSG00000006327	TNFRSF12A	7.51	7.51	7.52	7.73	7.77	7.77	8.03	8.12	7.88	7.81	3.89	8.25	8.36	8.33	4.06	8.6
ENSG00000006555	TTC22	2.37	2.39	2.39	2.14	-	-	-	-	2.12	2.17	2.16	2.04	-	-	2.01	-
ENSG00000006634	DBF4	2.27	2.27	2.29	2.2	-	-	2.23	2.26	2.42	2.38	2.38	2.29	2.42	2.39	2.34	2.36
ENSG00000006638	TBXA2R	0.19	0.19	0.18	0.19	0.27	0.28	0.29	0.27	0.15	0.15	0.19	0.14	0.21	0.19	0.23	0.2
ENSG00000006695	COX10	2.19	2.19	2.21	2.02	2.36	2.36	2.36	2.12	2.08	2.09	2.07	-	2.14	2.16	2.08	-
ENSG00000006704	GTF2IRD1	2.39	2.39	2.38	2.25	2.23	2.26	2.14	2.27	2.48	2.47	2.55	2.17	2.29	2.25	2.4	2.2
ENSG00000006740	ARHGAP44	3.02	3.02	3.06	3.19	2.99	2.98	3.11	3.26	2.91	2.95	2.81	3.13	3	3.03	2.91	3.17
ENSG00000007062	PROM1	0.08	0.08	0.08	0.08	0.08	0.08	0.08	0.09	0.08	0.08	0.1	0.09	0.08	0.08	0.1	0.09
ENSG00000007129	CEACAM21	-	-	-	-	-	-	-	-	-	-	-	-	-	-	-	0.27
ENSG00000007216	SLC13A2	-	-	-	-	0.21	0.21	-	-	0.2	0.22	-	0.23	0.2	0.21	0.29	-
ENSG00000007237	GAS7	0.33	0.33	0.33	0.32	0.36	0.36	0.37	0.35	0.34	0.34	0.37	0.34	0.36	0.36	0.39	0.35
ENSG00000007312	CD79B	-	-	0.32	0.35	-	-	-	-	-	-	-	-	-	-	-	0.36
ENSG00000007376	RPUSD1	-	-	-	-	-	-	-	2.01	-	-	-	-	-	-	-	-
ENSG00000007520	TSR3	2.24	2.24	2.18	2.48	2.31	2.31	2.26	2.53	2.17	2.12	-	2.44	2.21	2.16	-	2.47
ENSG00000007866	TEAD3	-	-	-	-	2.07	2.07	2.03	-	2.15	2.17	2.09	-	2.21	2.22	2.13	-
ENSG00000007908	SELE	0.21	0.21	0.21	0.2	0.21	0.21	0.22	0.21	0.2	0.2	0.24	0.19	0.21	0.21	0.26	0.2
ENSG00000007933	FMO3	0.38	0.38	0.39	0.37	0.39	0.39	0.41	0.39	0.36	0.37	-	0.36	0.36	0.37	-	0.36
ENSG00000008300	CELSR3	4.49	4.49	4.5	4.34	4.61	4.62	4.68	4.5	4.23	4.19	4.21	4.23	4.47	4.43	4.4	4.47
ENSG00000008323	PLEKHG6	4.04	4.03	3.98	4.07	3.65	3.65	3.51	3.79	4.05	3.99	3.68	4.09	3.87	3.86	3.5	3.92
ENSG00000008382	MPND	-	-	-	-	-	-	2.02	-	-	-	-	-	-	-	-	-
ENSG00000008405	CRY1	0.47	0.47	0.46	0.49	0.48	0.48	0.49	-	0.49	0.5	-	-	-	-	-	-
ENSG00000008516	MMP25	0.28	0.28	-	0.25	0.28	0.28	-	0.26	0.3	-	-	0.3	0.31	-	-	0.3
ENSG00000008735	MAPK8IP2	6.51	6.51	6.39	7.89	4.91	4.91	4.5	6.08	6.14	6.04	5.44	7.22	4.92	4.86	4.5	6.31
ENSG00000008838	MED24	2.84	2.84	2.82	2.68	2.84	2.84	2.87	2.71	2.78	2.77	2.5	2.64	2.9	2.89	2.58	2.75
ENSG00000008853	RHOBTB2	2.39	2.39	2.41	2.37	2.52	2.52	2.59	2.48	2.41	2.39	2.35	2.37	2.54	2.52	2.45	2.47
ENSG00000008988	RPS20	2.08	2.06	-	2.09	2.09	2.08	-	2.05	2.06	-	-	2.07	2.01	-	-	-
ENSG00000009413	REV3L	0.44	0.44	0.44	0.44	0.42	0.42	0.42	0.42	0.41	0.42	0.44	0.42	0.41	0.41	0.44	0.41
ENSG00000009694	TENM1	0.21	0.21	0.21	0.21	0.22	0.22	0.22	0.22	0.22	0.22	0.24	0.22	0.23	0.23	0.25	0.22
ENSG00000009724	MASP2	0.27	0.27	0.28	0.27	0.28	0.28	0.29	0.29	0.26	0.26	0.33	0.27	0.28	0.28	0.35	0.29
ENSG00000009790	TRAF3IP3	0.25	0.25	0.25	0.27	0.28	0.28	0.27	0.29	0.27	0.27	0.3	0.29	0.27	0.27	0.3	0.29
ENSG00000010219	DYRK4	-	-	-	-	-	-	-	-	-	-	-	2.15	-	-	-	2.15
ENSG00000010327	STAB1	0.21	0.21	0.21	0.21	0.21	0.21	0.22	0.21	0.21	0.21	0.25	0.2	0.21	0.21	0.26	0.21
ENSG00000010404	IDS	0.37	0.37	0.37	0.37	0.38	0.38	0.38	0.39	0.38	0.39	0.43	0.37	0.39	0.4	0.45	0.39
ENSG00000010610	CD4	0.29	0.29	0.29	0.28	0.3	0.3	0.3	0.29	0.27	0.28	0.38	0.27	0.28	0.29	0.39	0.28
ENSG00000010671	BTK	0.42	0.42	0.4	0.44	0.44	0.44	0.43	0.45	0.41	0.41	0.44	0.43	0.42	0.42	0.45	0.43
ENSG00000010810	FYN	0.24	0.24	0.24	0.23	0.25	0.25	0.25	0.24	0.25	0.25	0.28	0.24	0.25	0.25	0.29	0.25
ENSG00000010818	HIVEP2	0.36	0.36	0.35	0.36	0.38	0.38	0.38	0.38	0.35	0.35	0.37	0.35	0.36	0.37	0.39	0.36
ENSG00000010932	FMO1	2.37	2.39	2.41	2.43	2.4	2.42	2.44	2.5	2.35	2.32	2.28	2.43	2.39	2.36	2.31	2.52
ENSG00000011021	CLCN6	0.34	0.34	0.34	0.36	0.38	0.38	0.38	0.39	0.37	0.37	0.4	0.37	0.39	0.38	0.41	0.37
ENSG00000011028	MRC2	0.16	0.16	0.16	0.16	0.17	0.17	0.17	0.17	0.15	0.15	0.18	0.16	0.16	0.16	0.18	0.16
ENSG00000011083	SLC6A7	11.41	11.4	12.4	16.53	10.5	10.53	10.77	17.09	11.74	11.13	7.25	17.74	12	11.55	7.38	19.15
ENSG00000011114	BTBD7	-	-	-	-	-	-	-	-	-	0.5	-	0.5	-	-	-	-
ENSG00000011132	APBA3	-	-	-	-	-	-	-	-	-	-	-	2.07	-	-	-	-
ENSG00000011143	MKS1	-	-	-	2.21	-	-	-	2.23	2.04	2.01	-	2.4	2.03	2	-	2.43
ENSG00000011201	KAL1	0.11	0.11	0.11	0.12	0.09	0.09	0.09	0.1	0.12	0.12	0.15	0.13	0.11	0.11	0.13	0.12
ENSG00000011260	UTP18	2.1	2.09	2.09	2.09	2.15	2.15	2.17	2.1	2.1	2.08	-	2.09	2.17	2.15	-	2.13
ENSG00000011347	SYT7	0.3	0.3	0.3	0.3	0.32	0.32	0.32	0.32	0.29	0.29	0.38	0.3	0.3	0.3	0.38	0.3
ENSG00000011422	PLAUR	0.3	0.3	0.29	0.29	0.32	0.32	0.3	0.31	0.3	0.32	0.35	0.3	0.33	0.34	0.37	0.32
ENSG00000011426	ANLN	8.54	8.54	8.73	8.81	8.54	8.55	8.75	9.13	8.34	8.29	7.69	8.77	8.68	8.62	7.86	9.23
ENSG00000011465	DCN	0.01	0.01	0.01	0.01	0.01	0.01	0.01	0.01	0.01	0.01	0.05	0.01	0.01	0.01	0.05	0.01
ENSG00000011600	TYROBP	0.35	0.35	0.37	0.35	0.37	0.37	0.39	0.36	0.34	0.34	0.46	0.33	0.36	0.36	0.5	0.35
ENSG00000011638	TMEM159	0.16	0.17	0.17	0.17	0.17	0.17	0.19	0.19	0.16	0.16	0.22	0.18	0.16	0.16	0.21	0.18
ENSG00000012048	BRCA1	2.43	2.44	2.47	2.61	2.2	2.2	2.15	2.38	2.35	2.34	2.35	2.49	2.21	2.21	2.2	2.36
ENSG00000012124	CD22	0.14	0.14	0.14	0.15	0.17	0.17	0.17	0.17	0.14	0.14	0.18	0.15	0.15	0.15	0.18	0.15
ENSG00000012223	LTF	0.27	0.27	0.26	0.27	0.29	0.29	0.29	0.27	0.27	0.28	0.34	0.27	0.27	0.28	0.33	0.26
ENSG00000012232	EXTL3	2.64	2.64	2.65	2.59	2.4	2.4	2.38	2.42	2.58	2.58	2.52	2.59	2.44	2.43	2.36	2.48
ENSG00000012779	ALOX5	0.15	0.15	0.15	0.13	0.16	0.16	0.16	0.13	0.14	0.14	0.17	0.12	0.15	0.15	0.17	0.12
ENSG00000013016	EHD3	0.18	0.18	0.19	0.18	0.19	0.19	0.19	0.18	0.18	0.18	0.21	0.18	0.18	0.19	0.22	0.18
ENSG00000013288	MAN2B2	0.45	0.45	0.45	0.45	0.47	0.47	0.48	0.47	0.43	0.43	0.5	0.43	0.45	0.45	-	0.45
ENSG00000013297	CLDN11	0.33	0.33	0.32	0.3	0.36	0.36	0.37	0.34	0.3	0.31	0.33	0.28	0.32	0.33	-	0.3
ENSG00000013306	SLC25A39	2.25	2.25	2.24	2.31	2.3	2.29	2.31	2.36	2.18	2.18	-	2.25	2.23	2.24	-	2.29
ENSG00000013573	DDX11	2.18	2.18	2.13	2.18	-	-	-	-	2.46	2.41	2.47	2.26	2.03	2.01	2.05	-
ENSG00000013583	HEBP1	0.45	0.45	0.46	0.46	0.46	0.46	0.48	0.48	0.43	0.43	-	0.44	0.45	0.45	-	0.46
ENSG00000013588	GPRC5A	0.12	0.12	0.15	0.15	0.3	0.27	0.31	0.28	0.08	0.09	0.13	0.09	0.26	0.27	0.28	0.26
ENSG00000013619	MAMLD1	0.25	0.25	0.24	0.22	0.24	0.24	0.22	0.21	0.22	0.23	0.28	0.21	0.19	0.2	0.24	0.18
ENSG00000013725	CD6	0.34	0.35	0.35	0.3	-	-	-	-	0.32	0.32	0.36	0.29	0.38	0.39	0.42	0.34
ENSG00000014164	ZC3H3	-	-	-	-	-	-	2.04	2.03	2.07	2.05	2.04	2.09	2.19	2.17	2.13	2.17
ENSG00000014257	ACPP	-	-	-	0.18	-	-	-	0.25	-	-	-	0.18	-	-	-	0.19
ENSG00000015133	CCDC88C	0.29	0.29	0.29	0.29	0.3	0.3	0.3	0.29	0.29	0.3	0.31	0.29	0.3	0.3	0.32	0.29
ENSG00000015285	WAS	0.35	0.35	0.36	0.35	0.38	0.38	0.4	0.37	0.34	0.34	0.38	0.33	0.34	0.34	0.39	0.33
ENSG00000015532	XYLT2	3.08	3.07	3.03	2.99	2.98	2.98	2.92	2.99	3.06	3.06	2.71	3.03	2.92	2.91	2.58	2.95
ENSG00000015568	RGPD5	0.33	0.33	0.35	-	-	-	-	-	0.36	-	-	-	-	-	-	-
ENSG00000016402	IL20RA	0.06	0.06	0.06	0.04	0.07	0.07	0.08	0.05	0.07	0.07	0.12	0.05	0.07	0.07	0.12	0.05
ENSG00000016864	GLT8D1	2.32	2.32	2.27	2.28	2.38	2.38	2.38	2.37	2.3	2.3	-	2.29	2.33	2.33	-	2.32
ENSG00000017427	IGF1	0.36	0.36	0.36	0.36	0.38	0.38	0.39	0.38	0.36	0.36	0.41	0.36	0.37	0.37	0.41	0.36
ENSG00000017797	RALBP1	2.22	2.22	2.17	2.21	2.29	2.29	2.26	2.29	2.17	2.16	-	2.21	2.21	2.2	-	2.26
ENSG00000018236	CNTN1	0.03	0.03	0.03	0.03	0.05	0.05	0.05	0.04	0.04	0.04	0.06	0.03	0.04	0.04	0.06	0.03
ENSG00000018280	SLC11A1	0.13	0.13	0.13	0.12	0.22	0.21	0.23	0.2	0.14	0.15	0.15	0.13	0.19	0.19	0.22	0.17
ENSG00000018699	TTC27	-	-	-	-	-	-	2	2.01	-	-	-	-	2.06	2.03	-	2.04
ENSG00000019102	VSIG2	0.07	0.07	0.06	0.05	0.07	0.07	0.07	0.05	0.08	0.08	0.12	0.06	0.09	0.09	0.12	0.06
ENSG00000019144	PHLDB1	0.14	0.13	0.14	0.13	0.16	0.16	0.17	0.15	0.13	0.13	0.15	0.13	0.15	0.15	0.17	0.15
ENSG00000019169	MARCO	0.01	0.01	0.01	0.01	0.01	0.01	0.01	0.01	0.01	0.01	0.02	0.01	0.01	0.01	0.02	0.01
ENSG00000019485	PRDM11	0.43	0.43	0.43	0.49	0.45	0.45	0.46	-	0.44	0.43	0.47	0.49	0.45	0.44	0.47	-
ENSG00000019505	SYT13	0.06	0.06	0.07	0.05	0.07	0.07	0.08	0.06	0.05	0.05	0.08	0.04	0.07	0.07	0.12	0.06
ENSG00000019549	SNAI2	0.18	0.18	0.19	0.18	0.19	0.19	0.2	0.19	0.18	0.18	0.23	0.17	0.18	0.19	0.25	0.18
ENSG00000019991	HGF	0.05	0.05	0.05	0.06	0.06	0.06	0.06	0.06	0.05	0.05	0.07	0.06	0.05	0.05	0.07	0.06
ENSG00000020181	GPR124	0.21	0.21	0.2	0.21	0.22	0.22	0.22	0.22	0.2	0.2	0.23	0.2	0.2	0.21	0.24	0.21
ENSG00000020633	RUNX3	0.21	0.21	0.22	0.21	0.22	0.22	0.23	0.22	0.2	0.2	0.23	0.21	0.21	0.21	0.24	0.21
ENSG00000021355	SERPINB1	2.02	2.02	2.02	2.04	2.01	2.02	-	2.04	-	-	-	-	2.04	2.03	-	2.07
ENSG00000021461	CYP3A43	0.19	0.2	0.19	0.2	0.22	0.22	0.21	0.21	0.17	0.18	0.15	0.17	0.16	0.16	0.16	0.15
ENSG00000021645	NRXN3	-	-	-	-	-	-	0.33	-	-	-	-	-	-	-	-	-
ENSG00000021762	OSBPL5	0.3	0.3	0.28	0.25	0.3	0.3	0.31	0.26	0.26	0.27	0.3	0.24	0.26	0.26	0.3	0.24
ENSG00000021852	C8B	0.29	0.29	0.29	0.29	0.3	0.3	0.31	0.31	0.29	0.3	-	0.29	0.3	0.31	-	0.3
ENSG00000022267	FHL1	0.11	0.11	0.11	0.11	0.12	0.12	0.12	0.11	0.11	0.11	0.15	0.11	0.12	0.12	0.16	0.11
ENSG00000023171	GRAMD1B	0.21	0.21	0.22	0.24	0.22	0.22	0.23	0.24	0.21	0.21	0.22	0.23	0.23	0.23	0.24	0.24
ENSG00000023287	RB1CC1	2.52	2.52	2.52	2.53	2.61	2.62	2.63	2.62	2.52	2.49	-	2.53	2.63	2.6	-	2.63
ENSG00000023318	ERP44	0.41	0.41	0.42	0.4	0.43	0.43	0.44	0.42	0.41	0.4	-	0.39	0.42	0.42	-	0.4
ENSG00000023445	BIRC3	2.13	2.13	2.12	2.13	2.19	2.19	2.19	2.19	2.11	2.09	-	2.12	2.15	2.13	-	2.15
ENSG00000023516	AKAP11	0.5	0.5	-	-	-	-	-	-	0.5	0.49	-	-	-	-	-	-
ENSG00000023572	GLRX2	-	-	-	-	2.04	2.04	2.01	2.04	-	-	-	-	-	-	-	2.01
ENSG00000023608	SNAPC1	0.41	0.41	0.41	0.39	0.43	0.43	0.41	0.39	0.41	0.42	0.45	0.38	0.42	0.43	0.45	0.39
ENSG00000023839	ABCC2	3.13	3.13	3.07	3.12	3.23	3.23	3.21	3.25	3.11	3.06	-	3.11	3.21	3.16	-	3.23
ENSG00000023892	DEF6	0.4	0.4	0.39	0.4	0.41	0.41	0.42	0.41	0.41	0.41	0.46	0.41	0.41	0.41	0.46	0.41
ENSG00000024422	EHD2	0.36	0.36	0.35	0.32	0.4	0.4	0.41	0.35	0.36	0.36	0.4	0.32	0.39	0.39	0.43	0.34
ENSG00000024526	DEPDC1	19.46	19.47	18.52	18.65	13.2	13.21	12.64	12.58	18.97	18.85	15.4	18.27	13.16	13.03	10.96	12.62
ENSG00000024862	CCDC28A	0.4	0.4	0.42	0.4	0.42	0.42	0.42	0.41	0.4	0.4	0.5	0.4	0.42	0.42	-	0.41
ENSG00000025039	RRAGD	3.27	3.27	3.25	3.49	3.29	3.29	3.34	3.57	3.29	3.24	2.91	3.47	3.21	3.17	2.82	3.43
ENSG00000025708	TYMP	0.35	0.35	0.36	0.35	0.36	0.36	0.38	0.37	0.35	0.35	0.47	0.35	0.36	0.36	0.48	0.36
ENSG00000025796	SEC63	0.41	0.41	0.41	0.4	0.41	0.41	0.42	0.4	0.4	0.4	0.48	0.39	0.41	0.41	0.49	0.4
ENSG00000026025	VIM	0.32	0.32	0.33	0.32	0.34	0.34	0.35	0.33	0.32	0.33	-	0.32	0.33	0.34	-	0.33
ENSG00000026652	AGPAT4	0.28	0.28	0.28	0.28	0.27	0.27	0.28	0.28	0.29	0.29	0.32	0.31	0.31	0.31	0.33	0.32
ENSG00000026751	SLAMF7	0.27	0.27	0.28	0.33	0.28	0.28	0.29	0.34	0.28	0.29	0.32	0.33	0.28	0.28	0.32	0.31
ENSG00000027075	PRKCH	0.36	0.36	0.36	0.33	0.38	0.38	0.39	0.36	0.35	0.35	0.39	0.33	0.36	0.37	0.4	0.35
ENSG00000027869	SH2D2A	0.3	0.3	0.31	0.28	0.3	0.3	0.33	0.29	0.26	0.26	0.33	0.25	0.26	0.26	0.32	0.25
ENSG00000028137	TNFRSF1B	0.38	0.38	0.37	0.37	0.39	0.39	0.39	0.38	0.37	0.37	0.44	0.36	0.4	0.4	0.46	0.39
ENSG00000028277	POU2F2	-	-	0.32	0.32	-	-	-	0.33	-	-	-	0.32	-	-	-	0.32
ENSG00000028839	TBPL1	0.47	0.47	0.48	-	0.45	0.45	0.46	-	0.46	0.47	-	-	0.46	0.46	-	-
ENSG00000029153	ARNTL2	2.2	2.2	2.12	2.28	2.25	2.26	2.3	2.4	2.2	2.19	2.1	2.36	2.26	2.24	2.14	2.34
ENSG00000029725	RABEP1	-	-	-	2.02	2.05	2.05	2.04	2.1	2.01	-	-	2.05	2.05	2.04	-	2.1
ENSG00000030110	BAK1	2.17	2.17	2.09	2.31	2.31	2.31	2.28	2.41	2.13	2.12	2.08	2.32	2.36	2.33	2.3	2.52
ENSG00000030304	MUSK	0.07	0.07	0.07	0.06	0.08	0.08	0.09	0.07	0.07	0.07	0.13	0.06	0.08	0.08	0.13	0.06
ENSG00000030419	IKZF2	0.17	0.17	0.18	0.17	0.18	0.18	0.19	0.17	0.17	0.17	0.2	0.17	0.17	0.18	0.2	0.17
ENSG00000031081	ARHGAP31	0.4	0.4	0.4	0.4	0.41	0.41	0.41	0.41	0.41	0.4	0.44	0.4	0.41	0.41	0.45	0.41
ENSG00000032219	ARID4A	0.42	0.42	0.42	0.4	0.43	0.43	0.43	0.42	0.4	0.4	0.45	0.4	0.41	0.41	0.46	0.41
ENSG00000033011	ALG1	2.29	2.3	2.28	2.23	2.24	2.26	2.21	2.29	2.18	2.17	-	2.16	2.1	2.08	-	2.17
ENSG00000033122	LRRC7	0.06	0.06	0.05	0.05	0.07	0.07	0.06	0.05	0.07	0.07	0.09	0.05	0.08	0.08	0.1	0.05
ENSG00000033170	FUT8	0.21	0.21	0.22	0.21	0.22	0.22	0.23	0.21	0.23	0.24	0.28	0.23	0.24	0.24	0.28	0.23
ENSG00000034053	APBA2	0.18	0.18	0.17	0.22	0.29	0.28	0.27	0.29	0.2	0.2	0.23	0.24	0.28	0.29	0.31	0.27
ENSG00000035115	SH3YL1	0.2	0.2	0.2	0.19	0.21	0.21	0.22	0.21	0.19	0.19	0.22	0.19	0.2	0.2	0.23	0.2
ENSG00000035141	FAM136A	2.84	2.82	2.86	2.68	2.91	2.91	2.96	2.79	2.84	2.79	2.19	2.68	2.9	2.83	2.2	2.74
ENSG00000035499	DEPDC1B	4.33	4.33	4.44	3.89	4.29	4.29	4.17	3.84	4.77	4.71	4.47	4.13	4.85	4.78	4.51	4.21
ENSG00000035664	DAPK2	2.58	2.58	2.57	2.47	-	-	-	-	2.6	2.59	2.53	2.39	-	-	-	-
ENSG00000035720	STAP1	0.19	0.19	0.19	0.17	0.2	0.2	0.21	0.17	0.19	0.19	0.25	0.17	0.2	0.21	0.28	0.21
ENSG00000035862	TIMP2	0.14	0.14	0.15	0.15	0.15	0.15	0.15	0.15	0.15	0.15	0.22	0.15	0.15	0.15	0.22	0.15
ENSG00000035928	RFC1	2.29	2.29	2.27	2.34	2.35	2.35	2.36	2.42	2.24	2.21	-	2.29	2.32	2.29	-	2.36
ENSG00000036448	MYOM2	-	-	-	-	-	-	-	-	-	-	-	-	-	-	-	0.27
ENSG00000036672	USP2	-	-	-	-	-	-	-	2.01	-	-	-	-	-	-	-	-
ENSG00000036828	CASR	0.06	0.06	0.07	0.05	0.07	0.07	0.08	0.05	0.06	0.06	0.12	0.05	0.06	0.06	0.12	0.05
ENSG00000037042	TUBG2	-	-	-	-	-	-	-	2.38	-	-	-	-	-	-	-	2.32
ENSG00000037280	FLT4	0.29	0.29	0.29	0.3	0.3	0.3	0.3	0.3	0.26	0.27	0.29	0.27	0.28	0.28	0.3	0.28
ENSG00000037897	METTL1	2.98	2.98	3.04	3.24	2.74	2.74	2.75	2.85	3.43	3.39	3.07	3.79	3.38	3.35	3.02	3.75
ENSG00000038295	TLL1	-	-	-	-	-	-	-	-	-	-	-	-	-	-	-	0.38
ENSG00000038427	VCAN	0.2	0.2	0.2	0.19	0.21	0.21	0.21	0.2	0.2	0.2	0.22	0.19	0.2	0.2	0.23	0.19
ENSG00000039139	DNAH5	0.24	0.24	0.26	0.28	0.25	0.25	0.28	0.28	0.27	0.26	0.3	0.29	0.28	0.27	0.31	0.29
ENSG00000039537	C6	0.02	0.02	0.03	0.02	0.03	0.03	0.03	0.03	0.02	0.02	0.09	0.03	0.02	0.03	0.09	0.03
ENSG00000040341	STAU2	-	-	-	-	2.06	2.06	2.07	2.03	2.01	2	-	2.02	2.04	2.03	-	2.01
ENSG00000040608	RTN4R	0.28	0.28	0.27	0.3	0.25	0.25	0.29	0.31	0.25	0.25	0.3	0.29	0.25	0.26	0.31	0.29
ENSG00000040633	PHF23	2.7	2.7	2.71	2.84	2.85	2.85	2.87	3.03	2.7	2.66	2.39	2.77	2.87	2.84	2.46	2.97
ENSG00000041515	MYO16	0.19	0.19	0.19	0.21	0.21	0.21	0.2	0.22	0.18	0.18	0.21	0.2	0.2	0.21	0.24	0.23
ENSG00000041982	TNC	0.23	0.23	0.24	0.22	0.24	0.24	0.25	0.23	0.22	0.22	0.25	0.2	0.23	0.23	0.26	0.22
ENSG00000041988	THAP3	-	-	-	-	-	-	-	2.05	-	-	-	-	-	-	-	2.02
ENSG00000042062	FAM65C	0.05	0.05	0.05	0.05	0.06	0.05	0.06	0.06	0.04	0.04	0.05	0.04	0.04	0.04	0.05	0.05
ENSG00000042286	AIFM2	-	-	-	2.02	-	-	-	-	-	-	-	2.02	-	-	-	-
ENSG00000042304	C2orf83	-	-	-	-	-	-	0.31	-	-	-	-	-	-	-	-	-
ENSG00000042317	SPATA7	0.46	0.46	0.47	-	0.46	0.46	0.46	-	0.47	0.45	0.5	-	0.45	0.44	0.48	-
ENSG00000042493	CAPG	5.36	5.36	5.35	5.12	5.36	5.37	5.42	5.19	5.11	5.23	3.63	4.94	5.23	5.37	3.63	5.05
ENSG00000042781	USH2A	-	-	-	-	-	-	-	-	0.49	0.5	-	0.48	-	-	-	0.49
ENSG00000042980	ADAM28	0.16	0.16	0.15	0.19	0.19	0.19	0.19	0.21	0.18	0.18	0.2	0.21	0.2	0.2	0.22	0.23
ENSG00000043355	ZIC2	7.11	7.1	7.21	8.44	6.62	6.64	6.47	8.31	6.99	6.8	4.37	8.45	7.07	6.98	4.39	8.92
ENSG00000043462	LCP2	0.25	0.25	0.25	0.25	0.25	0.25	0.26	0.26	0.23	0.24	0.28	0.24	0.24	0.25	0.29	0.25
ENSG00000044446	PHKA2	-	-	-	-	-	-	-	-	0.49	0.49	-	0.49	-	-	-	-
ENSG00000044524	EPHA3	0.04	0.04	0.04	0.03	0.04	0.04	0.04	0.03	0.03	0.03	0.04	0.03	0.03	0.03	0.04	0.03
ENSG00000044574	HSPA5	0.33	0.33	0.33	0.33	0.35	0.35	0.36	0.36	0.33	0.34	-	0.33	0.34	0.34	-	0.34
ENSG00000046653	GPM6B	0.21	0.21	0.19	0.15	0.23	0.23	0.24	0.17	0.23	0.24	0.29	0.16	0.23	0.24	0.28	0.16
ENSG00000046774	MAGEC2	21.54	21.55	22	24.95	19.78	19.9	17.41	20.59	21.59	20.17	12.43	22.89	19.98	19.03	12.04	20.94
ENSG00000046889	PREX2	0.39	0.39	0.39	0.39	0.42	0.42	0.44	0.43	0.4	0.4	0.42	0.4	0.43	0.43	0.45	0.43
ENSG00000047249	ATP6V1H	2.46	2.46	2.45	2.4	2.52	2.52	2.54	2.5	2.46	2.47	-	2.43	2.57	2.58	2.01	2.53
ENSG00000047315	POLR2B	-	-	-	-	-	-	-	2	-	-	-	-	-	-	-	2.01
ENSG00000047346	FAM214A	0.48	0.48	0.49	0.48	-	-	-	0.5	0.48	0.48	-	0.48	0.5	-	-	0.49
ENSG00000047457	CP	0.31	0.31	0.33	0.31	0.32	0.32	0.34	0.33	0.31	0.33	-	0.31	0.32	0.34	-	0.32
ENSG00000047597	XK	3.96	3.96	3.97	3.94	3.97	3.97	4.07	4.02	3.72	3.7	3.73	3.82	3.74	3.77	3.76	3.83
ENSG00000047648	ARHGAP6	0.31	0.31	0.29	0.29	0.33	0.33	0.34	0.33	0.29	0.29	0.34	0.3	0.33	-	-	-
ENSG00000048052	HDAC9	0.22	0.22	0.21	0.19	0.23	0.23	0.23	0.21	0.22	0.21	0.24	0.19	0.23	0.22	0.26	0.21
ENSG00000048162	NOP16	-	-	-	2.13	-	-	-	2.15	2.03	2.01	-	2.25	2.07	2.06	-	2.32
ENSG00000048392	RRM2B	2.73	2.73	2.75	2.78	2.82	2.82	2.86	2.87	2.7	2.67	2.07	2.73	2.76	2.74	2.1	2.8
ENSG00000048462	TNFRSF17	0.13	0.13	0.14	0.1	0.18	0.18	-	0.19	0.12	0.12	0.19	0.1	0.13	0.13	0.2	0.1
ENSG00000048544	MRPS10	-	-	-	-	2.06	2.08	2.09	2.06	-	-	-	-	2	-	-	-
ENSG00000048707	VPS13D	0.41	0.41	0.41	0.41	0.43	0.43	0.43	0.42	0.4	0.41	0.46	0.4	0.42	0.42	0.47	0.41
ENSG00000048740	CELF2	0.15	0.15	0.16	0.15	0.16	0.16	0.16	0.15	0.16	0.16	0.2	0.16	0.17	0.17	0.2	0.16
ENSG00000049246	PER3	0.24	0.24	0.24	0.23	0.26	0.26	0.26	0.24	0.24	0.24	0.28	0.22	0.24	0.25	0.28	0.23
ENSG00000049323	LTBP1	0.36	0.36	0.37	0.35	0.37	0.37	0.38	0.37	0.36	0.36	-	0.35	0.37	0.37	-	0.36
ENSG00000049540	ELN	0.11	0.11	0.12	0.11	0.14	0.14	0.15	0.14	0.1	0.11	0.13	0.1	0.12	0.12	0.15	0.13
ENSG00000049618	ARID1B	0.41	0.41	0.42	0.41	0.43	0.43	0.44	0.43	0.41	0.41	0.46	0.42	0.42	0.42	0.47	0.42
ENSG00000050165	DKK3	14.6	14.59	13.71	14.25	15.12	15.12	14.41	14.82	14.25	13.68	5.22	14	14.72	14.2	5.27	14.41
ENSG00000050344	NFE2L3	2.34	2.35	2.28	2.26	2.25	2.25	2.21	2.25	2.27	2.29	2.14	2.24	2.31	2.33	2.11	2.34
ENSG00000050393	MCUR1	3.77	3.77	3.72	3.53	3.65	3.64	3.65	3.48	3.75	3.72	3.31	3.46	3.65	3.63	3.22	3.41
ENSG00000050555	LAMC3	0.03	0.03	0.03	0.03	0.03	0.03	0.04	0.04	0.03	0.03	0.03	0.03	0.03	0.03	0.04	0.03
ENSG00000050767	COL23A1	-	-	-	0.2	-	-	-	0.18	-	-	-	-	-	-	-	0.22
ENSG00000051341	POLQ	5.79	5.63	5.74	4.79	4.09	4.17	3.78	3.89	5.62	5.56	5.49	5.16	5.03	4.99	5	4.68
ENSG00000051523	CYBA	0.36	0.36	0.36	0.35	0.39	0.39	0.39	0.37	0.36	0.37	0.46	0.36	0.38	0.38	0.49	0.38
ENSG00000051620	HEBP2	0.36	0.36	0.37	0.36	0.38	0.38	0.39	0.37	0.36	0.36	0.43	0.36	0.37	0.38	0.45	0.37
ENSG00000052344	PRSS8	0.21	0.21	0.2	0.18	0.23	0.23	0.22	0.18	0.23	0.23	0.27	0.19	0.23	0.24	0.27	0.19
ENSG00000052749	RRP12	2.44	2.45	2.41	2.36	2.58	2.59	2.61	2.55	2.46	2.48	2.31	2.41	2.59	2.63	2.43	2.6
ENSG00000052795	FNIP2	-	-	-	0.5	-	-	-	-	-	-	-	0.5	-	-	-	-
ENSG00000052802	MSMO1	2.04	2.03	-	2	2.1	2.11	-	2.08	-	-	-	-	2.06	-	-	2.04
ENSG00000053108	FSTL4	4.95	4.94	3.96	3.97	4.01	4.01	-	-	-	-	-	-	-	-	-	-
ENSG00000053524	MCF2L2	-	-	-	-	0.44	0.42	0.44	0.44	-	-	-	0.33	-	-	-	0.43
ENSG00000053747	LAMA3	8.08	8.08	8.05	8.24	8.4	8.4	8.56	8.44	7.78	7.83	6.59	8.09	8.22	8.27	6.82	8.41
ENSG00000053918	KCNQ1	0.3	0.3	0.32	0.35	0.31	0.31	0.33	0.36	0.3	0.3	0.35	0.34	0.3	0.3	0.36	0.36
ENSG00000054219	LY75	0.35	0.35	0.36	0.32	0.35	0.36	0.37	0.33	0.31	0.32	0.35	0.29	0.3	0.31	0.34	0.29
ENSG00000054392	HHAT	2.17	2.17	2.22	2.09	2.23	2.24	2.32	2.14	2.13	2.15	2.08	2.07	2.19	2.23	2.11	2.08
ENSG00000054690	PLEKHH1	2.08	2.08	2.05	-	-	-	-	-	2.11	2.13	2.22	-	-	-	-	-
ENSG00000054803	CBLN4	3.45	3.45	3.52	3.18	3.49	3.5	3.56	3.22	3.17	3.2	3.06	3.05	3.31	3.35	3.2	3.14
ENSG00000054967	RELT	0.43	0.43	0.43	-	-	-	-	-	0.44	-	-	-	-	-	-	-
ENSG00000054983	GALC	0.25	0.25	0.25	0.25	0.25	0.25	0.24	0.25	0.24	0.24	0.28	0.25	0.25	0.25	0.3	0.26
ENSG00000055208	TAB2	0.37	0.37	0.38	0.38	0.39	0.39	0.4	0.39	0.37	0.37	0.47	0.37	0.39	0.39	0.49	0.39
ENSG00000055211	GINM1	0.39	0.39	0.41	0.39	0.42	0.42	0.42	0.41	0.41	0.41	0.49	0.4	0.43	0.43	-	0.41
ENSG00000055957	ITIH1	-	-	-	-	-	-	-	-	-	-	-	0.49	-	-	-	-
ENSG00000056291	NPFFR2	7.11	7.1	7.26	9.73	6.93	6.95	5.06	8.94	8.08	7.87	4.83	10.16	5.92	5.86	-	5.69
ENSG00000056558	TRAF1	0.4	0.4	0.38	0.41	0.41	0.41	0.42	0.43	0.41	0.41	0.45	0.42	0.44	0.44	0.48	0.44
ENSG00000056736	IL17RB	2.34	2.34	2.35	2.34	2.47	2.47	2.5	2.46	2.32	2.3	-	2.32	2.47	2.44	2.01	2.42
ENSG00000056972	TRAF3IP2	0.47	0.47	0.47	0.45	0.47	0.47	0.47	0.46	0.47	0.46	-	0.44	0.46	0.46	0.5	0.44
ENSG00000056998	GYG2	3.12	3.12	3.06	3.01	3.18	3.18	3.22	3.17	3.02	3.01	2.77	2.99	3.03	3.02	2.73	2.97
ENSG00000057593	F7	0.41	0.41	0.41	0.42	0.42	0.42	0.43	0.43	0.41	0.41	-	0.42	0.41	0.42	-	0.42
ENSG00000057657	PRDM1	0.33	0.33	0.32	0.3	0.33	0.33	0.33	0.3	0.34	0.34	0.39	0.3	0.33	0.33	0.37	0.3
ENSG00000057663	ATG5	0.12	0.12	0.12	0.12	0.12	0.12	0.12	0.12	0.11	0.1	0.13	0.11	0.11	0.11	0.14	0.12
ENSG00000057935	MTA3	-	-	-	-	-	-	-	-	2.06	2.07	-	2.09	-	-	-	-
ENSG00000058085	LAMC2	0.04	0.04	0.04	0.03	0.08	0.08	0.09	0.08	0.03	0.03	0.05	0.03	0.06	0.06	0.08	0.07
ENSG00000058404	CAMK2B	0.16	0.16	0.16	0.16	0.07	0.07	0.07	0.05	0.14	0.15	0.24	0.15	0.06	0.06	0.08	0.04
ENSG00000059377	TBXAS1	0.37	0.37	0.37	0.39	0.39	0.39	0.4	0.39	0.38	0.38	0.44	0.38	0.4	0.4	0.46	0.39
ENSG00000059588	TARBP1	2.03	2.03	2.03	-	2.07	2.07	2.09	-	-	-	-	-	2.02	2.03	-	-
ENSG00000059769	DNAJC25	0.47	0.47	0.47	0.48	0.47	0.47	0.49	0.49	0.46	0.46	-	0.47	0.48	0.48	-	0.49
ENSG00000059804	SLC2A3	0.35	0.35	0.35	0.34	0.38	0.38	0.38	0.36	0.35	0.35	0.4	0.34	0.38	0.38	0.44	0.36
ENSG00000060140	STYK1	-	-	-	0.27	-	-	0.26	0.22	0.24	0.24	-	0.21	-	-	-	0.24
ENSG00000060656	PTPRU	0.5	0.5	0.49	0.49	-	-	-	0.5	-	-	-	-	-	-	-	-
ENSG00000060718	COL11A1	-	-	-	0.16	-	-	-	0.17	-	-	-	0.21	-	-	-	0.2
ENSG00000060762	MPC1	0.22	0.22	0.23	0.23	0.23	0.23	0.24	0.24	0.23	0.23	0.4	0.23	0.24	0.24	0.41	0.23
ENSG00000060971	ACAA1	0.38	0.38	0.38	0.38	0.39	0.39	0.4	0.39	0.37	0.37	-	0.37	0.38	0.38	-	0.38
ENSG00000061455	PRDM6	0.15	0.15	0.15	0.11	0.15	0.15	0.15	0.11	0.14	0.14	0.19	0.1	0.15	0.15	0.2	0.1
ENSG00000061492	WNT8A	5.06	5.05	5.23	9.03	4.94	4.96	-	8.89	4.8	4.68	-	6.91	-	-	-	6.83
ENSG00000061794	MRPS35	-	-	-	-	-	-	-	2.01	-	-	-	-	-	-	-	-
ENSG00000061918	GUCY1B3	0.28	0.28	0.28	0.26	0.3	0.3	0.3	0.27	0.28	0.28	0.32	0.27	0.29	0.29	0.32	0.27
ENSG00000061938	TNK2	0.33	0.33	0.32	0.32	0.36	0.36	0.37	0.34	0.32	0.32	0.36	0.3	0.34	0.34	0.37	0.31
ENSG00000062485	CS	2.18	2.18	2.12	2.13	2.15	2.17	2.1	2.11	2.05	2.03	-	2.05	2.05	2.03	-	2.04
ENSG00000062524	LTK	0.13	0.13	0.12	0.12	0.12	0.12	0.13	0.12	0.12	0.12	0.15	0.12	0.12	0.12	0.14	0.12
ENSG00000062822	POLD1	2.33	2.34	2.29	2.42	2.39	2.39	2.42	2.5	2.32	2.31	2.26	2.47	2.34	2.33	2.28	2.5
ENSG00000063244	U2AF2	2.27	2.27	2.26	2.27	2.36	2.37	2.38	2.36	2.25	2.25	-	2.26	2.34	2.34	-	2.32
ENSG00000063587	ZNF275	0.47	0.47	0.49	0.47	0.49	0.49	-	0.48	0.47	0.47	-	0.46	0.48	0.49	-	0.47
ENSG00000063660	GPC1	0.14	0.14	0.14	0.15	0.14	0.14	0.14	0.15	0.13	0.14	0.16	0.14	0.14	0.14	0.17	0.15
ENSG00000064042	LIMCH1	0.22	0.22	0.22	0.21	0.22	0.22	0.23	0.22	0.21	0.21	0.24	0.21	0.21	0.21	0.24	0.21
ENSG00000064205	WISP2	0.13	0.13	0.13	0.09	0.24	0.23	0.24	0.17	0.09	0.1	0.14	0.06	0.2	0.2	0.26	0.14
ENSG00000064270	ATP2C2	-	-	0.21	0.18	-	-	0.24	0.19	-	-	-	0.2	-	-	-	0.19
ENSG00000064300	NGFR	0.03	0.03	0.02	0.03	0.03	0.03	0.03	0.03	0.03	0.03	0.03	0.02	0.03	0.03	0.04	0.03
ENSG00000064309	CDON	2.33	2.33	2.36	2.43	2.26	2.27	2.32	2.44	2.29	2.29	2.32	2.38	2.29	2.32	2.32	2.45
ENSG00000064545	TMEM161A	2.54	2.53	2.58	2.54	2.59	2.58	2.67	2.63	2.52	2.49	2.24	2.58	2.57	2.54	2.23	2.63
ENSG00000064547	LPAR2	-	-	0.33	0.31	-	-	0.34	0.32	0.3	0.31	-	0.28	0.33	0.33	-	0.3
ENSG00000064651	SLC12A2	0.23	0.23	0.22	0.22	0.24	0.24	0.24	0.23	0.22	0.22	0.27	0.21	0.23	0.23	0.28	0.22
ENSG00000064655	EYA2	-	-	-	0.23	-	-	-	0.27	-	-	-	0.27	-	-	-	-
ENSG00000064666	CNN2	0.34	0.34	0.34	0.35	0.36	0.36	0.37	0.36	0.35	0.35	0.42	0.35	0.36	0.36	0.43	0.35
ENSG00000064687	ABCA7	0.49	0.49	0.49	-	-	-	-	-	-	-	-	-	0.5	-	-	-
ENSG00000064703	DDX20	2	2	-	-	2.09	2.1	2.09	-	2	2.01	-	-	2.02	2.03	-	-
ENSG00000064763	FAR2	0.27	0.27	0.26	0.25	0.28	0.28	0.27	0.25	0.28	0.28	0.31	0.25	0.29	0.3	0.33	0.26
ENSG00000064995	TAF11	2.42	2.42	2.47	2.41	2.52	2.52	2.6	2.48	2.53	2.5	-	2.49	2.61	2.58	-	2.55
ENSG00000065054	SLC9A3R2	0.36	0.36	0.37	0.35	0.38	0.38	0.38	0.36	0.36	0.36	0.44	0.35	0.37	0.37	0.44	0.36
ENSG00000065154	OAT	2.5	2.5	2.46	2.5	2.57	2.57	2.55	2.57	2.49	2.48	-	2.51	2.57	2.54	-	2.58
ENSG00000065325	GLP2R	0.06	0.06	0.06	0.04	0.06	0.06	0.07	0.04	0.06	0.06	0.1	0.04	0.06	0.06	0.1	0.04
ENSG00000065328	MCM10	3.31	3.29	3.42	3.65	2.84	2.85	2.88	3.25	3.4	3.35	3.22	3.74	3.41	3.37	3.2	3.73
ENSG00000065357	DGKA	0.27	0.27	0.27	0.27	0.31	0.31	0.31	0.31	0.27	0.28	0.32	0.27	0.28	0.28	0.32	0.28
ENSG00000065413	ANKRD44	0.29	0.29	0.29	0.29	0.3	0.3	0.3	0.29	0.31	0.3	0.35	0.29	0.31	0.31	0.35	0.29
ENSG00000065485	PDIA5	0.44	0.44	0.44	0.45	0.46	0.46	0.46	0.47	0.43	0.43	-	0.45	0.45	0.45	-	0.45
ENSG00000065526	SPEN	0.41	0.41	0.41	0.41	0.42	0.42	0.43	0.42	0.4	0.4	0.46	0.4	0.42	0.42	0.47	0.42
ENSG00000065534	MYLK	0.25	0.25	0.26	0.26	0.27	0.27	0.27	0.27	0.25	0.25	0.33	0.25	0.26	0.26	0.33	0.26
ENSG00000065615	CYB5R4	0.5	0.5	-	0.49	-	-	0.5	0.49	-	-	-	0.48	-	-	-	-
ENSG00000065675	PRKCQ	0.29	0.29	0.3	0.23	0.29	0.29	0.31	0.22	0.31	0.31	0.35	0.24	0.32	0.33	0.38	0.26
ENSG00000065911	MTHFD2	0.26	0.26	0.26	0.25	0.29	0.29	0.29	0.28	0.26	0.26	0.3	0.25	0.3	0.3	0.34	0.29
ENSG00000065970	FOXJ2	0.48	0.48	0.49	0.45	0.48	0.47	0.49	0.46	0.46	0.46	0.48	0.44	0.48	0.48	0.5	0.46
ENSG00000065989	PDE4A	0.37	0.37	0.38	0.36	0.4	0.4	0.41	0.37	0.41	0.41	0.46	0.41	0.45	0.45	-	0.43
ENSG00000066032	CTNNA2	34.24	34.24	35.31	49.54	14.94	14.96	11.67	18.98	40.02	39.13	27.33	56.72	17.42	17.24	14.91	20.86
ENSG00000066056	TIE1	0.48	0.48	0.48	0.47	0.5	0.5	0.49	0.49	0.45	0.46	-	0.46	0.45	0.46	0.5	0.46
ENSG00000066230	SLC9A3	8.8	8.8	8.72	10.34	11.19	11.22	10.77	12.61	8.55	10.75	6.19	10.07	11.11	11	7.44	12.39
ENSG00000066279	ASPM	3.45	3.45	3.47	3.5	3.58	3.58	3.63	3.6	3.37	3.37	3.39	3.41	3.52	3.54	3.54	3.52
ENSG00000066294	CD84	0.47	0.47	0.47	0.45	0.49	0.48	0.49	0.46	0.47	0.47	-	0.45	0.47	0.48	-	0.46
ENSG00000066336	SPI1	0.34	0.34	0.34	0.36	0.36	0.36	0.36	0.38	0.31	0.3	0.36	0.34	0.33	0.32	0.38	0.34
ENSG00000066379	ZNRD1	2.43	2.43	2.44	2.32	2.42	2.42	2.5	2.35	2.33	2.33	-	2.29	2.35	2.34	-	2.29
ENSG00000066427	ATXN3	-	-	0.49	-	-	-	-	-	-	-	-	-	-	-	-	-
ENSG00000066468	FGFR2	0.06	0.06	0.06	0.06	0.07	0.07	0.07	0.07	0.06	0.06	0.09	0.06	0.07	0.07	0.09	0.07
ENSG00000066735	KIF26A	0.24	0.24	0.26	0.27	0.27	0.27	0.29	0.3	0.24	0.24	0.28	0.26	0.26	0.27	0.3	0.29
ENSG00000066739	ATG2B	0.42	0.42	0.44	0.41	0.44	0.44	0.45	0.43	0.42	0.42	0.46	0.4	0.44	0.44	0.48	0.43
ENSG00000066855	MTFR1	2.2	2.2	2.18	2.21	2.28	2.28	2.29	2.31	2.17	2.15	-	2.2	2.27	2.25	-	2.29
ENSG00000067057	PFKP	0.31	0.31	0.33	0.31	0.32	0.32	0.35	0.34	0.3	0.31	0.35	0.31	0.31	0.32	0.35	0.31
ENSG00000067064	IDI1	2.36	2.36	2.26	2.37	2.44	2.44	2.36	2.47	2.36	2.29	-	2.38	2.39	2.32	-	2.42
ENSG00000067082	KLF6	0.41	0.42	0.43	0.42	0.43	0.43	0.45	0.43	0.42	0.42	-	0.42	0.43	0.44	-	0.43
ENSG00000067113	PPAP2A	-	-	-	-	-	-	-	-	-	-	-	-	2.01	-	-	-
ENSG00000067221	STOML1	2.11	2.11	2.15	2.08	-	-	-	-	2.05	2.04	-	2.06	-	-	-	-
ENSG00000067445	TRO	3.35	3.35	3.28	3.5	3.2	3.2	3.19	3.52	3.07	3.2	3.32	3.37	3.14	3.27	3.36	3.51
ENSG00000067533	RRP15	3.33	3.34	3.25	3.34	3.51	3.51	3.47	3.54	3.31	3.27	2.86	3.36	3.42	3.38	2.93	3.49
ENSG00000067715	SYT1	10.48	10.48	9.51	11.41	10.13	10.14	10.6	11.28	11.89	11.84	10.79	11.92	11.4	11.38	10.36	12.9
ENSG00000067798	NAV3	0.06	0.06	0.07	0.06	0.1	0.1	0.11	0.09	0.05	0.05	0.06	0.04	0.08	0.08	0.09	0.07
ENSG00000067840	PDZD4	0.13	0.13	0.13	0.12	0.13	0.13	0.13	0.13	0.13	0.13	0.16	0.12	0.13	0.13	0.16	0.13
ENSG00000068079	IFI35	2.72	2.72	2.71	2.61	2.68	2.68	2.67	2.62	2.56	2.55	2.06	2.51	2.64	2.62	2.06	2.57
ENSG00000068097	HEATR6	2.02	2.01	2.02	-	-	-	2.01	-	2.04	2.06	2.02	2.02	2.07	2.08	2.05	2.09
ENSG00000068366	ACSL4	6.28	6.28	6.04	6.14	6.44	6.44	6.19	6.26	6.28	6.05	3.02	6.18	6.38	6.15	3.06	6.26
ENSG00000068615	REEP1	-	-	2.03	-	2.03	2.03	-	-	-	-	2	-	2.01	2.05	2.01	-
ENSG00000068650	ATP11A	0.4	0.4	0.4	0.39	0.42	0.42	0.42	0.41	0.4	0.4	0.44	0.39	0.41	0.41	0.45	0.39
ENSG00000068654	POLR1A	2.08	2.08	2.05	2.13	2.05	2.05	2.03	2.15	2.09	2.09	2.03	2.14	2.07	2.07	-	2.11
ENSG00000068831	RASGRP2	0.29	0.29	0.29	0.31	0.29	0.29	0.3	0.31	0.27	0.28	0.29	0.27	0.28	0.29	0.31	0.29
ENSG00000068912	ERLEC1	2.04	2.04	-	2.06	2.12	2.12	2.08	2.11	2.05	2.02	-	2.07	2.1	2.08	-	2.1
ENSG00000068976	PYGM	0.19	0.19	0.2	0.16	-	-	-	-	0.2	0.21	0.24	0.16	-	-	-	-
ENSG00000068985	PAGE1	16.37	16.37	16.07	22.28	15.38	15.44	14.77	21.69	17.13	16.43	8.95	22.9	16.9	16.48	8.99	23.13
ENSG00000069011	PITX1	29.88	29.88	32.43	41.06	28.84	28.91	29.99	43.55	34.95	33.84	22.32	49.66	36.85	36.24	23.75	57.06
ENSG00000069020	MAST4	0.4	0.4	0.39	0.4	0.43	0.43	0.43	0.43	0.4	0.4	0.44	0.41	0.43	0.43	0.46	0.44
ENSG00000069424	KCNAB2	0.19	0.19	0.19	0.18	0.2	0.2	0.2	0.18	0.21	0.21	0.24	0.19	0.22	0.22	0.25	0.2
ENSG00000069431	ABCC9	0.3	0.3	0.31	0.3	0.31	0.31	0.31	0.31	0.3	0.3	0.39	0.29	0.3	0.3	0.39	0.3
ENSG00000069493	CLEC2D	0.3	0.3	0.31	0.28	0.33	0.33	0.34	0.31	0.29	0.29	0.33	0.26	0.32	0.32	0.37	0.29
ENSG00000069535	MAOB	0.5	0.5	0.5	0.5	-	-	-	-	0.5	0.5	-	0.5	-	-	-	-
ENSG00000069667	RORA	0.37	0.37	0.38	0.37	0.39	0.39	0.4	0.38	0.37	0.38	0.44	0.37	0.38	0.39	0.46	0.38
ENSG00000069849	ATP1B3	0.41	0.41	0.42	0.4	0.43	0.43	0.44	0.41	0.47	0.48	-	0.46	-	-	-	0.5
ENSG00000069869	NEDD4	2.84	2.84	2.7	2.8	3.32	3.32	3.34	3.27	3.03	3	2.16	3.02	3.38	3.34	2.33	3.36
ENSG00000069956	MAPK6	3	3	2.94	2.93	3.14	3.14	3.1	3.03	2.98	2.94	2.04	2.95	3.04	3.02	2.08	2.97
ENSG00000069974	RAB27A	0.43	0.43	0.44	0.41	0.44	0.44	0.46	0.43	0.44	0.44	0.49	0.41	0.45	0.44	0.49	0.43
ENSG00000070019	GUCY2C	9.17	9.17	9.09	12.62	8.46	8.5	7.93	11.51	9.59	9.32	5.52	12.12	36.09	35.54	22.52	12.32
ENSG00000070061	IKBKAP	2.02	2.02	2.01	-	2.06	2.06	2.08	2.03	2.01	2.01	-	-	2.05	2.05	-	2.03
ENSG00000070087	PFN2	2.11	2.11	2.07	2	2.11	2.11	2.09	2.01	2.01	-	-	-	2.09	2.05	-	-
ENSG00000070159	PTPN3	0.35	0.36	0.35	0.36	0.38	0.37	0.37	0.37	0.34	0.34	0.39	0.35	0.36	0.36	0.41	0.36
ENSG00000070182	SPTB	-	-	-	0.37	-	-	-	0.37	-	-	-	0.35	0.36	0.36	-	0.32
ENSG00000070190	DAPP1	0.32	0.31	0.31	0.29	0.33	0.33	0.34	0.32	0.32	0.32	0.34	0.29	0.32	0.32	0.34	0.3
ENSG00000070269	TMEM260	0.41	0.41	0.41	0.42	0.43	0.43	0.44	0.43	0.4	0.4	0.45	0.4	0.41	0.41	0.46	0.41
ENSG00000070404	FSTL3	0.2	0.2	0.2	0.2	0.2	0.2	0.2	0.2	0.19	0.2	0.24	0.19	0.19	0.19	0.24	0.19
ENSG00000070495	JMJD6	2.24	2.24	2.26	2.39	2.37	2.38	2.37	2.44	2.29	2.26	2.16	2.4	2.46	2.43	2.28	2.52
ENSG00000070501	POLB	4.43	4.41	4.21	4.18	4.54	4.55	4.49	4.3	4.46	4.45	3.05	4.21	4.59	4.52	3.09	4.39
ENSG00000070526	ST6GALNAC1	0.21	0.21	0.2	0.16	0.21	0.21	0.21	0.16	0.18	0.19	0.24	0.15	0.16	0.16	0.23	0.13
ENSG00000070601	FRMPD1	0.18	0.19	0.18	0.16	0.15	0.15	0.15	-	-	-	-	-	0.13	0.13	0.17	-
ENSG00000070778	PTPN21	0.44	0.44	0.45	0.46	0.45	0.45	0.46	0.47	0.43	0.43	0.47	0.46	0.45	0.45	0.48	0.47
ENSG00000070814	TCOF1	2.1	2.1	2.13	2.15	2.18	2.17	2.17	2.19	2.11	2.08	2.06	2.15	2.12	2.08	2.06	2.11
ENSG00000070915	SLC12A3	-	-	-	0.22	-	-	0.25	0.21	-	-	-	-	-	-	-	-
ENSG00000071205	ARHGAP10	0.14	0.14	0.14	0.15	0.15	0.15	0.14	0.15	0.14	0.14	0.16	0.15	0.15	0.15	0.17	0.16
ENSG00000071242	RPS6KA2	0.4	0.4	0.41	0.41	0.42	0.42	0.43	0.43	0.4	0.4	0.43	0.41	0.42	0.42	0.45	0.43
ENSG00000071243	ING3	-	-	-	0.5	-	-	-	-	-	-	-	-	-	-	-	-
ENSG00000071246	VASH1	0.46	0.46	0.45	0.45	0.47	0.47	0.47	0.46	0.46	0.46	0.5	0.45	0.48	0.47	-	0.46
ENSG00000071282	LMCD1	0.46	0.46	0.47	0.48	0.45	0.45	0.46	0.49	-	0.5	-	-	0.49	0.48	-	-
ENSG00000071537	SEL1L	0.49	0.49	0.5	0.5	-	-	-	-	0.49	0.49	-	0.5	-	-	-	-
ENSG00000071539	TRIP13	4.16	4.16	4.9	5.62	2.53	2.65	-	3.23	4.53	4.37	3.89	6.1	3.13	3.04	2.76	3.79
ENSG00000071553	ATP6AP1	2.19	2.19	2.15	2.1	2.24	2.24	2.18	2.14	2.15	2.15	-	2.11	2.15	2.16	-	2.1
ENSG00000071575	TRIB2	2.32	2.32	2.32	2.23	2.37	2.37	2.41	2.3	2.3	2.31	2.15	2.2	2.34	2.35	2.15	2.24
ENSG00000071859	FAM50A	-	-	-	2.02	2.02	2.03	2.05	2.11	-	-	-	2.01	2.01	2.03	-	2.08
ENSG00000071894	CPSF1	2.01	2.01	2.02	2.19	2.05	2.05	2.07	2.25	-	-	-	2.17	2.01	-	-	2.21
ENSG00000071909	MYO3B	-	-	-	-	0.3	0.3	0.29	-	-	-	-	-	0.2	-	-	-
ENSG00000071967	CYBRD1	0.39	0.39	0.39	0.38	0.4	0.4	0.41	0.39	0.39	0.39	0.46	0.38	0.39	0.39	0.47	0.38
ENSG00000071991	CDH19	0.01	0.01	0.01	0	0.01	0.01	0.01	0.01	0.01	0.01	0.01	0	0.01	0.01	0.01	0.01
ENSG00000072062	PRKACA	0.39	0.39	0.39	0.42	0.42	0.42	0.43	0.45	0.4	0.4	0.47	0.43	0.42	0.42	0.49	0.44
ENSG00000072071	LPHN1	0.21	0.21	0.2	0.23	0.21	0.21	0.21	0.24	0.22	0.22	0.25	0.24	0.2	0.2	0.23	0.23
ENSG00000072110	ACTN1	0.36	0.36	0.36	0.36	0.37	0.37	0.37	0.37	0.35	0.35	0.43	0.36	0.37	0.37	0.44	0.37
ENSG00000072133	RPS6KA6	0.16	0.17	0.16	0.15	0.21	0.18	0.2	0.17	0.14	0.14	0.18	0.14	0.22	0.2	0.24	0.19
ENSG00000072163	LIMS2	0.46	0.46	0.47	0.42	0.47	0.47	0.47	0.43	-	-	-	-	-	-	-	0.47
ENSG00000072195	SPEG	-	-	-	-	-	-	-	-	-	-	-	0.22	-	-	-	-
ENSG00000072210	ALDH3A2	3.3	3.3	3.12	3.29	3.42	3.41	3.26	3.41	3.26	3.09	-	3.28	3.34	3.17	-	3.35
ENSG00000072422	RHOBTB1	3.89	3.89	3.85	3.91	4	4	4.03	4.03	3.91	3.91	2.92	3.91	3.97	3.96	2.94	3.99
ENSG00000072571	HMMR	-	-	-	-	-	-	2.2	-	-	-	-	-	-	-	-	-
ENSG00000072694	FCGR2B	0.05	0.05	0.05	0.04	0.07	0.07	0.07	0.06	0.05	0.05	0.07	0.04	0.05	0.05	0.07	0.04
ENSG00000072818	ACAP1	0.35	0.35	0.35	0.34	0.38	0.38	0.41	0.38	0.36	0.36	0.39	0.35	0.38	0.38	0.41	0.38
ENSG00000072840	EVC	0.1	0.1	0.1	0.1	0.12	0.12	0.12	0.11	0.1	0.1	0.12	0.1	0.11	0.11	0.13	0.11
ENSG00000072849	DERL2	2.22	2.22	2.23	2.29	2.27	2.27	2.24	2.33	2.18	2.18	-	2.25	2.24	2.24	-	2.29
ENSG00000072858	SIDT1	0.13	0.13	0.13	0.13	0.24	0.25	0.29	0.24	0.15	0.15	0.18	0.14	0.21	0.21	0.24	0.23
ENSG00000072952	MRVI1	0.27	0.27	0.29	0.28	0.27	0.27	0.29	0.28	0.27	0.27	0.31	0.27	0.26	0.27	0.31	0.28
ENSG00000073008	PVR	3.41	3.41	3.39	3.32	3.58	3.59	3.58	3.48	3.42	3.42	2.44	3.37	3.55	3.55	2.49	3.48
ENSG00000073111	MCM2	2.13	2.13	2.12	2.07	2.21	2.21	2.2	2.15	2.06	2.07	-	2.01	2.11	2.13	-	2.06
ENSG00000073150	PANX2	4.26	4.26	4.46	4.58	4.39	4.39	4.83	4.82	6.1	6.05	5.62	6.36	4.72	4.7	4.63	5.17
ENSG00000073282	TP63	0.23	0.23	0.23	0.22	-	-	-	0.29	-	-	-	0.24	-	-	-	0.25
ENSG00000073331	ALPK1	0.32	0.33	0.33	0.34	0.34	0.33	0.33	0.35	0.32	0.33	0.35	0.34	0.34	0.34	0.37	0.35
ENSG00000073536	NLE1	3.62	3.62	3.59	3.84	3.53	3.54	3.64	3.88	3.58	3.56	3.29	3.88	3.63	3.6	3.3	3.91
ENSG00000073712	FERMT2	0.39	0.39	0.39	0.38	0.41	0.41	0.42	0.39	0.4	0.4	0.46	0.38	0.42	0.42	0.48	0.4
ENSG00000073754	CD5L	0.2	0.2	0.2	0.2	0.21	0.21	0.21	0.2	0.2	0.2	0.29	0.2	0.21	0.21	0.3	0.2
ENSG00000073756	PTGS2	0.04	0.04	0.04	0.04	0.05	0.05	0.05	0.04	0.05	0.05	0.07	0.04	0.05	0.05	0.07	0.04
ENSG00000073969	NSF	2.09	2.09	2.08	2.07	2.18	2.19	2.19	2.23	2.07	2.08	-	2.07	2.18	2.18	-	2.18
ENSG00000074047	GLI2	0.07	0.07	0.07	0.06	0.08	0.08	0.08	0.06	0.07	0.07	0.11	0.06	0.07	0.07	0.11	0.06
ENSG00000074201	CLNS1A	2.16	2.16	2.14	2.09	2.22	2.22	2.26	2.17	2.11	2.11	-	2.09	2.14	2.13	-	2.13
ENSG00000074370	ATP2A3	0.18	0.18	0.18	0.17	0.2	0.2	0.2	0.18	0.19	0.19	0.21	0.18	0.19	0.19	0.21	0.18
ENSG00000074410	CA12	23.89	23.89	24.16	21.97	23.39	23.47	20.5	18.68	24.38	23.86	16.22	19.71	19.6	19.32	12.37	17.21
ENSG00000074416	MGLL	0.19	0.19	0.18	0.18	0.19	0.19	0.19	0.19	0.18	0.19	0.23	0.18	0.18	0.19	0.23	0.18
ENSG00000074582	BCS1L	2.38	2.37	2.39	2.21	2.44	2.44	2.52	2.28	2.46	2.46	2.17	2.28	2.53	2.53	2.19	2.31
ENSG00000074657	ZNF532	0.49	0.49	0.5	0.45	-	-	-	-	0.47	0.48	-	0.43	0.48	0.48	-	0.45
ENSG00000074660	SCARF1	0.49	0.49	0.49	0.45	-	-	0.5	0.46	0.49	0.49	-	0.45	-	-	-	0.48
ENSG00000074696	PTPLAD1	2.25	2.25	2.2	2.29	2.31	2.31	2.27	2.36	2.25	2.22	-	2.29	2.28	2.24	-	2.33
ENSG00000074706	IPCEF1	0.19	0.19	0.2	0.19	0.2	0.2	0.2	0.19	0.18	0.17	0.21	0.18	0.19	0.18	0.2	0.19
ENSG00000074935	TUBE1	0.14	0.14	0.14	0.14	0.14	0.14	0.14	0.14	0.14	0.14	0.18	0.14	0.14	0.14	0.18	0.14
ENSG00000074966	TXK	0.47	0.47	0.48	0.41	0.47	0.47	0.46	0.41	0.45	0.45	-	0.37	-	-	-	0.42
ENSG00000075131	TIPIN	2.51	2.51	2.47	2.64	-	-	-	2.19	2.56	2.53	2.32	2.8	2.14	2.1	-	2.22
ENSG00000075188	NUP37	3.42	3.43	3.46	3.22	3.54	3.55	3.55	3.35	3.52	3.52	2.83	3.27	3.51	3.5	2.8	3.29
ENSG00000075213	SEMA3A	0.1	0.1	0.1	0.12	0.12	0.12	0.12	0.13	0.1	0.1	0.13	0.12	0.12	0.12	0.14	0.13
ENSG00000075223	SEMA3C	0.05	0.05	0.05	0.04	0.08	0.08	0.07	0.06	0.05	0.06	0.07	0.04	0.09	0.09	0.09	0.06
ENSG00000075239	ACAT1	0.41	0.41	0.42	0.41	0.42	0.42	0.44	0.43	0.4	0.42	-	0.41	0.42	0.43	-	0.42
ENSG00000075275	CELSR1	0.4	0.4	0.4	0.39	0.43	0.43	0.42	0.41	0.38	0.38	0.42	0.39	0.42	0.43	0.47	0.42
ENSG00000075413	MARK3	-	-	-	0.5	-	-	-	-	-	-	-	-	-	-	-	-
ENSG00000075426	FOSL2	0.41	0.41	0.41	0.4	0.43	0.43	0.43	0.41	0.42	0.42	0.47	0.4	0.43	0.43	0.48	0.41
ENSG00000075618	FSCN1	0.43	0.43	0.43	0.45	0.43	0.43	0.45	0.48	0.41	0.41	0.45	0.44	0.43	0.43	0.46	0.46
ENSG00000075651	PLD1	0.35	0.35	0.35	0.34	0.37	0.37	0.37	0.36	0.35	0.35	0.4	0.34	0.36	0.36	0.41	0.35
ENSG00000075884	ARHGAP15	0.22	0.22	0.23	0.23	0.26	0.26	0.26	0.25	0.24	0.23	0.28	0.24	0.26	0.25	0.3	0.26
ENSG00000076067	RBMS2	0.35	0.36	0.36	0.36	0.39	0.39	0.4	0.38	0.36	0.36	0.4	0.36	0.37	0.37	0.41	0.37
ENSG00000076248	UNG	2.43	2.43	2.41	2.46	2.51	2.51	2.52	2.54	2.39	2.39	-	2.44	2.46	2.46	-	2.5
ENSG00000076258	FMO4	0.38	0.38	0.38	0.38	0.39	0.39	0.39	0.39	0.39	0.39	0.47	0.39	0.39	0.39	0.46	0.39
ENSG00000076344	RGS11	0.11	0.11	0.11	0.08	0.26	0.28	0.24	0.18	0.1	0.1	0.16	0.07	0.15	0.15	0.24	0.13
ENSG00000076351	SLC46A1	3.49	3.49	3.48	3.51	3.61	3.61	3.63	3.61	3.42	3.41	2.61	3.46	3.5	3.48	2.64	3.53
ENSG00000076382	SPAG5	2.94	2.94	2.95	2.69	2.91	2.91	2.98	2.82	2.78	2.76	2.71	2.64	2.91	2.91	2.82	2.85
ENSG00000076555	ACACB	0.26	0.26	0.27	0.26	0.28	0.28	0.29	0.28	0.26	0.26	0.32	0.26	0.27	0.27	0.33	0.27
ENSG00000076604	TRAF4	2.15	2.15	2.19	2.12	2.19	2.19	2.24	2.18	2.23	2.21	-	2.18	2.28	2.26	-	2.22
ENSG00000076716	GPC4	0.3	0.3	0.3	0.31	0.32	0.32	0.32	0.32	0.31	0.3	0.34	0.31	0.31	0.3	0.34	0.31
ENSG00000076770	MBNL3	2.65	2.65	2.61	2.65	2.73	2.73	2.72	2.75	2.6	2.56	-	2.62	2.68	2.64	-	2.7
ENSG00000076928	ARHGEF1	0.44	0.44	0.43	0.43	0.45	0.45	0.44	0.44	0.44	0.44	0.49	0.43	0.46	0.46	-	0.45
ENSG00000077063	CTTNBP2	0.14	0.14	0.15	0.15	0.15	0.15	0.16	0.15	0.14	0.15	0.17	0.15	0.15	0.15	0.18	0.16
ENSG00000077092	RARB	0.32	0.32	0.32	0.31	0.35	0.35	0.35	0.32	0.33	0.33	0.36	0.31	0.35	0.35	0.37	0.32
ENSG00000077152	UBE2T	3.36	3.36	3.3	2.65	3.28	3.28	3.27	2.73	3.15	3.23	2.9	2.6	3.26	3.32	2.98	2.75
ENSG00000077157	PPP1R12B	0.45	0.45	0.45	0.44	0.45	0.45	0.45	0.44	0.45	0.45	-	0.44	0.45	0.45	0.5	0.45
ENSG00000077238	IL4R	0.48	0.48	0.48	0.48	-	-	-	-	0.48	0.48	-	0.48	0.5	-	-	0.49
ENSG00000077348	EXOSC5	3.59	3.59	3.61	4.17	3.84	3.84	3.83	4.34	3.64	3.52	2.88	4.18	3.75	3.66	2.88	4.26
ENSG00000077420	APBB1IP	0.36	0.36	0.36	0.34	0.38	0.38	0.39	0.36	0.37	0.36	0.41	0.34	0.38	0.38	0.43	0.36
ENSG00000077616	NAALAD2	0.15	0.15	0.17	0.12	0.15	0.15	0.15	0.12	0.14	0.14	0.2	0.13	0.12	0.12	0.18	0.1
ENSG00000077782	FGFR1	0.15	0.15	0.15	0.15	0.17	0.17	0.17	0.17	0.15	0.15	0.17	0.15	0.17	0.17	0.19	0.17
ENSG00000077943	ITGA8	0.32	0.31	0.32	0.32	0.36	0.36	0.38	0.35	0.36	0.36	0.4	0.35	0.42	0.41	0.44	0.4
ENSG00000077984	CST7	0.34	0.34	0.32	0.34	-	-	-	-	-	-	-	-	-	-	-	-
ENSG00000078018	MAP2	3.75	3.75	3.82	3.71	3.79	3.79	3.91	3.83	3.73	3.73	3.3	3.68	3.84	3.85	3.37	3.83
ENSG00000078043	PIAS2	0.45	0.45	0.44	0.44	0.47	0.47	0.47	0.46	0.46	0.46	0.49	0.46	0.47	0.48	-	0.48
ENSG00000078053	AMPH	-	-	-	0.25	-	-	-	-	-	-	-	-	-	-	-	0.26
ENSG00000078098	FAP	0.11	0.11	0.12	0.13	0.12	0.12	0.13	0.13	0.12	0.12	0.15	0.14	0.12	0.11	0.14	0.13
ENSG00000078114	NEBL	0.12	0.12	0.12	0.11	0.13	0.12	0.13	0.11	0.12	0.12	0.14	0.11	0.12	0.13	0.14	0.11
ENSG00000078295	ADCY2	-	-	-	-	-	-	0.36	-	-	-	-	-	-	-	-	-
ENSG00000078401	EDN1	-	-	-	0.41	-	-	-	0.44	-	-	-	0.39	-	-	-	0.43
ENSG00000078549	ADCYAP1R1	0.23	0.23	0.24	0.17	0.25	0.24	0.26	0.2	0.19	0.2	0.26	0.14	0.2	0.21	0.28	0.17
ENSG00000078596	ITM2A	0.45	0.45	0.46	0.44	0.47	0.47	0.48	0.46	0.44	0.44	-	0.43	0.46	0.47	-	0.45
ENSG00000078668	VDAC3	2.19	2.19	2.12	2.2	2.28	2.28	2.21	2.25	2.18	2.15	-	2.19	2.21	2.18	-	2.2
ENSG00000078725	BRINP1	0.05	0.05	0.05	0.04	0.07	0.07	0.07	0.04	0.05	0.06	0.1	0.04	0.06	0.06	0.1	0.04
ENSG00000078898	BPIFB2	7.14	7.14	8.93	8.73	7.03	7.04	8.42	8.97	6.98	6.74	5.53	8.47	8.61	8.37	6.37	9.94
ENSG00000079102	RUNX1T1	0.2	0.2	0.19	0.18	0.21	0.21	0.21	0.19	0.2	0.21	0.23	0.18	0.21	0.22	0.23	0.18
ENSG00000079112	CDH17	-	-	-	-	-	-	0.29	0.28	-	-	-	-	-	-	-	-
ENSG00000079150	FKBP7	0.46	0.46	0.46	0.47	-	-	-	-	-	-	-	-	-	-	-	-
ENSG00000079257	LXN	0.24	0.24	0.23	0.2	0.24	0.24	0.24	0.21	0.23	0.22	0.26	0.2	0.23	0.23	0.28	0.21
ENSG00000079263	SP140	0.39	0.39	0.39	0.42	-	-	0.45	0.47	0.39	0.4	0.44	0.43	0.41	0.41	-	0.45
ENSG00000079308	TNS1	0.21	0.21	0.22	0.21	0.22	0.22	0.22	0.22	0.21	0.21	0.27	0.21	0.21	0.22	0.28	0.21
ENSG00000079459	FDFT1	2.95	2.95	2.88	2.93	3.09	3.09	3.03	3.03	2.98	2.93	-	2.97	3.07	3.03	-	3.03
ENSG00000079462	PAFAH1B3	4.24	4.24	3.94	4.41	4.26	4.27	4.11	4.56	3.91	3.87	3.17	4.08	4.17	4.11	3.32	4.37
ENSG00000079482	OPHN1	0.47	0.47	0.45	0.48	-	-	-	-	0.48	0.48	-	0.48	-	-	-	-
ENSG00000079557	AFM	0.16	0.16	0.17	0.16	0.17	0.17	0.18	0.16	0.15	0.16	0.39	0.15	0.16	0.16	0.4	0.15
ENSG00000079689	SCGN	7.14	7.14	7.15	7.58	7.35	7.35	7.67	7.81	6.98	6.83	4.54	7.62	7.26	7.1	4.7	7.66
ENSG00000079819	EPB41L2	0.33	0.33	0.34	0.33	0.35	0.35	0.36	0.35	0.34	0.34	0.39	0.33	0.35	0.36	0.4	0.35
ENSG00000079841	RIMS1	-	-	-	-	-	-	-	-	-	-	-	0.19	-	-	-	0.23
ENSG00000079931	MOXD1	0.02	0.02	0.02	0.01	0.02	0.02	0.02	0.01	0.02	0.02	0.03	0.01	0.02	0.02	0.03	0.01
ENSG00000080007	DDX43	0.19	0.19	0.2	0.17	0.18	0.19	0.25	0.17	0.2	0.21	0.29	0.2	0.2	0.21	0.29	0.19
ENSG00000080189	SLC35C2	2.22	2.22	2.2	2.16	2.24	2.23	2.22	2.18	2.17	2.17	-	2.13	2.18	2.19	-	2.16
ENSG00000080224	EPHA6	0.14	0.14	0.14	0.14	0.15	0.15	0.15	0.14	0.14	0.15	0.23	0.13	0.15	0.15	0.22	0.13
ENSG00000080293	SCTR	0.03	0.03	0.04	0.04	0.05	0.05	0.06	0.05	0.04	0.04	0.07	0.05	0.04	0.05	0.07	0.05
ENSG00000080503	SMARCA2	0.26	0.26	0.27	0.27	0.27	0.27	0.28	0.28	0.26	0.26	0.32	0.26	0.27	0.27	0.33	0.27
ENSG00000080546	SESN1	0.46	0.46	0.46	0.46	0.47	0.48	0.49	0.48	0.46	0.46	-	0.46	0.47	0.47	-	0.47
ENSG00000080618	CPB2	0.34	0.34	0.35	0.34	0.36	0.36	0.38	0.35	0.34	0.36	-	0.34	0.35	0.37	-	0.35
ENSG00000080709	KCNN2	0.02	0.02	0.02	0.01	0.02	0.02	0.03	0.02	0.01	0.01	0.02	0.01	0.02	0.02	0.03	0.02
ENSG00000080854	IGSF9B	0.2	0.2	0.18	0.14	0.23	0.23	0.22	0.15	0.19	0.19	0.28	0.13	0.23	0.23	-	0.16
ENSG00000080910	CFHR2	-	-	-	-	-	-	-	-	-	-	-	0.21	-	-	-	0.17
ENSG00000080986	NDC80	2.55	2.55	2.63	2.59	2.17	2.17	-	2.14	2.39	2.62	2.48	2.44	2.09	2.23	2.27	2.05
ENSG00000081014	AP4E1	-	-	-	2.02	-	-	-	-	-	-	-	-	-	-	-	-
ENSG00000081041	CXCL2	0.13	0.13	0.13	0.12	0.13	0.13	0.14	0.12	0.13	0.13	0.27	0.12	0.13	0.13	0.27	0.12
ENSG00000081051	AFP	25.59	25.76	28.52	27.32	22.73	22.96	24.11	23.88	27.21	30.43	18.76	28	23.99	28.2	18.71	25.14
ENSG00000081052	COL4A4	0.06	0.06	0.06	0.05	0.06	0.06	0.06	0.06	0.06	0.06	0.07	0.06	0.07	0.07	0.07	0.06
ENSG00000081148	IMPG2	-	-	-	2.6	-	-	-	-	-	-	-	2.47	-	-	-	-
ENSG00000081189	MEF2C	0.43	0.43	0.44	0.43	0.44	0.44	0.44	0.44	0.43	0.43	0.48	0.42	0.44	0.45	0.49	0.44
ENSG00000081237	PTPRC	0.34	0.34	0.35	0.35	0.35	0.35	0.36	0.36	0.35	0.34	0.42	0.35	0.36	0.36	0.43	0.36
ENSG00000081320	STK17B	0.32	0.32	0.32	0.32	0.33	0.33	0.34	0.33	0.32	0.32	0.38	0.31	0.32	0.33	0.4	0.32
ENSG00000081479	LRP2	4.88	4.88	4.1	4.82	4.04	4.05	4.06	4.02	3.88	3.94	3.59	4.77	3.87	3.94	3.58	3.96
ENSG00000081721	DUSP12	3.15	3.15	3.15	3.53	3.37	3.37	3.49	3.7	3.33	3.35	2.79	3.7	3.5	3.51	2.89	3.79
ENSG00000081800	SLC13A1	-	-	-	-	-	-	-	-	-	-	-	0.24	-	-	-	-
ENSG00000081923	ATP8B1	2.11	2.11	2.11	2.12	2.14	2.14	2.14	2.17	2.1	2.1	-	2.11	2.14	2.15	-	2.14
ENSG00000082014	SMARCD3	0.28	0.28	0.27	0.25	0.3	0.3	0.3	0.27	0.27	0.27	0.31	0.24	0.28	0.28	0.32	0.24
ENSG00000082074	FYB	0.31	0.31	0.31	0.31	0.31	0.31	0.31	0.32	0.31	0.31	0.37	0.32	0.32	0.32	0.38	0.32
ENSG00000082175	PGR	0.06	0.06	0.06	0.06	0.07	0.07	0.07	0.06	0.07	0.07	0.09	0.06	0.06	0.07	0.09	0.06
ENSG00000082196	C1QTNF3	3.82	3.82	3.53	3.87	4.08	4.08	4.02	4.03	4.26	4.12	3.36	4.33	4.99	4.92	3.78	4.76
ENSG00000082213	C5orf22	-	-	-	-	-	-	-	2.01	-	-	-	-	-	-	-	-
ENSG00000082293	COL19A1	0.07	0.07	0.06	0.05	0.19	0.19	0.22	0.17	0.07	0.08	0.14	0.05	0.14	0.14	0.2	0.1
ENSG00000082397	EPB41L3	0.43	0.43	0.43	0.41	0.45	0.45	0.46	0.43	0.43	0.43	0.47	0.41	0.44	0.44	0.48	0.41
ENSG00000082458	DLG3	0.23	0.23	0.23	0.23	0.24	0.24	0.24	0.23	0.24	0.23	0.26	0.23	0.25	0.24	0.27	0.24
ENSG00000082497	SERTAD4	-	-	-	3.85	3.81	3.81	3.84	3.92	-	-	-	3.55	3.75	3.73	-	3.87
ENSG00000082512	TRAF5	-	-	-	0.5	-	-	-	-	0.5	-	-	0.49	-	-	-	-
ENSG00000083093	PALB2	2.08	2.07	2.09	2.17	2.14	2.15	2.26	2.26	2.08	2.09	2.01	2.11	2.12	2.12	2.01	2.18
ENSG00000083097	DOPEY1	0.42	0.42	0.42	0.4	0.44	0.44	0.44	0.42	0.43	0.43	0.48	0.4	0.45	0.45	0.49	0.42
ENSG00000083123	BCKDHB	0.3	0.3	0.3	0.31	0.32	0.32	0.32	0.32	0.32	0.32	0.38	0.32	0.32	0.32	0.4	0.33
ENSG00000083307	GRHL2	0.03	0.03	0.03	0.03	0.07	0.07	0.1	0.07	0.03	0.03	0.05	0.03	0.06	0.07	0.09	0.06
ENSG00000083457	ITGAE	3.35	3.35	3.35	3.37	3.21	3.21	3.21	3.37	3.52	3.63	2.71	3.55	3.38	3.48	2.57	3.52
ENSG00000083535	PIBF1	0.4	0.4	0.41	0.39	0.4	0.4	0.41	0.4	0.39	0.39	0.43	0.37	0.39	0.39	0.43	0.38
ENSG00000083642	PDS5B	0.42	0.42	0.42	0.4	0.43	0.43	0.44	0.42	0.41	0.41	0.46	0.4	0.43	0.43	0.47	0.41
ENSG00000083750	RRAGB	2.55	2.56	2.48	2.55	2.67	2.67	2.58	2.7	2.72	2.67	2.33	2.66	2.88	2.84	2.44	2.87
ENSG00000083807	SLC27A5	0.27	0.27	0.28	0.27	0.29	0.29	0.3	0.29	0.26	0.27	-	0.27	0.28	0.28	-	0.28
ENSG00000083845	RPS5	2.52	2.51	2.35	2.49	2.63	2.63	2.45	2.6	2.52	2.37	-	2.5	2.59	2.42	-	2.58
ENSG00000084073	ZMPSTE24	2.46	2.46	2.43	2.39	2.56	2.56	2.56	2.48	2.43	2.4	-	2.39	2.51	2.48	-	2.47
ENSG00000084110	HAL	0.17	0.17	0.17	0.17	0.18	0.18	0.19	0.18	0.18	0.18	0.24	0.18	0.2	0.2	0.26	0.19
ENSG00000084207	GSTP1	0.28	0.28	0.27	0.27	0.29	0.29	0.3	0.29	0.28	0.28	0.36	0.28	0.29	0.29	0.36	0.28
ENSG00000084453	SLCO1A2	9.26	9.29	7.71	9.4	9.13	9.14	7.65	6.57	10.56	10.38	9.87	11.55	10.12	9.94	9	11.1
ENSG00000084636	COL16A1	0.09	0.09	0.09	0.09	0.09	0.09	0.1	0.09	0.09	0.09	0.1	0.09	0.09	0.09	0.11	0.09
ENSG00000084693	AGBL5	2.47	2.47	2.44	2.47	2.65	2.65	2.68	2.63	2.58	2.58	2.45	2.58	2.62	2.62	2.49	2.62
ENSG00000084734	GCKR	0.16	0.16	0.16	0.16	0.17	0.17	0.17	0.17	0.15	0.15	0.2	0.15	0.15	0.15	0.2	0.15
ENSG00000085117	CD82	0.44	0.44	0.43	0.46	0.46	0.47	0.47	0.47	0.44	0.44	-	0.47	0.46	0.46	-	0.48
ENSG00000085265	FCN1	0.24	0.24	0.24	0.2	0.27	0.27	0.27	0.23	0.23	0.24	0.26	0.2	0.26	0.26	0.28	0.21
ENSG00000085449	WDFY1	2.14	2.14	2.14	2.16	2.21	2.22	2.22	2.24	2.12	2.12	-	2.14	2.19	2.19	-	2.2
ENSG00000085465	OVGP1	2.39	2.39	2.41	2.42	2.46	2.46	2.49	2.56	2.12	2.17	2.08	2.18	2.24	2.29	2.16	2.36
ENSG00000085491	SLC25A24	0.3	0.3	0.31	0.27	0.32	0.32	0.34	0.29	0.29	0.29	0.32	0.26	0.3	0.3	0.33	0.27
ENSG00000085552	IGSF9	0.15	0.15	0.16	0.14	0.16	0.16	0.17	0.15	0.16	0.15	0.19	0.15	0.16	0.16	0.19	0.15
ENSG00000085662	AKR1B1	0.47	0.47	0.44	0.49	-	-	-	-	0.47	0.48	-	-	-	-	-	-
ENSG00000085719	CPNE3	-	-	-	-	2.02	2.02	2.02	2.03	-	-	-	-	-	-	-	-
ENSG00000085831	TTC39A	10.59	10.59	10.68	11.24	8.65	8.66	7.87	9.85	9.24	9.06	7.74	10.53	9.37	9.19	7.56	10.1
ENSG00000085840	ORC1	-	-	-	-	-	-	-	-	-	-	-	-	-	-	-	2.72
ENSG00000085999	RAD54L	-	-	-	-	3.6	3.6	3.48	-	-	-	-	-	3.42	3.28	-	-
ENSG00000086062	B4GALT1	0.39	0.39	0.38	0.38	0.4	0.4	0.4	0.4	0.39	0.39	0.47	0.39	0.39	0.39	0.48	0.39
ENSG00000086159	AQP6	-	-	-	4.38	-	-	-	-	-	-	-	5.73	-	-	-	-
ENSG00000086288	NME8	0.2	0.2	0.19	0.14	0.18	0.18	0.19	0.12	0.18	0.19	-	0.13	-	-	-	0.19
ENSG00000086289	EPDR1	2.85	2.86	2.85	2.82	2.93	2.93	2.96	2.91	2.8	2.8	2.5	2.77	2.88	2.88	2.51	2.87
ENSG00000086504	MRPL28	2.02	2.02	-	-	2.07	2.07	2.06	-	-	-	-	-	2.04	2.04	-	-
ENSG00000086548	CEACAM6	0.02	0.02	0.02	0.02	0.04	0.04	0.05	0.03	0.02	0.02	0.04	0.01	0.03	0.03	0.05	0.02
ENSG00000086696	HSD17B2	0.49	0.49	0.48	0.48	-	-	-	0.5	0.49	0.49	-	0.49	-	-	-	-
ENSG00000086717	PPEF1	-	-	-	-	-	-	-	-	-	-	-	4.7	-	-	-	5.25
ENSG00000086730	LAT2	0.38	0.38	0.36	0.4	0.42	0.42	0.42	0.44	0.39	0.39	0.42	0.4	0.42	0.43	0.46	0.41
ENSG00000087074	PPP1R15A	0.29	0.29	0.3	0.3	0.31	0.31	0.32	0.31	0.29	0.29	0.35	0.3	0.3	0.3	0.37	0.31
ENSG00000087076	HSD17B14	17.52	17.5	17.85	21.31	19.52	19.54	19.31	23.16	18.66	18.41	12.96	21.63	20.25	19.95	13.22	23.08
ENSG00000087086	FTL	2.77	2.69	-	2.91	2.91	2.83	2.01	3.03	2.7	-	-	2.87	2.73	-	-	2.89
ENSG00000087116	ADAMTS2	0.05	0.05	0.04	0.04	0.05	0.05	0.05	0.05	0.05	0.05	0.06	0.05	0.06	0.06	0.06	0.05
ENSG00000087237	CETP	0.13	0.13	0.13	0.12	0.13	0.13	0.14	0.13	0.11	0.12	0.14	0.11	0.12	0.12	0.15	0.12
ENSG00000087245	MMP2	0.12	0.11	0.12	0.12	0.12	0.12	0.13	0.12	0.12	0.12	0.15	0.12	0.12	0.12	0.15	0.12
ENSG00000087253	LPCAT2	2.1	2.09	2.11	2.08	2.13	2.14	2.09	2.07	2.03	2.08	-	-	2.07	2.11	-	2.03
ENSG00000087258	GNAO1	0.07	0.07	0.06	0.06	0.07	0.07	0.07	0.07	0.06	0.06	0.07	0.06	0.06	0.06	0.07	0.06
ENSG00000087263	OGFOD1	2.36	2.36	2.35	2.35	2.34	2.33	2.31	2.34	2.44	2.42	2.18	2.42	2.45	2.42	2.18	2.42
ENSG00000087299	L2HGDH	0.4	0.4	0.4	0.4	0.43	0.44	0.44	0.44	0.42	0.42	0.49	0.42	0.41	0.41	0.47	0.42
ENSG00000087303	NID2	0.47	0.47	0.45	0.46	0.5	0.5	-	0.48	0.47	0.49	-	0.47	0.49	0.5	-	0.47
ENSG00000087448	KLHL42	-	-	-	-	-	-	2.02	2.04	-	-	-	2.02	-	-	-	2.02
ENSG00000087460	GNAS	0.44	0.44	0.45	0.44	0.46	0.46	0.47	0.46	0.44	0.44	-	0.43	0.45	0.46	-	0.45
ENSG00000087495	PHACTR3	0.17	0.17	0.17	0.11	-	-	-	0.26	0.16	0.17	0.25	0.11	0.21	0.22	0.29	0.18
ENSG00000087586	AURKA	4.87	4.87	4.97	4.4	3.68	3.77	3.86	3.85	4.97	5	4.7	4.72	3.85	3.81	4.01	4.27
ENSG00000087589	CASS4	0.45	0.45	0.44	0.44	0.48	0.48	0.43	0.44	0.45	0.45	0.47	0.44	0.44	0.44	0.45	0.41
ENSG00000087842	PIR	2.09	2.09	2.13	2.09	2.16	2.16	2.2	2.14	-	2.03	-	2.05	-	-	-	2.02
ENSG00000087903	RFX2	0.17	0.17	0.17	0.15	0.25	0.24	0.26	0.22	0.19	0.19	0.22	0.16	0.19	0.21	0.24	0.17
ENSG00000087995	METTL2A	2.08	2.09	2.05	2.21	2.03	2.1	2.1	2.33	2.1	2.07	-	2.27	2.13	2.13	-	2.27
ENSG00000088305	DNMT3B	-	-	-	2.25	-	-	-	2.26	-	-	-	-	-	-	-	2.32
ENSG00000088320	REM1	-	-	-	0.21	-	-	-	0.2	-	-	-	-	-	-	-	0.22
ENSG00000088325	TPX2	3.62	3.62	3.72	3.39	3.56	3.56	3.61	3.35	3.51	3.49	3.36	3.31	3.61	3.58	3.35	3.34
ENSG00000088386	SLC15A1	0.33	0.33	0.34	0.35	0.35	0.35	0.36	0.37	0.35	0.35	0.41	0.36	0.36	0.36	0.42	0.37
ENSG00000088451	TGDS	0.37	0.37	0.37	0.39	0.39	0.39	0.4	0.41	0.4	0.39	0.45	0.41	0.4	0.4	0.46	0.42
ENSG00000088538	DOCK3	4.69	4.69	4.64	5.46	4.48	4.49	3.87	4.89	5.15	5.12	4.67	6.49	6.71	7.24	6.26	7.02
ENSG00000088543	C3orf18	-	-	-	0.42	-	-	-	-	0.39	0.39	-	0.39	-	-	-	-
ENSG00000088726	TMEM40	5.06	5.05	-	5.27	-	-	-	-	-	-	-	-	-	-	-	-
ENSG00000088756	ARHGAP28	-	-	-	0.39	-	-	-	-	-	-	-	0.41	-	-	-	-
ENSG00000088766	CRLS1	-	-	-	-	2	2	-	2	-	-	-	-	2.01	-	-	2
ENSG00000088808	PPP1R13B	0.44	0.44	0.43	0.46	0.47	0.47	0.47	0.49	0.46	0.47	-	0.48	0.47	0.48	-	0.49
ENSG00000088827	SIGLEC1	0.22	0.22	0.22	0.21	0.23	0.23	0.24	0.22	0.21	0.21	0.25	0.21	0.22	0.22	0.26	0.21
ENSG00000088876	ZNF343	2.12	2.12	2.14	2.02	2.02	2.02	-	-	-	-	-	-	-	-	-	-
ENSG00000088881	EBF4	0.17	0.17	0.16	0.15	0.18	0.18	0.18	0.15	0.16	0.16	0.19	0.14	0.17	0.17	0.19	0.14
ENSG00000088899	LZTS3	-	-	-	-	-	-	2.08	2.02	-	-	-	-	2.02	2.01	2.01	2.04
ENSG00000089048	ESF1	2.3	2.3	2.3	2.34	2.37	2.37	2.39	2.42	2.25	2.23	2.06	2.31	2.3	2.29	2.08	2.37
ENSG00000089060	SLC8B1	0.3	0.3	0.31	0.3	0.31	0.31	0.33	0.31	0.28	0.28	0.32	0.28	0.29	0.29	0.33	0.3
ENSG00000089127	OAS1	0.5	0.5	0.5	0.48	-	-	-	-	-	-	-	0.49	-	-	-	-
ENSG00000089157	RPLP0	4.03	3.99	3.12	4	4.1	4.07	3.15	4.03	3.88	3.05	-	3.92	3.81	3.11	-	3.81
ENSG00000089177	KIF16B	2.39	2.39	2.38	2.28	2.47	2.47	2.49	2.36	2.31	2.28	2.26	2.23	2.4	2.39	2.33	2.31
ENSG00000089195	TRMT6	2.5	2.5	2.49	2.71	2.68	2.69	2.64	2.8	2.62	2.6	2.44	2.73	2.77	2.74	2.52	2.81
ENSG00000089250	NOS1	0.19	0.19	0.2	0.17	-	-	0.33	-	0.19	0.19	-	0.21	-	-	-	0.32
ENSG00000089327	FXYD5	0.29	0.29	0.28	0.27	0.32	0.32	0.32	0.29	0.26	0.26	0.31	0.25	0.28	0.28	0.33	0.26
ENSG00000089356	FXYD3	0.15	0.15	0.14	0.1	0.22	0.22	0.22	0.14	0.16	0.16	0.28	0.11	-	-	-	0.19
ENSG00000089472	HEPH	0.34	0.34	0.34	0.29	0.35	0.35	0.35	0.3	0.33	0.33	0.35	0.28	0.34	0.34	0.36	0.29
ENSG00000089639	GMIP	0.34	0.34	0.36	0.34	0.35	0.35	0.37	0.34	0.29	0.3	0.34	0.28	0.32	0.33	0.36	0.31
ENSG00000089685	BIRC5	7.94	7.94	7.06	9.02	9.44	9.17	8.17	10.17	11.88	11.74	9.52	15.28	12.3	11.73	10.27	13.23
ENSG00000089692	LAG3	0.17	0.17	0.16	0.13	0.19	0.19	0.18	0.13	0.19	0.19	0.25	0.13	0.18	0.18	0.25	0.13
ENSG00000089775	ZBTB25	0.34	0.34	0.33	0.31	0.36	0.36	0.36	0.34	0.32	0.33	0.35	0.31	0.35	0.35	0.39	0.32
ENSG00000089820	ARHGAP4	0.5	0.5	0.49	-	-	-	-	-	0.47	0.48	-	0.48	0.48	0.49	-	-
ENSG00000090006	LTBP4	0.04	0.04	0.04	0.04	0.05	0.05	0.05	0.05	0.04	0.04	0.05	0.04	0.04	0.04	0.05	0.05
ENSG00000090020	SLC9A1	0.26	0.26	0.26	0.22	0.28	0.29	0.26	0.25	0.27	0.27	0.3	0.23	0.27	0.27	0.29	0.22
ENSG00000090061	CCNK	0.47	0.47	0.48	0.47	0.49	0.49	0.49	0.49	0.48	0.47	-	0.48	-	0.5	-	0.5
ENSG00000090097	PCBP4	2.41	2.41	2.44	2.25	2.44	2.45	2.48	2.4	2.56	2.57	2.24	2.29	2.53	2.54	2.24	2.34
ENSG00000090376	IRAK3	0.13	0.13	0.13	0.12	0.15	0.15	0.16	0.14	0.13	0.14	0.15	0.13	0.14	0.14	0.16	0.14
ENSG00000090382	LYZ	2.08	2.08	-	2.05	2.1	2.11	-	2.07	2.04	-	-	2.03	2.01	-	-	2.02
ENSG00000090530	LEPREL1	0.14	0.14	0.14	0.14	0.16	0.16	0.17	0.17	0.13	0.13	0.16	0.14	0.16	0.16	0.18	0.16
ENSG00000090659	CD209	-	-	-	-	-	-	-	-	0.5	0.5	-	-	-	-	-	-
ENSG00000090661	CERS4	2.52	2.52	2.45	2.5	2.6	2.6	2.58	2.6	2.43	2.4	2.01	2.47	2.48	2.45	2.01	2.52
ENSG00000090686	USP48	0.42	0.42	0.42	0.39	0.44	0.45	0.45	0.42	0.42	0.42	0.45	0.4	0.43	0.43	0.47	0.41
ENSG00000090861	AARS	3.07	3.07	3.06	3.2	3.18	3.18	3.19	3.31	3.01	2.99	-	3.16	3.11	3.08	2.02	3.24
ENSG00000090889	KIF4A	8.01	8.01	8.18	8.41	6.55	6.56	6.73	6.75	9.79	9.74	8.68	9.81	9.29	9.18	8.09	9.36
ENSG00000090924	PLEKHG2	-	-	-	-	-	-	0.49	0.48	-	-	-	0.46	-	-	-	0.46
ENSG00000090975	PITPNM2	-	-	-	-	-	-	-	-	-	-	-	0.49	-	-	-	-
ENSG00000091106	NLRC4	0.42	0.42	0.41	0.4	0.42	0.42	0.44	0.41	0.42	0.43	-	0.39	0.44	-	-	0.42
ENSG00000091127	PUS7	2.96	2.96	2.94	2.83	2.99	3	2.92	2.83	2.99	2.94	2.89	2.79	3.03	3	2.92	2.87
ENSG00000091129	NRCAM	10.5	10.51	10.45	9.51	10.6	10.61	10.64	9.7	9.78	9.84	8.76	9.57	10.22	10.27	8.98	9.98
ENSG00000091136	LAMB1	0.45	0.45	0.45	0.43	0.47	0.47	0.48	0.45	0.46	0.46	-	0.44	0.47	0.47	-	0.45
ENSG00000091181	IL5RA	-	-	-	0.23	-	-	-	-	-	-	-	0.23	-	-	-	0.23
ENSG00000091409	ITGA6	4.88	4.88	4.86	4.83	5.02	5.03	5.04	5	4.87	4.81	2.92	4.85	5	4.94	2.95	4.98
ENSG00000091482	SMPX	7.69	7.68	5.79	7.09	7.76	7.77	5.84	7.32	9.98	9.77	7.81	12.74	9.35	9.29	7.19	11.78
ENSG00000091490	SEL1L3	0.19	0.19	0.2	0.2	0.2	0.2	0.21	0.21	0.2	0.2	0.25	0.2	0.2	0.2	0.25	0.21
ENSG00000091622	PITPNM3	0.23	0.23	0.24	0.21	0.23	0.23	0.24	0.21	0.23	0.23	0.26	0.21	0.26	0.26	0.3	0.24
ENSG00000091640	SPAG7	2.38	2.38	2.37	2.54	2.4	2.4	2.4	2.53	2.47	2.44	-	2.6	2.48	2.45	-	2.56
ENSG00000091831	ESR1	0.02	0.02	0.02	0.01	0.02	0.02	0.02	0.01	0.02	0.02	0.02	0.01	0.02	0.02	0.02	0.01
ENSG00000091879	ANGPT2	2.25	2.25	2.34	2.46	2.12	2.1	2.1	2.34	2.16	2.17	2.27	2.39	2.14	2.15	2.25	2.46
ENSG00000091947	TMEM101	4.11	4.11	4.04	4.12	4.16	4.16	4.17	4.28	4.01	3.97	2.99	4.14	4.1	4.06	3.01	4.27
ENSG00000091986	CCDC80	0.04	0.04	0.04	0.04	0.05	0.05	0.05	0.04	0.04	0.04	0.05	0.04	0.04	0.04	0.05	0.04
ENSG00000092036	HAUS4	3.33	3.31	3.35	3.59	3.47	3.47	3.52	3.73	3.33	3.31	2.56	3.61	3.56	3.57	2.66	3.86
ENSG00000092068	SLC7A8	0.28	0.28	0.29	0.3	0.28	0.28	0.3	0.31	0.3	0.31	0.34	0.32	0.31	0.31	0.34	0.33
ENSG00000092096	SLC22A17	0.34	0.34	0.36	0.37	0.35	0.35	0.38	0.38	0.29	0.29	0.37	0.33	0.32	0.33	0.4	0.35
ENSG00000092200	RPGRIP1	-	-	-	0.27	-	-	-	0.24	-	-	-	-	-	-	-	0.27
ENSG00000092208	GEMIN2	2.18	2.18	2.15	2.1	-	-	-	-	2.26	2.25	-	2.15	2.12	2.09	-	2.03
ENSG00000092470	WDR76	2.45	2.45	2.44	2.58	2.13	2.15	2.04	2.36	2.45	2.47	2.37	2.53	2.43	2.45	2.32	2.53
ENSG00000092531	SNAP23	2.02	2.02	2.03	2.06	2.04	2.05	2.09	2.11	-	-	-	2.01	-	-	-	-
ENSG00000092607	TBX15	0.31	0.31	0.3	0.28	0.32	0.32	0.32	0.29	0.31	0.31	0.34	0.29	0.32	0.31	0.34	0.29
ENSG00000092758	COL9A3	-	-	-	0.23	-	-	-	0.24	-	-	-	-	-	-	-	-
ENSG00000092820	EZR	0.36	0.36	0.35	0.37	0.38	0.38	0.38	0.38	0.36	0.36	0.45	0.37	0.38	0.38	0.47	0.38
ENSG00000092850	TEKT2	-	-	-	0.2	-	-	-	-	-	-	-	-	-	-	-	-
ENSG00000092853	CLSPN	-	-	-	-	-	-	-	-	-	-	-	2.52	-	-	-	-
ENSG00000092929	UNC13D	0.21	0.21	0.2	0.19	0.25	0.25	0.24	0.22	0.21	0.22	0.24	0.19	0.22	0.22	0.25	0.19
ENSG00000092969	TGFB2	2.7	2.7	2.7	2.9	2.82	2.82	2.91	3.02	2.62	2.63	2.55	2.84	2.75	2.76	2.67	2.98
ENSG00000093010	COMT	0.45	0.45	0.45	0.45	0.46	0.46	0.47	0.47	0.43	0.44	-	0.44	0.45	0.45	-	0.46
ENSG00000093072	CECR1	0.37	0.37	0.37	0.38	0.38	0.38	0.39	0.39	0.37	0.37	0.44	0.38	0.37	0.38	0.45	0.38
ENSG00000093134	VNN3	0.23	0.23	0.23	0.2	0.25	0.25	0.26	0.21	0.22	0.23	0.26	0.19	0.24	0.25	0.28	0.21
ENSG00000093144	ECHDC1	0.47	0.47	0.47	0.47	0.48	0.48	0.5	0.49	0.46	0.47	-	0.47	0.48	0.48	-	0.49
ENSG00000094755	GABRP	0.01	0.01	0.02	0.01	0.03	0.03	0.04	0.03	0.01	0.01	0.02	0.01	0.02	0.02	0.03	0.02
ENSG00000094804	CDC6	2.5	2.5	2.56	2.65	2.35	2.35	2.42	2.62	2.42	2.39	2.32	2.61	2.37	2.39	2.35	2.65
ENSG00000094880	CDC23	-	-	-	2.05	2.06	2.06	2.09	2.11	-	-	-	2.06	2.03	-	-	2.08
ENSG00000094963	FMO2	0.04	0.04	0.05	0.05	0.04	0.04	0.05	0.05	0.04	0.04	0.05	0.05	0.04	0.04	0.05	0.05
ENSG00000094975	SUCO	2.26	2.25	2.26	2.27	2.39	2.39	2.4	2.36	2.3	2.28	-	2.28	2.4	2.39	2.03	2.36
ENSG00000095002	MSH2	-	-	-	-	2.12	2.12	2.14	-	2.05	2.07	-	-	2.1	2.12	-	-
ENSG00000095203	EPB41L4B	0.34	0.34	0.34	0.34	0.35	0.35	0.36	0.35	0.33	0.33	0.41	0.33	0.34	0.34	0.42	0.35
ENSG00000095321	CRAT	0.34	0.34	0.34	0.33	0.36	0.36	0.36	0.34	0.33	0.33	0.41	0.31	0.35	0.35	0.43	0.33
ENSG00000095585	BLNK	0.45	0.45	0.45	0.47	-	-	0.5	-	0.48	0.48	-	0.49	-	-	-	-
ENSG00000095596	CYP26A1	0.1	0.1	0.09	0.07	0.09	0.09	0.11	0.07	0.09	0.09	0.13	0.07	0.1	0.1	0.13	0.08
ENSG00000095627	TDRD1	0.15	0.15	0.15	0.11	-	-	-	0.25	0.14	0.15	0.23	0.11	0.24	0.24	-	0.21
ENSG00000095713	CRTAC1	0.12	0.12	0.13	0.1	0.19	0.18	0.21	0.13	0.21	0.21	-	0.18	0.22	0.22	-	0.16
ENSG00000095777	MYO3A	0.12	0.12	0.11	0.11	0.13	0.13	0.13	0.11	0.13	0.13	0.21	0.13	0.13	0.13	0.2	0.11
ENSG00000095932	SMIM24	0.1	0.1	0.11	0.08	0.12	0.12	0.12	0.09	0.1	0.1	0.2	0.08	0.1	0.1	0.19	0.08
ENSG00000096006	CRISP3	0.01	0.01	0.01	0.01	0.01	0.01	0.02	0.01	0.01	0.01	0.02	0.01	0.01	0.01	0.02	0.01
ENSG00000096060	FKBP5	0.22	0.22	0.22	0.22	0.23	0.23	0.24	0.23	0.22	0.22	0.34	0.22	0.22	0.23	0.34	0.22
ENSG00000096063	SRPK1	3.68	3.67	3.69	3.64	3.79	3.79	3.82	3.72	3.71	3.72	2.78	3.68	3.78	3.8	2.79	3.71
ENSG00000096070	BRPF3	-	-	-	-	-	-	2.03	2.01	-	-	-	-	-	-	-	-
ENSG00000096080	MRPS18A	2.66	2.66	2.59	2.56	2.73	2.73	2.72	2.59	2.7	2.68	-	2.59	2.78	2.76	2.02	2.6
ENSG00000096088	PGC	161.34	161.4	162.4	252.91	151.68	152.19	148.43	246.96	160.05	155.18	85.64	251.59	154.7	152.22	82.04	247.56
ENSG00000096092	TMEM14A	-	-	-	-	2.01	2.01	2.01	-	-	-	-	-	-	-	-	-
ENSG00000096384	HSP90AB1	2.74	2.74	2.6	2.72	2.9	2.9	2.75	2.87	2.68	2.55	-	2.68	2.8	2.66	-	2.82
ENSG00000096401	CDC5L	2.61	2.61	2.55	2.59	2.68	2.68	2.68	2.68	2.57	2.54	-	2.56	2.6	2.57	-	2.59
ENSG00000096433	ITPR3	0.16	0.16	0.16	0.15	0.17	0.17	0.17	0.16	0.15	0.15	0.17	0.14	0.16	0.16	0.17	0.14
ENSG00000096696	DSP	2.51	2.51	2.49	2.48	2.6	2.6	2.6	2.57	2.48	2.44	-	2.46	2.55	2.52	-	2.53
ENSG00000096968	JAK2	0.3	0.3	0.3	0.3	0.3	0.3	0.31	0.31	0.31	0.31	0.34	0.31	0.32	0.32	0.34	0.32
ENSG00000097046	CDC7	2.05	2.05	2.02	2.01	2.03	2.03	-	2.09	-	-	-	-	2.09	2.12	-	2.15
ENSG00000097096	SYDE2	0.46	0.46	0.46	0.42	0.47	0.48	0.48	0.44	0.47	0.47	-	0.42	0.47	0.48	-	0.43
ENSG00000099194	SCD	5.84	5.81	5.12	5.87	6.13	6.11	5.37	6.15	5.74	5.04	-	5.83	5.92	5.19	-	6
ENSG00000099284	H2AFY2	2.06	2.04	2.07	-	2.07	2.07	2.13	2	-	-	-	-	-	-	-	-
ENSG00000099290	FAM21A	2.49	2.49	2.48	2.37	2.88	2.88	2.92	2.6	2.43	2.42	2.01	2.41	2.62	2.6	2.11	2.62
ENSG00000099338	CATSPERG	-	-	-	-	-	-	0.41	-	-	-	-	-	-	-	-	-
ENSG00000099365	STX1B	0.3	0.3	0.3	0.3	0.35	0.36	0.35	0.34	0.29	0.29	0.33	0.29	0.3	0.3	0.35	0.29
ENSG00000099377	HSD3B7	2.29	2.29	2.28	2.34	2.3	2.3	2.3	2.37	2.28	2.27	-	2.35	2.31	2.31	-	2.38
ENSG00000099769	IGFALS	-	-	-	0.47	-	-	-	0.48	0.47	0.48	-	0.45	0.49	0.5	-	0.46
ENSG00000099810	MTAP	0.1	0.1	0.1	0.1	0.15	0.15	0.16	0.14	0.09	0.09	0.11	0.09	0.13	0.13	0.15	0.12
ENSG00000099814	CEP170B	0.47	0.48	0.47	0.47	0.48	0.48	0.49	0.49	0.47	0.47	0.49	0.46	0.47	0.48	0.5	0.47
ENSG00000099821	POLRMT	2.44	2.44	2.42	2.35	2.5	2.5	2.56	2.39	2.41	2.42	2.12	2.37	2.53	2.54	2.23	2.45
ENSG00000099860	GADD45B	0.34	0.34	0.35	0.35	0.36	0.36	0.37	0.36	0.35	0.35	0.47	0.36	0.35	0.36	0.47	0.36
ENSG00000099864	PALM	0.34	0.34	0.33	0.35	0.38	0.37	0.37	0.37	0.3	0.31	0.36	0.33	0.32	0.32	0.37	0.34
ENSG00000099904	ZDHHC8	-	-	0.45	0.43	-	-	-	0.45	0.42	0.42	0.47	0.39	0.42	0.43	0.48	0.39
ENSG00000099917	MED15	0.41	0.41	0.41	0.42	0.45	0.45	0.46	0.45	0.43	0.43	0.47	0.44	0.45	0.45	0.49	0.45
ENSG00000099953	MMP11	5.17	5.17	4.96	5.31	3.32	3.32	2.83	3.65	4.82	4.79	4.35	5.15	3.51	3.5	3.35	4.12
ENSG00000099957	P2RX6	-	-	-	0.17	0.24	0.24	-	0.22	0.22	0.22	-	0.17	0.17	0.17	0.25	0.2
ENSG00000099958	DERL3	0.23	0.23	0.21	0.26	0.23	0.23	0.2	0.25	0.22	0.22	0.25	0.26	0.2	0.21	0.24	0.25
ENSG00000099960	SLC7A4	-	-	-	0.15	-	-	-	0.15	-	-	-	0.15	-	-	-	0.14
ENSG00000099974	DDTL	-	-	-	-	-	-	-	0.2	-	-	-	-	-	-	-	-
ENSG00000099977	DDT	0.33	0.33	0.34	0.32	0.32	0.32	0.33	0.33	0.29	0.29	0.46	0.28	0.31	0.31	0.48	0.3
ENSG00000099991	CABIN1	0.44	0.44	0.44	0.43	0.43	0.43	0.45	0.44	0.42	0.42	0.45	0.42	0.43	0.43	0.46	0.44
ENSG00000099994	SUSD2	0.1	0.1	0.1	0.1	0.12	0.12	0.12	0.11	0.11	0.11	0.14	0.1	0.12	0.12	0.15	0.11
ENSG00000099998	GGT5	0.05	0.05	0.05	0.05	0.04	0.04	0.04	0.05	0.05	0.05	0.07	0.05	0.05	0.05	0.07	0.05
ENSG00000100012	SEC14L3	0.06	0.07	0.07	0.08	0.18	0.19	0.19	0.19	0.07	0.07	0.1	0.06	0.22	0.2	0.14	0.21
ENSG00000100024	UPB1	0.5	0.5	0.5	0.5	-	-	-	-	0.48	0.49	-	0.48	0.5	-	-	-
ENSG00000100029	PES1	2.22	2.22	2.17	2.24	2.28	2.28	2.24	2.31	2.15	2.13	-	2.23	2.24	2.22	-	2.31
ENSG00000100031	GGT1	0.4	0.4	0.41	0.43	0.43	0.43	0.45	0.46	0.39	0.39	0.46	0.41	0.41	0.41	0.49	0.41
ENSG00000100033	PRODH	0.09	0.09	0.09	0.09	0.1	0.1	0.11	0.11	0.1	0.1	0.11	0.1	0.12	0.12	0.13	0.12
ENSG00000100060	MFNG	0.44	0.44	0.45	0.43	0.49	0.49	-	0.47	0.45	0.45	-	0.45	0.48	0.49	-	0.47
ENSG00000100097	LGALS1	0.5	0.5	0.49	0.47	-	-	-	0.48	0.5	-	-	0.46	0.5	-	-	0.47
ENSG00000100116	GCAT	3.41	3.41	3.34	3.36	3.43	3.44	3.36	3.41	3.34	3.32	2.41	3.34	3.47	3.45	2.5	3.5
ENSG00000100124	ANKRD54	2.64	2.65	2.68	2.73	2.45	2.43	2.37	2.51	2.65	2.66	2.33	2.75	2.38	2.39	2.18	2.46
ENSG00000100147	CCDC134	2.47	2.47	2.54	2.55	2.55	2.54	2.58	2.64	2.66	2.7	2.39	2.78	2.83	2.81	2.45	2.95
ENSG00000100151	PICK1	2.03	2.03	-	2.09	2.15	2.15	2.05	2.11	2.01	2.02	-	2.06	2.12	2.12	-	2.17
ENSG00000100162	CENPM	-	-	-	-	-	-	-	-	-	-	-	-	3.57	3.56	3.03	3.06
ENSG00000100167	SEPT3	-	-	-	4.85	-	-	-	5.03	-	-	-	4.41	-	-	-	4.82
ENSG00000100170	SLC5A1	0.01	0.01	0.01	0.01	0.01	0.01	0.01	0.01	0.01	0.01	0.02	0.01	0.01	0.01	0.02	0.01
ENSG00000100220	RTCB	2.07	2.07	2.07	2.07	2.12	2.12	2.13	2.14	2.07	2.04	-	2.05	2.15	2.12	-	2.15
ENSG00000100228	RAB36	-	-	0.32	0.3	0.23	0.21	0.19	0.21	-	-	-	0.28	0.24	0.24	0.31	0.21
ENSG00000100263	RHBDD3	2.03	2.03	2.05	-	-	-	-	-	-	-	-	-	-	-	-	-
ENSG00000100271	TTLL1	3.08	3.08	2.78	3.15	3.15	3.15	3.19	3.37	3.04	2.99	2.64	3.11	2.92	2.88	2.55	2.88
ENSG00000100284	TOM1	2.06	2.05	2.09	2.06	2.16	2.17	2.21	2.16	2.11	2.11	-	2.11	2.19	2.2	-	2.16
ENSG00000100290	BIK	9.35	9.34	9.21	10.5	9.78	9.79	8.83	10.42	7.49	8.4	6.38	8.42	7.68	9.16	6.81	8.44
ENSG00000100296	THOC5	2.18	2.19	2.14	2.24	2.06	2.05	-	2.17	2.22	2.22	2.12	2.29	2.17	2.16	2.05	2.26
ENSG00000100321	SYNGR1	2.21	2.21	2.26	2.24	2.25	2.25	2.26	2.3	2.21	2.21	2.22	2.19	2.28	2.31	2.28	2.26
ENSG00000100336	APOL4	-	-	-	2.2	-	-	-	-	-	-	-	2.19	-	-	-	-
ENSG00000100342	APOL1	0.45	0.45	0.45	0.45	0.48	0.48	0.48	0.47	0.45	0.46	-	0.45	0.47	0.47	-	0.47
ENSG00000100346	CACNA1I	0.24	0.24	0.24	0.25	0.27	0.27	-	-	0.2	0.2	0.26	0.24	0.24	0.24	0.3	0.27
ENSG00000100351	GRAP2	0.28	0.28	0.3	0.3	0.32	0.32	0.33	0.34	0.28	0.28	0.32	0.28	0.31	0.31	0.35	0.33
ENSG00000100365	NCF4	-	-	-	0.46	-	-	-	0.49	0.46	-	-	0.43	0.46	0.47	-	0.46
ENSG00000100368	CSF2RB	0.39	0.39	0.38	0.37	0.4	0.4	0.4	0.39	0.39	0.38	0.43	0.37	0.39	0.39	0.42	0.38
ENSG00000100373	UPK3A	14.74	14.73	14.75	19.95	13.64	13.68	12.96	20.02	12.96	12.62	7.82	17.83	13.15	12.99	7.74	19
ENSG00000100385	IL2RB	0.42	0.42	0.43	0.42	0.45	0.45	0.46	0.46	0.39	0.38	0.41	0.4	0.43	0.42	0.45	0.43
ENSG00000100410	PHF5A	2.66	2.65	2.57	2.53	2.55	2.55	2.48	2.49	2.51	2.49	-	2.44	2.5	2.48	-	2.45
ENSG00000100418	DESI1	2.01	2	-	2.07	2.05	2.06	2.04	2.14	-	-	-	2.04	-	-	-	2.06
ENSG00000100422	CERK	2.14	2.14	2.11	2.09	2.2	2.2	2.23	2.17	2.15	2.12	-	2.11	2.22	2.2	-	2.18
ENSG00000100439	ABHD4	2.41	2.41	2.4	2.25	2.5	2.51	2.52	2.33	2.37	2.36	2.29	2.22	2.32	2.33	2.24	2.24
ENSG00000100441	KHNYN	2.28	2.28	2.29	2.26	2.38	2.38	2.4	2.33	2.24	2.23	-	2.22	2.36	2.35	2.04	2.3
ENSG00000100448	CTSG	-	-	-	-	-	-	-	-	0.25	0.26	-	0.26	0.28	0.29	-	0.27
ENSG00000100453	GZMB	0.18	0.18	0.18	0.11	0.17	0.17	0.18	0.11	0.15	0.16	0.24	0.09	0.16	0.13	0.25	0.1
ENSG00000100473	COCH	9.53	9.51	9.31	8.74	8.68	8.69	8.59	8.53	8.92	8.98	7.9	8.51	9.06	9.11	7.94	8.98
ENSG00000100479	POLE2	-	-	-	-	2.1	2.1	2.19	-	2.11	2.06	-	-	2.17	2.11	2.08	-
ENSG00000100485	SOS2	0.32	0.32	0.32	0.31	0.33	0.33	0.34	0.32	0.32	0.32	0.39	0.32	0.33	0.33	0.39	0.32
ENSG00000100490	CDKL1	0.25	0.25	0.29	0.25	0.38	0.38	0.35	0.29	0.24	0.25	0.29	0.2	0.39	0.4	0.42	0.29
ENSG00000100503	NIN	0.43	0.43	0.44	0.42	0.44	0.44	0.45	0.44	0.42	0.43	0.47	0.42	0.44	0.44	0.48	0.43
ENSG00000100505	TRIM9	0.19	0.19	0.19	0.19	0.2	0.2	0.22	0.2	0.21	0.21	0.28	0.22	0.21	0.21	0.28	0.21
ENSG00000100526	CDKN3	6.29	6.29	5.9	5.08	5.88	5.89	5.56	4.9	6.02	6.06	4.55	5.17	6.43	6.45	4.86	5.54
ENSG00000100557	C14orf105	0.02	0.02	0.02	0.02	0.03	0.03	0.04	0.03	0.02	0.02	0.03	0.02	0.03	0.03	0.04	0.03
ENSG00000100558	PLEK2	0.28	0.28	-	0.27	-	-	-	0.28	-	-	-	0.27	-	-	-	0.3
ENSG00000100577	GSTZ1	0.13	0.13	0.14	0.13	0.14	0.14	0.15	0.14	0.13	0.13	0.24	0.13	0.13	0.14	0.25	0.13
ENSG00000100596	SPTLC2	-	-	-	0.47	-	-	-	0.49	-	-	-	0.47	-	-	-	0.49
ENSG00000100599	RIN3	0.45	0.45	0.43	0.44	0.47	0.47	0.46	0.47	0.46	0.46	0.49	0.45	0.47	0.47	-	0.46
ENSG00000100605	ITPK1	0.43	0.43	0.43	0.43	0.45	0.45	0.47	0.45	0.43	0.43	-	0.42	0.45	0.45	-	0.44
ENSG00000100614	PPM1A	-	-	-	0.5	-	-	-	-	0.49	0.49	-	0.49	-	-	-	-
ENSG00000100625	SIX4	-	-	-	-	-	-	-	3.59	-	-	-	-	3.23	-	-	3.49
ENSG00000100626	GALNT16	0.28	0.28	0.26	0.3	0.31	0.32	0.31	0.33	0.24	0.25	0.28	0.27	0.3	0.29	0.31	0.35
ENSG00000100629	CEP128	0.48	0.48	0.49	0.44	0.49	0.49	0.48	0.45	0.44	0.45	0.49	0.42	-	-	-	0.47
ENSG00000100647	KIAA0247	0.37	0.37	0.37	0.38	0.38	0.38	0.39	0.4	0.35	0.35	0.39	0.37	0.37	0.37	0.41	0.38
ENSG00000100652	SLC10A1	0.05	0.05	0.05	0.05	0.05	0.05	0.06	0.05	0.05	0.05	0.11	0.05	0.05	0.05	0.11	0.05
ENSG00000100665	SERPINA4	0.34	0.34	0.34	0.34	0.35	0.35	0.36	0.35	0.34	0.34	-	0.34	0.34	0.35	-	0.34
ENSG00000100697	DICER1	0.49	0.49	-	-	-	-	-	-	0.49	0.49	-	-	-	-	-	-
ENSG00000100714	MTHFD1	0.3	0.3	0.31	0.3	0.31	0.31	0.32	0.31	0.3	0.3	0.46	0.3	0.3	0.31	0.47	0.31
ENSG00000100731	PCNX	0.44	0.44	0.45	0.46	0.46	0.46	0.47	0.48	0.44	0.45	-	0.46	0.46	0.46	-	0.48
ENSG00000100784	RPS6KA5	0.27	0.26	0.27	0.25	0.33	0.34	0.32	0.31	0.26	0.25	0.28	0.24	0.3	0.3	0.31	0.28
ENSG00000100796	SMEK1	-	-	-	0.5	-	-	-	-	-	-	-	0.5	-	-	-	-
ENSG00000100804	PSMB5	2.82	2.82	2.78	2.71	2.89	2.89	2.89	2.81	2.78	2.75	-	2.71	2.87	2.84	-	2.8
ENSG00000100814	CCNB1IP1	2.75	2.75	2.77	2.74	2.84	2.84	2.84	2.8	2.82	2.79	-	2.78	2.92	2.9	2.01	2.88
ENSG00000100842	EFS	0.13	0.13	0.13	0.12	0.11	0.11	0.12	0.11	0.14	0.14	0.2	0.13	0.13	0.13	0.19	0.12
ENSG00000100867	DHRS2	9.41	9.41	9.49	9.52	6.49	6.5	5.57	6.45	10.03	9.87	7.75	9.63	8.92	8.81	6.96	8.07
ENSG00000100897	DCAF11	0.48	0.48	0.48	0.49	0.5	0.5	-	-	0.49	0.49	-	0.5	0.49	0.5	-	-
ENSG00000100918	REC8	0.24	0.24	0.24	0.24	0.26	0.26	0.27	0.26	0.25	0.26	0.3	0.25	0.28	0.3	0.33	0.28
ENSG00000100938	GMPR2	2.08	2.08	2.08	2.02	2.15	2.15	2.16	2.1	2.05	2.06	-	-	2.11	2.13	-	2.03
ENSG00000100987	VSX1	6.25	6.25	6.4	7.34	-	-	-	5.25	5.61	5.46	3.57	6.88	-	-	-	5.34
ENSG00000101000	PROCR	0.36	0.36	0.37	0.37	0.37	0.37	0.38	0.38	0.32	0.32	0.36	0.33	0.32	0.32	0.36	0.34
ENSG00000101003	GINS1	2.83	2.83	2.86	2.94	2.15	2.15	-	2.33	2.59	2.56	2.55	2.79	2.19	2.18	2.24	2.46
ENSG00000101057	MYBL2	13.77	13.76	11.49	15.02	12.9	12.93	10.87	15.08	13.51	13.29	8.3	14.47	16.82	16.68	9.44	20.7
ENSG00000101082	SLA2	-	-	0.39	0.37	-	-	-	-	-	-	-	0.36	-	-	-	-
ENSG00000101084	C20orf24	2.64	2.64	2.57	2.74	2.71	2.71	2.6	2.81	2.5	2.44	-	2.41	2.46	2.48	-	2.48
ENSG00000101189	MRGBP	2.06	2.06	2.02	-	2.16	2.16	2.1	2.08	-	2.01	2.03	-	2.06	2.08	2.03	2.02
ENSG00000101204	CHRNA4	0.02	0.02	0.02	0.02	0.02	0.02	0.02	0.02	0.02	0.02	0.03	0.02	0.02	0.02	0.03	0.02
ENSG00000101213	PTK6	0.32	0.32	0.3	0.25	0.33	0.33	0.35	0.25	0.34	0.34	-	0.26	0.33	0.33	-	0.26
ENSG00000101220	C20orf27	2.27	2.27	2.26	2.26	2.3	2.3	2.28	2.3	2.24	2.22	-	2.19	2.25	2.22	-	2.23
ENSG00000101236	RNF24	0.35	0.34	0.35	0.29	0.29	0.29	0.31	0.28	0.33	0.32	0.36	0.26	0.31	0.31	0.36	0.26
ENSG00000101255	TRIB3	2.99	2.99	2.96	2.92	3.13	3.13	3.1	3.03	2.92	2.95	2.56	2.84	3.07	3.1	2.65	2.95
ENSG00000101265	RASSF2	0.26	0.26	0.26	0.26	0.28	0.28	0.28	0.27	0.27	0.27	0.31	0.28	0.28	0.28	0.32	0.29
ENSG00000101280	ANGPT4	-	-	-	-	-	-	-	-	-	-	-	0.2	-	-	-	-
ENSG00000101290	CDS2	2.2	2.2	2.18	2.17	2.25	2.25	2.27	2.23	2.2	2.19	-	2.2	2.22	2.21	-	2.21
ENSG00000101307	SIRPB1	-	-	-	0.17	-	-	-	0.26	-	-	-	0.2	-	-	-	0.2
ENSG00000101311	FERMT1	3.28	3.28	3.15	3.13	3.45	3.45	3.45	3.24	3.41	3.41	3.24	3.28	3.4	3.4	3.2	3.22
ENSG00000101333	PLCB4	0.2	0.2	0.2	0.21	0.21	0.21	0.23	0.22	0.17	0.18	0.21	0.17	0.18	0.19	0.22	0.17
ENSG00000101335	MYL9	0.12	0.12	0.11	0.15	0.12	0.12	0.12	0.16	0.11	0.11	0.16	0.17	0.11	0.12	0.17	0.16
ENSG00000101336	HCK	-	-	0.5	-	-	-	-	-	0.49	0.49	-	0.49	-	-	-	-
ENSG00000101342	TLDC2	-	-	-	-	-	-	-	-	-	-	-	-	-	-	-	3.88
ENSG00000101343	CRNKL1	-	-	-	-	2.01	2.01	2.03	-	-	-	-	-	2	-	-	-
ENSG00000101361	NOP56	2.04	2.04	2.11	2.07	2.14	2.13	2.17	2.13	2.14	2.12	-	2.13	2.1	2.07	-	2.09
ENSG00000101365	IDH3B	2	2	-	2.02	2.05	2.05	2.09	2.09	2	2.01	-	2.05	2.05	2.05	-	2.08
ENSG00000101400	SNTA1	2.12	2.12	2.18	2.22	2.14	2.14	2.17	2.27	2.03	2.03	-	2.17	2.06	2.06	-	2.19
ENSG00000101405	OXT	0.32	0.32	0.31	0.28	-	-	-	0.32	0.34	0.34	-	0.3	-	-	-	0.3
ENSG00000101407	TTI1	2.38	2.38	2.43	2.47	2.45	2.45	2.48	2.52	2.35	2.34	2.09	2.42	2.4	2.39	2.13	2.46
ENSG00000101412	E2F1	3.83	3.83	3.95	3.84	3.92	3.93	4.09	3.9	3.88	3.94	3.73	3.85	3.95	3.98	3.68	3.87
ENSG00000101417	PXMP4	2.28	2.29	2.21	2.43	2.24	2.24	2.07	2.35	2.29	2.29	2.05	2.47	2.3	2.31	2.02	2.46
ENSG00000101444	AHCY	2.34	2.34	2.3	2.33	2.42	2.42	2.42	2.4	2.28	2.26	-	2.27	2.33	2.31	-	2.32
ENSG00000101445	PPP1R16B	0.34	0.34	0.34	0.36	0.35	0.35	0.36	0.37	0.33	0.33	0.36	0.36	0.34	0.35	0.37	0.37
ENSG00000101447	FAM83D	5.12	5.14	4.8	5.16	5.28	5.28	4.98	5.38	4.87	4.87	4.66	4.94	5.1	5.09	4.83	5.18
ENSG00000101460	MAP1LC3A	0.48	0.48	0.49	0.47	0.49	0.49	0.5	0.48	-	-	-	0.5	-	-	-	0.5
ENSG00000101665	SMAD7	0.19	0.19	0.19	0.17	0.19	0.19	0.19	0.17	0.18	0.18	0.21	0.17	0.19	0.19	0.22	0.18
ENSG00000101670	LIPG	0.36	0.36	0.36	0.35	0.38	0.38	0.39	0.37	0.34	0.35	0.42	0.34	0.36	0.36	0.43	0.35
ENSG00000101680	LAMA1	0.06	0.06	0.05	0.05	0.1	0.1	0.11	0.09	0.05	0.05	0.06	0.04	0.1	0.1	0.11	0.1
ENSG00000101695	RNF125	0.39	0.39	0.39	0.37	0.42	0.42	0.42	0.41	0.37	0.37	0.4	0.35	0.39	0.4	0.43	0.39
ENSG00000101746	NOL4	0.17	0.17	0.16	0.22	0.17	0.17	0.18	0.24	0.18	0.18	0.22	0.25	0.17	0.17	0.21	0.22
ENSG00000101825	MXRA5	0.04	0.04	0.04	0.11	0.05	0.05	0.05	0.11	0.09	0.09	0.15	0.14	0.07	0.07	0.11	0.11
ENSG00000101843	PSMD10	2.46	2.46	2.41	2.49	2.44	2.44	2.46	2.5	2.39	2.39	-	2.42	2.36	2.36	-	2.39
ENSG00000101846	STS	0.38	0.38	0.39	0.34	0.39	0.39	0.4	0.36	0.37	0.38	0.41	0.33	0.39	0.4	0.43	0.36
ENSG00000101916	TLR8	0.42	0.42	0.42	0.41	0.46	0.46	0.46	0.44	0.41	0.42	0.45	0.42	0.42	0.43	0.46	0.43
ENSG00000101945	SUV39H1	2.01	2.01	-	2.06	2.08	2.08	-	2.11	2.03	2.04	2.04	2.09	2.04	2.06	2.03	2.14
ENSG00000101951	PAGE4	155.7	155.76	155.07	244.74	148.15	148.66	141.4	238.67	155.23	146.53	46.92	246.26	153.02	146.48	45.79	247.04
ENSG00000101955	SRPX	0.03	0.03	0.03	0.02	0.03	0.03	0.03	0.02	0.03	0.03	0.04	0.02	0.03	0.03	0.04	0.02
ENSG00000101974	ATP11C	0.29	0.29	0.29	0.29	0.3	0.3	0.3	0.3	0.28	0.28	0.36	0.28	0.29	0.29	0.38	0.29
ENSG00000101981	F9	0.11	0.11	0.11	0.11	0.11	0.11	0.12	0.12	0.11	0.11	0.3	0.11	0.13	0.13	0.31	0.11
ENSG00000102010	BMX	0.29	0.29	0.3	0.25	-	-	-	0.28	0.23	0.23	0.28	0.2	0.27	0.27	0.33	0.23
ENSG00000102038	SMARCA1	2.15	2.15	2.11	2.08	2.22	2.22	2.21	2.16	2.15	2.12	-	2.07	2.22	2.2	-	2.13
ENSG00000102057	KCND1	-	-	-	0.16	-	-	-	0.17	0.22	0.22	-	0.16	-	-	-	0.17
ENSG00000102098	SCML2	4.58	4.58	4.59	4.47	4.28	4.29	4.27	4.38	4.35	4.31	4.2	4.31	4.3	4.25	4.13	4.34
ENSG00000102174	PHEX	-	-	-	3.51	-	-	-	3.36	-	-	-	3.81	-	-	-	3.76
ENSG00000102245	CD40LG	0.33	0.33	0.3	0.3	0.33	0.33	0.33	0.31	0.31	0.31	-	0.29	0.29	0.29	0.34	0.27
ENSG00000102265	TIMP1	0.07	0.07	0.07	0.06	0.07	0.07	0.07	0.07	0.07	0.07	0.12	0.06	0.07	0.07	0.12	0.07
ENSG00000102271	KLHL4	0.14	0.14	0.14	0.1	0.15	0.15	0.15	0.1	0.14	0.13	0.17	0.1	0.15	0.14	0.18	0.1
ENSG00000102302	FGD1	-	-	-	2.31	2.46	2.46	2.56	2.41	2.41	2.36	2.35	2.44	2.51	2.46	2.41	2.54
ENSG00000102349	KLF8	0.28	0.28	0.27	0.27	-	-	-	-	0.26	0.27	0.31	0.26	-	-	-	-
ENSG00000102359	SRPX2	0.12	0.12	0.12	0.13	0.13	0.13	0.13	0.14	0.13	0.13	0.16	0.13	0.14	0.14	0.17	0.15
ENSG00000102383	ZDHHC15	0.22	0.22	0.22	0.15	-	-	-	-	-	-	-	0.17	-	-	-	-
ENSG00000102384	CENPI	3.62	3.62	3.51	4.27	3.28	3.3	2.95	3.78	3.57	3.56	3.42	4.31	2.98	2.95	2.91	3.68
ENSG00000102393	GLA	2.41	2.41	2.37	2.37	2.49	2.5	2.5	2.47	2.38	2.4	2.08	2.34	2.43	2.45	2.1	2.39
ENSG00000102401	ARMCX3	0.13	0.13	0.13	0.12	0.13	0.13	0.13	0.13	0.12	0.12	0.17	0.12	0.12	0.12	0.17	0.12
ENSG00000102445	KIAA0226L	0.38	0.38	0.36	0.36	-	-	0.4	0.38	0.38	0.38	-	0.36	0.36	0.37	-	0.34
ENSG00000102452	NALCN	0.02	0.02	0.02	0.01	0.04	0.04	0.05	0.04	0.02	0.02	0.02	0.01	0.02	0.02	0.03	0.01
ENSG00000102466	FGF14	0.14	0.14	0.17	0.13	0.18	0.19	0.22	0.16	0.16	0.17	0.21	0.13	0.15	0.15	0.2	0.12
ENSG00000102524	TNFSF13B	0.33	0.33	0.34	0.32	0.32	0.32	0.34	0.32	0.32	0.31	0.35	0.31	0.32	0.32	0.34	0.32
ENSG00000102531	FNDC3A	0.41	0.41	0.41	0.41	0.43	0.43	0.43	0.42	0.41	0.41	-	0.41	0.42	0.42	-	0.42
ENSG00000102554	KLF5	0.24	0.24	0.25	0.24	0.24	0.24	0.25	0.25	0.22	0.22	0.27	0.23	0.23	0.23	0.28	0.25
ENSG00000102580	DNAJC3	-	-	-	-	-	-	-	-	0.5	0.5	-	-	-	-	-	-
ENSG00000102606	ARHGEF7	0.41	0.41	0.41	0.41	0.43	0.43	0.44	0.43	0.4	0.41	0.46	0.41	0.41	0.42	0.47	0.41
ENSG00000102710	SUPT20H	0.47	0.47	0.48	0.46	0.48	0.48	0.49	0.48	0.49	0.48	-	0.49	-	-	-	-
ENSG00000102743	SLC25A15	0.31	0.31	0.31	0.32	0.32	0.32	0.32	0.33	0.31	0.32	0.44	0.33	0.33	0.34	0.46	0.34
ENSG00000102780	DGKH	0.34	0.34	0.35	0.34	0.35	0.35	0.36	0.35	0.34	0.34	0.38	0.34	0.36	0.36	0.39	0.35
ENSG00000102781	KATNAL1	0.33	0.33	0.32	0.33	0.35	0.35	0.35	0.35	0.32	0.32	0.37	0.32	0.33	0.33	0.37	0.33
ENSG00000102786	INTS6	0.48	0.48	0.47	0.47	0.49	0.49	0.49	0.48	0.47	0.48	-	0.47	0.49	0.49	-	0.47
ENSG00000102796	DHRS12	0.49	0.49	-	0.49	0.49	0.49	-	0.49	0.44	0.44	-	0.44	0.46	0.46	-	0.45
ENSG00000102805	CLN5	0.48	0.48	0.47	0.47	-	-	-	0.49	0.47	0.47	-	0.47	0.5	0.5	-	0.49
ENSG00000102879	CORO1A	0.38	0.38	0.37	0.36	0.38	0.38	0.39	0.35	0.36	0.37	0.42	0.34	0.36	0.37	0.42	0.34
ENSG00000102898	NUTF2	-	-	-	-	2.04	2.04	2.03	2.03	-	-	-	-	-	-	-	-
ENSG00000102935	ZNF423	-	-	-	-	-	-	-	0.3	0.3	0.3	-	0.28	0.31	0.31	-	0.28
ENSG00000102962	CCL22	0.14	0.14	0.13	0.1	0.27	0.26	0.3	0.27	0.13	0.13	0.18	0.09	0.19	0.18	0.27	0.14
ENSG00000103018	CYB5B	2.94	2.94	2.9	2.91	2.97	2.98	2.93	3	2.93	2.9	-	2.91	3.01	3	2.04	3.03
ENSG00000103024	NME3	2.19	2.19	2.21	2.12	2.19	2.19	2.23	2.14	2.17	2.15	-	2.07	2.19	2.16	-	2.11
ENSG00000103056	SMPD3	0.08	0.08	0.08	0.09	0.13	0.14	0.15	0.14	0.09	0.09	0.1	0.09	0.13	0.13	0.14	0.13
ENSG00000103154	NECAB2	0.3	0.3	0.3	0.27	-	-	0.35	0.31	0.31	0.29	0.33	0.28	0.32	0.32	0.36	0.3
ENSG00000103160	HSDL1	4.91	4.91	4.88	5.12	5.05	5.05	5.12	5.26	4.86	4.88	3.89	5.09	5.02	5.03	4	5.2
ENSG00000103174	NAGPA	-	-	-	2	-	-	-	-	-	2	-	2.11	-	-	-	-
ENSG00000103175	WFDC1	0.09	0.09	0.09	0.06	0.2	0.23	0.18	0.19	0.07	0.07	0.13	0.05	0.2	0.2	0.2	0.16
ENSG00000103187	COTL1	0.29	0.29	0.3	0.3	0.3	0.3	0.32	0.32	0.28	0.28	0.35	0.29	0.29	0.3	0.36	0.32
ENSG00000103196	CRISPLD2	0.04	0.04	0.04	0.04	0.05	0.05	0.05	0.05	0.04	0.04	0.06	0.04	0.05	0.05	0.06	0.04
ENSG00000103202	NME4	2.46	2.46	2.35	2.48	2.48	2.49	2.35	2.54	2.31	2.32	-	2.44	2.44	2.45	-	2.57
ENSG00000103222	ABCC1	0.31	0.31	0.31	0.3	0.32	0.32	0.33	0.31	0.29	0.3	0.33	0.3	0.32	0.33	0.35	0.32
ENSG00000103226	NOMO3	-	-	2.04	-	-	-	-	-	-	-	-	-	-	-	-	-
ENSG00000103241	FOXF1	0.2	0.2	0.2	0.16	0.21	0.21	0.23	0.17	0.21	0.2	0.26	0.19	0.23	0.23	0.28	0.19
ENSG00000103257	SLC7A5	0.39	0.39	0.4	0.39	0.43	0.43	0.44	0.42	0.44	0.44	0.47	0.41	0.46	0.46	0.49	0.43
ENSG00000103260	METRN	0.39	0.39	0.39	0.43	0.42	0.42	0.42	0.45	0.43	0.43	0.44	0.46	0.44	0.44	0.45	0.47
ENSG00000103264	FBXO31	4.97	4.97	4.94	4.98	4.77	4.7	4.75	4.87	5	4.96	3.76	5.12	4.77	4.79	3.59	5.02
ENSG00000103269	RHBDL1	6.19	6.18	6.59	6.13	5.94	5.95	6.3	6.33	6.34	6.3	5.55	6.68	5.79	5.77	5.12	6.6
ENSG00000103313	MEFV	0.28	0.28	0.25	0.21	0.26	0.26	0.29	0.25	0.19	0.2	0.27	0.18	0.22	0.21	0.24	0.21
ENSG00000103353	UBFD1	2.68	2.68	2.66	2.68	2.72	2.71	2.68	2.71	2.62	2.62	2.23	2.64	2.66	2.66	2.24	2.66
ENSG00000103381	CPPED1	2.25	2.25	2.27	2.1	2.23	2.23	2.24	2.13	2.13	2.13	-	2.01	2.18	2.18	-	2.09
ENSG00000103429	BFAR	2.3	2.3	2.32	2.45	2.36	2.35	2.38	2.55	2.3	2.3	-	2.4	2.34	2.35	-	2.47
ENSG00000103460	TOX3	2.31	2.31	2.12	2.27	2.36	2.36	2.28	2.35	2.39	2.37	2.36	2.36	2.45	2.41	2.44	2.5
ENSG00000103485	QPRT	2.32	2.32	2.26	2.33	2.38	2.38	2.31	2.39	2.19	2.14	-	2.24	2.22	2.17	-	2.28
ENSG00000103490	PYCARD	2.63	2.63	2.67	2.57	2.79	2.79	2.82	2.73	2.65	2.7	2.41	2.45	2.79	2.84	2.46	2.58
ENSG00000103528	SYT17	-	-	0.49	-	-	0.5	0.49	-	0.46	0.46	-	-	0.48	0.48	-	-
ENSG00000103534	TMC5	-	-	-	-	-	-	-	-	-	-	-	0.33	-	-	-	0.33
ENSG00000103546	SLC6A2	39.31	39.44	40.65	41.01	39.24	39.3	40.75	40.73	44.85	43.84	35.32	47.85	50.43	49.44	38.9	52.91
ENSG00000103550	KNOP1	2.44	2.43	2.48	2.51	2.21	2.22	2.16	2.3	2.49	2.48	2.38	2.41	2.4	2.35	2.32	2.33
ENSG00000103569	AQP9	2.14	2.14	-	2.14	2.22	2.22	2.1	2.22	2.12	2	-	2.12	2.17	2.05	-	2.16
ENSG00000103599	IQCH	21.31	21.31	20.24	21.48	21.77	21.79	21.42	22.14	21.42	20.95	16.03	21.72	21.42	20.95	15.85	22.27
ENSG00000103742	IGDCC4	15.04	15.04	15.06	16.45	14.78	14.8	14.88	17.22	14.76	14.57	13.18	16.59	15.71	15.43	13.94	18.24
ENSG00000103932	RPAP1	2.03	2.03	2.05	-	-	-	-	-	2.07	2.05	2.02	-	-	-	-	-
ENSG00000103942	HOMER2	0.4	0.39	0.4	0.4	0.41	0.41	0.41	0.42	0.39	0.39	0.45	0.4	0.4	0.4	0.46	0.41
ENSG00000103966	EHD4	2.02	2.02	2.02	2.03	2.06	2.05	2.03	2.03	2.06	2.04	-	2.05	2.03	2.02	-	-
ENSG00000104043	ATP8B4	0.34	0.34	0.34	0.33	0.34	0.34	0.35	0.34	0.33	0.33	0.37	0.33	0.33	0.33	0.36	0.33
ENSG00000104081	BMF	2.44	2.44	2.46	2.46	2.55	2.55	2.63	2.56	2.44	2.4	2.32	2.49	2.51	2.47	2.37	2.56
ENSG00000104142	VPS18	-	-	-	-	2.01	2	-	2.02	-	-	-	-	-	-	-	-
ENSG00000104147	OIP5	-	-	-	-	-	-	-	2.59	-	-	-	-	-	-	-	-
ENSG00000104177	MYEF2	2.5	2.5	2.58	2.43	-	-	-	-	-	-	-	2.3	-	-	-	-
ENSG00000104213	PDGFRL	3.95	3.95	4.21	3.79	4.08	4.08	3.94	3.94	-	-	-	-	3.44	3.79	3.08	3.21
ENSG00000104231	ZFAND1	-	-	-	-	2.1	2.1	2.11	2.05	-	-	-	-	2.07	2.05	-	2.04
ENSG00000104267	CA2	0.24	0.24	0.24	0.25	0.25	0.25	0.26	0.26	0.24	0.24	0.34	0.25	0.25	0.25	0.35	0.26
ENSG00000104290	FZD3	2.89	2.91	2.93	3	2.83	2.83	2.71	2.88	3.05	3.02	3.05	3.17	2.93	2.91	2.91	3.03
ENSG00000104332	SFRP1	0.02	0.02	0.02	0.01	0.02	0.02	0.02	0.01	0.02	0.02	0.03	0.02	0.02	0.02	0.03	0.02
ENSG00000104341	LAPTM4B	3.16	3.16	3.07	3.14	3.32	3.33	3.16	3.28	3.14	3.12	2.05	3.12	3.31	3.28	2.13	3.26
ENSG00000104361	NIPAL2	-	-	-	-	-	-	2.01	-	-	-	-	-	-	-	-	-
ENSG00000104368	PLAT	0.36	0.35	0.35	0.38	0.37	0.37	0.36	0.39	0.35	0.36	0.39	0.39	0.37	0.37	0.41	0.4
ENSG00000104371	DKK4	431.57	431.73	420.73	682.96	405.12	406.37	386.59	664.21	395.08	375.82	112.88	634.98	383.97	369.9	106.57	628.11
ENSG00000104408	EIF3E	2.63	2.62	2.53	2.55	2.74	2.73	2.6	2.66	2.59	2.49	-	2.53	2.69	2.6	-	2.63
ENSG00000104413	ESRP1	0.05	0.05	0.04	0.03	0.08	0.08	0.07	0.06	0.05	0.05	0.08	0.03	0.09	0.09	0.11	0.06
ENSG00000104415	WISP1	0.07	0.07	0.07	-	0.07	0.07	0.08	-	0.08	0.09	0.12	-	0.09	0.09	-	-
ENSG00000104435	STMN2	0.02	0.02	0.02	0.01	0.02	0.02	0.02	0.01	0.02	0.02	0.04	0.01	0.02	0.02	0.04	0.01
ENSG00000104442	ARMC1	2.56	2.56	2.55	2.56	2.57	2.57	2.6	2.61	2.52	2.48	2.11	2.56	2.59	2.55	2.12	2.62
ENSG00000104447	TRPS1	0.33	0.33	0.34	0.31	0.33	0.33	0.34	0.32	0.33	0.33	0.36	0.31	0.34	0.34	0.37	0.32
ENSG00000104518	GSDMD	2.04	2.04	2.03	2.09	2.04	2.04	2.05	2.14	-	-	-	2.07	2.02	2.02	-	2.11
ENSG00000104524	PYCRL	2.43	2.43	2.48	2.29	2.33	2.37	2.36	2.26	2.43	2.38	2.31	2.26	2.29	2.29	2.18	2.17
ENSG00000104529	EEF1D	3.27	3.27	3.05	3.31	3.24	3.24	3	3.26	3.27	3.08	-	3.29	3.17	2.99	-	3.24
ENSG00000104537	ANXA13	0.19	0.19	0.2	0.2	0.24	0.23	0.24	0.23	0.18	0.19	0.22	0.2	0.2	0.21	0.24	0.21
ENSG00000104549	SQLE	5.24	5.24	5.16	5.28	5.37	5.37	5.33	5.5	5.22	5.09	2.84	5.32	5.42	5.28	2.88	5.54
ENSG00000104611	SH2D4A	-	-	-	-	-	-	2.01	-	-	-	-	-	-	-	-	-
ENSG00000104635	SLC39A14	2.3	2.29	2.14	2.34	2.38	2.37	2.23	2.42	2.27	2.13	-	2.32	2.33	2.19	-	2.38
ENSG00000104689	TNFRSF10A	2.89	2.89	2.91	2.97	2.98	2.98	2.94	2.94	2.85	2.87	2.67	3.05	2.87	2.87	2.68	3.04
ENSG00000104728	ARHGEF10	0.29	0.29	0.28	0.28	0.32	0.32	0.32	0.29	0.31	0.31	0.34	0.3	0.32	0.32	0.35	0.3
ENSG00000104760	FGL1	2.93	2.9	2.39	2.94	3.04	3.02	2.46	3.06	2.88	2.26	-	2.93	2.97	2.31	-	3.01
ENSG00000104814	MAP4K1	0.34	0.35	0.36	0.33	0.42	0.42	0.43	0.4	0.28	0.29	0.32	0.28	0.35	0.35	0.39	0.35
ENSG00000104856	RELB	2.2	2.21	2.18	2.35	2.29	2.29	2.32	2.45	2.23	2.25	2.17	2.39	2.12	2.17	2.13	2.34
ENSG00000104883	PEX11G	0.41	0.41	0.39	0.41	0.44	0.44	0.43	0.42	0.39	0.39	0.43	0.39	0.4	0.4	0.42	0.39
ENSG00000104894	CD37	0.24	0.24	0.24	0.24	0.3	0.3	0.3	0.28	0.23	0.23	0.27	0.23	0.25	0.25	0.29	0.25
ENSG00000104907	TRMT1	2.43	2.43	2.39	2.56	2.58	2.58	2.6	2.66	2.48	2.5	2.26	2.57	2.53	2.55	2.28	2.62
ENSG00000104921	FCER2	0.18	0.18	0.18	0.16	0.22	0.22	0.23	0.17	0.17	0.17	0.27	0.16	0.18	0.19	0.28	0.16
ENSG00000104938	CLEC4M	0.01	0.01	0.01	0.01	0.03	0.03	0.04	0.03	0.01	0.01	0.01	0.01	0.02	0.02	0.03	0.02
ENSG00000104964	AES	0.49	0.49	-	0.49	0.49	0.49	-	-	0.49	0.49	-	0.49	0.49	0.49	-	-
ENSG00000104967	NOVA2	-	-	-	0.31	0.32	0.32	0.31	0.27	-	-	-	0.28	0.29	0.28	-	0.24
ENSG00000104970	KIR3DX1	-	-	-	-	0.4	0.41	0.35	0.39	-	-	-	-	0.38	-	-	0.31
ENSG00000104972	LILRB1	0.23	0.24	0.24	0.24	0.24	0.25	0.27	0.26	0.23	0.24	0.28	0.24	0.24	0.25	0.28	0.26
ENSG00000104974	LILRA1	0.24	0.24	-	0.3	-	-	-	-	0.19	0.19	0.24	0.22	0.19	0.19	0.25	0.21
ENSG00000104979	C19orf53	-	-	-	2.02	-	-	-	2.07	-	-	-	-	-	-	-	2.12
ENSG00000104998	IL27RA	-	-	-	2.01	-	-	-	2.01	-	-	-	2.03	-	-	-	2.02
ENSG00000105122	RASAL3	0.37	0.37	0.37	0.41	0.4	0.4	0.41	0.41	0.36	0.36	0.42	0.4	0.37	0.37	0.42	0.41
ENSG00000105136	ZNF419	2.42	2.42	2.4	2.39	-	-	-	2.04	2.31	2.32	2.29	2.28	-	-	-	-
ENSG00000105137	SYDE1	-	-	0.46	-	-	-	-	-	-	-	-	0.46	-	-	-	0.48
ENSG00000105173	CCNE1	4.85	4.85	4.82	7.03	5.79	5.8	5.67	7.14	4.97	4.91	4.03	7.04	4.68	4.66	3.78	5.84
ENSG00000105202	FBL	2.6	2.6	2.56	2.53	2.69	2.69	2.65	2.65	2.52	2.5	-	2.5	2.61	2.59	-	2.56
ENSG00000105205	CLC	-	-	0.22	0.1	-	-	-	0.12	-	-	-	0.11	-	-	-	0.11
ENSG00000105229	PIAS4	2.61	2.61	2.58	2.78	2.67	2.67	2.72	2.92	2.49	2.46	2.38	2.73	2.56	2.54	2.43	2.81
ENSG00000105245	NUMBL	0.27	0.27	0.27	0.32	0.26	0.26	0.26	0.3	0.27	0.27	0.31	0.33	0.29	0.29	0.33	0.35
ENSG00000105251	SHD	3.04	3.04	3.15	-	2.91	2.91	3.01	2.78	2.89	-	-	-	2.97	2.91	-	-
ENSG00000105258	POLR2I	-	-	-	2.01	2.06	2.06	-	2.1	-	-	-	2.11	-	-	-	2.1
ENSG00000105270	CLIP3	0.3	0.3	-	0.28	-	-	-	0.29	0.29	0.29	-	0.25	0.29	0.29	-	0.25
ENSG00000105281	SLC1A5	0.41	0.4	0.41	0.4	0.42	0.42	0.42	0.43	0.42	0.42	0.44	0.4	0.41	0.41	0.43	0.43
ENSG00000105289	TJP3	0.45	0.45	0.43	0.42	0.45	0.45	0.45	0.43	0.4	0.4	0.43	0.38	0.42	0.42	0.45	0.4
ENSG00000105329	TGFB1	0.28	0.28	0.31	0.29	0.31	0.31	0.33	0.31	0.28	0.28	0.34	0.27	0.29	0.29	0.35	0.29
ENSG00000105339	DENND3	0.25	0.25	0.25	0.22	0.26	0.26	0.26	0.23	0.26	0.26	0.29	0.22	0.27	0.27	0.3	0.24
ENSG00000105352	CEACAM4	0.2	0.2	0.19	0.19	-	-	-	0.22	-	-	-	-	-	-	-	-
ENSG00000105369	CD79A	0.13	0.13	0.12	0.14	0.14	0.14	0.15	0.14	0.13	0.13	0.19	0.14	0.12	0.12	0.19	0.14
ENSG00000105372	RPS19	2.67	2.67	2.43	2.7	2.74	2.74	2.48	2.79	2.61	2.35	-	2.65	2.68	2.41	-	2.73
ENSG00000105383	CD33	-	-	-	0.35	-	-	-	-	-	-	-	0.36	-	-	-	-
ENSG00000105393	BABAM1	-	-	2.03	2.11	-	-	-	-	-	-	-	-	-	-	-	-
ENSG00000105404	RABAC1	0.45	0.45	0.46	0.47	0.47	0.47	0.48	0.49	0.45	0.45	-	0.46	0.46	0.46	-	0.47
ENSG00000105419	MEIS3	0.22	0.22	0.26	0.2	0.25	0.25	0.23	0.16	0.22	0.23	-	0.19	-	-	-	0.2
ENSG00000105438	KDELR1	2.08	2.08	2.09	2.1	2.18	2.18	2.21	2.18	2.11	2.1	-	2.12	2.17	2.15	-	2.16
ENSG00000105447	GRWD1	2.29	2.29	2.25	2.43	2.27	2.27	2.25	2.41	2.24	2.25	2.05	2.32	2.26	2.27	2.05	2.33
ENSG00000105472	CLEC11A	0.14	0.14	0.14	0.14	0.13	0.13	0.14	0.13	0.13	0.14	0.18	0.14	0.13	0.13	0.17	0.14
ENSG00000105499	PLA2G4C	3.17	3.17	3.15	3.02	2.99	3	2.87	2.92	3.11	3.1	2.61	3.01	2.97	2.96	2.49	2.9
ENSG00000105514	RAB3D	0.26	0.26	0.26	0.25	0.27	0.26	0.3	0.28	0.27	0.27	0.31	0.26	0.25	0.26	0.3	0.25
ENSG00000105523	FAM83E	0.15	0.15	0.14	0.1	-	-	-	0.19	0.17	0.17	0.26	0.12	0.2	0.2	0.28	0.13
ENSG00000105552	BCAT2	2.39	2.39	2.56	2.42	2.45	2.46	2.67	2.53	2.54	2.48	2.54	2.47	2.69	2.66	2.68	2.63
ENSG00000105559	PLEKHA4	0.28	0.28	0.32	0.31	0.29	0.29	0.32	0.31	0.28	0.28	0.32	0.28	0.28	0.28	0.32	0.28
ENSG00000105609	LILRB5	0.18	0.18	0.18	0.16	0.19	0.19	0.2	0.18	0.18	0.18	0.21	0.16	0.18	0.19	0.21	0.16
ENSG00000105619	TFPT	2.41	2.41	2.33	2.67	2.54	2.54	2.38	2.68	-	-	-	2.48	2.32	2.3	-	2.46
ENSG00000105639	JAK3	0.25	0.25	0.24	0.25	0.28	0.28	0.28	0.28	0.27	0.26	0.29	0.26	0.26	0.27	0.29	0.25
ENSG00000105655	ISYNA1	0.22	0.22	0.22	0.2	0.21	0.21	0.21	0.2	0.21	0.22	0.25	0.21	0.22	0.22	0.25	0.22
ENSG00000105697	HAMP	0	0	0	0	0.02	0.02	0.02	0.01	0	0	0.01	0	0.01	0.01	0.03	0.01
ENSG00000105699	LSR	0.39	0.39	0.39	0.41	0.41	0.41	0.41	0.42	0.4	0.4	0.47	0.41	0.41	0.41	0.47	0.41
ENSG00000105707	HPN	0.39	0.38	0.38	0.39	0.4	0.4	0.4	0.4	0.39	0.39	-	0.39	0.4	0.4	-	0.4
ENSG00000105717	PBX4	0.21	0.21	0.3	0.26	0.22	0.22	0.25	0.21	0.2	0.2	0.27	0.21	0.24	0.24	-	0.25
ENSG00000105750	ZNF85	-	-	-	2.44	-	-	-	-	-	-	-	-	-	-	-	-
ENSG00000105767	CADM4	2.53	2.53	2.56	2.56	2.6	2.6	2.64	2.59	2.38	2.46	2.29	2.39	2.43	2.52	2.36	2.44
ENSG00000105825	TFPI2	0.09	0.09	0.09	0.07	0.1	0.1	0.11	0.08	0.09	0.09	0.12	0.07	0.09	0.09	0.12	0.07
ENSG00000105835	NAMPT	0.49	0.49	0.49	0.48	0.48	0.48	0.49	0.48	0.5	0.49	-	0.5	0.5	0.5	-	-
ENSG00000105849	TWISTNB	-	-	-	-	-	-	2.05	-	-	-	-	-	-	-	-	-
ENSG00000105851	PIK3CG	0.32	0.32	0.33	0.31	0.33	0.33	0.33	0.31	0.33	0.33	0.35	0.3	0.33	0.33	0.35	0.31
ENSG00000105852	PON3	0.15	0.15	0.16	0.15	0.17	0.17	0.17	0.16	0.16	0.16	0.29	0.15	0.16	0.16	0.29	0.16
ENSG00000105855	ITGB8	0.04	0.04	0.05	0.04	0.06	0.05	0.06	0.05	0.03	0.03	0.04	0.03	0.06	0.06	0.06	0.06
ENSG00000105866	SP4	-	-	-	0.47	-	-	-	0.5	-	-	-	0.47	-	-	-	0.48
ENSG00000105889	STEAP1B	-	-	-	-	-	-	-	-	-	-	-	-	-	-	-	5.25
ENSG00000105894	PTN	0.08	0.08	0.07	0.08	0.09	0.09	0.08	0.08	0.09	0.09	0.13	0.06	0.07	0.07	0.11	0.05
ENSG00000105963	ADAP1	-	-	-	-	-	-	-	-	-	-	-	0.28	0.3	-	-	0.26
ENSG00000105971	CAV2	0.32	0.32	0.32	0.29	0.33	0.33	0.34	0.3	0.32	0.32	0.4	0.29	0.33	0.33	0.41	0.3
ENSG00000105989	WNT2	0.09	0.09	0.08	0.06	0.09	0.1	0.1	0.06	0.1	0.1	0.15	0.08	0.11	0.11	0.15	0.08
ENSG00000105997	HOXA3	4.47	4.47	3.98	4.51	4.12	4.12	4.48	4.61	4.33	4.28	3.54	4.52	4.03	4.09	3.35	4.35
ENSG00000106003	LFNG	-	-	-	-	-	-	-	-	-	-	-	0.43	-	-	-	0.45
ENSG00000106018	VIPR2	0.18	0.18	0.17	0.11	0.25	-	0.21	0.14	0.18	0.18	0.26	0.12	-	-	-	0.15
ENSG00000106025	TSPAN12	0.38	0.38	0.39	0.38	0.4	0.4	0.4	0.4	0.36	0.37	0.44	0.36	0.38	0.39	0.46	0.38
ENSG00000106031	HOXA13	53.9	53.9	53.07	81.87	51.18	51.37	49.49	80.27	53.32	51.82	31.57	80.56	19.58	19.61	10.3	25.26
ENSG00000106034	CPED1	0.09	0.09	0.09	0.1	0.09	0.09	0.1	0.1	0.09	0.09	0.12	0.1	0.09	0.09	0.13	0.1
ENSG00000106123	EPHB6	0.12	0.12	0.11	0.11	0.14	0.14	0.13	0.12	0.1	0.11	0.13	0.11	0.12	0.12	0.14	0.12
ENSG00000106125	FAM188B	0.27	0.27	0.26	0.26	0.29	0.29	0.29	0.27	0.28	0.28	0.33	0.26	0.27	0.28	0.33	0.24
ENSG00000106153	CHCHD2	-	-	-	2.05	-	-	-	2.06	-	-	-	-	-	-	-	-
ENSG00000106211	HSPB1	3.14	3.14	3.1	3.24	3.17	3.17	3.14	3.29	3.15	3.15	2.07	3.21	3.13	3.13	2.12	3.21
ENSG00000106246	PTCD1	2.88	2.91	2.8	-	-	-	-	-	3.79	3.77	3.45	2.93	2.43	2.43	2.31	-
ENSG00000106290	TAF6	2.04	2.06	2.06	-	-	-	-	-	-	-	-	-	-	-	-	-
ENSG00000106305	AIMP2	-	-	-	2.12	-	-	-	2.15	-	-	-	2.17	-	-	-	2.11
ENSG00000106348	IMPDH1	-	-	-	0.42	-	-	-	0.43	-	-	-	0.41	-	-	-	0.42
ENSG00000106351	AGFG2	2.15	2.14	2.14	2.25	2.22	2.22	2.22	2.33	2.14	2.14	-	2.24	2.2	2.2	-	2.31
ENSG00000106366	SERPINE1	0.03	0.03	0.03	0.04	0.03	0.03	0.03	0.03	0.04	0.04	0.07	0.04	0.04	0.04	0.07	0.04
ENSG00000106367	AP1S1	2.32	2.33	2.21	2.2	2.35	2.35	2.28	2.29	2.28	2.27	-	2.22	2.33	2.32	-	2.3
ENSG00000106404	CLDN15	9.15	9.15	8.68	9.19	9.4	9.4	8.96	9.43	9.54	9.19	6.5	9.75	9.18	8.85	6.3	9.12
ENSG00000106415	GLCCI1	-	-	-	-	-	-	-	-	0.47	0.47	-	0.48	-	-	-	-
ENSG00000106462	EZH2	3.1	3.1	3.12	3.59	3.44	3.44	3.44	3.99	2.94	3.07	3.07	3.42	3.18	3.32	3.26	3.78
ENSG00000106536	POU6F2	0.28	0.28	-	0.24	0.33	0.33	-	0.27	0.2	0.2	0.26	0.17	0.19	0.19	0.25	0.17
ENSG00000106541	AGR2	0.38	0.38	0.38	0.34	-	-	-	0.35	-	-	-	0.38	-	-	-	0.37
ENSG00000106546	AHR	2.54	2.54	2.49	2.57	2.62	2.62	2.59	2.65	2.54	2.5	-	2.57	2.58	2.54	-	2.61
ENSG00000106571	GLI3	0.1	0.1	0.09	0.07	0.1	0.1	0.11	0.07	0.08	0.09	0.12	0.06	0.09	0.09	0.12	0.06
ENSG00000106605	BLVRA	2.53	2.53	2.58	2.34	2.52	2.52	2.57	2.43	2.42	2.44	2.08	2.24	2.42	2.43	2.05	2.32
ENSG00000106617	PRKAG2	0.29	0.29	0.29	0.29	0.31	0.31	0.3	0.31	0.29	0.29	0.32	0.29	0.29	0.3	0.33	0.29
ENSG00000106624	AEBP1	0.03	0.03	0.04	0.04	0.04	0.04	0.04	0.04	0.03	0.03	0.06	0.03	0.04	0.04	0.07	0.04
ENSG00000106633	GCK	0.12	0.12	0.11	0.1	0.12	0.12	0.11	0.09	0.11	0.11	0.17	0.1	0.11	0.12	0.18	0.1
ENSG00000106665	CLIP2	2.91	2.91	2.94	2.74	2.93	2.94	2.95	2.79	2.95	2.92	2.74	2.78	2.93	2.9	2.72	2.8
ENSG00000106686	SPATA6L	0.18	0.18	0.18	0.17	0.27	0.26	0.26	0.23	0.22	0.22	0.25	0.2	0.24	0.24	0.27	0.21
ENSG00000106688	SLC1A1	0.05	0.05	0.05	0.05	0.05	0.05	0.05	0.05	0.05	0.05	0.08	0.05	0.05	0.05	0.09	0.05
ENSG00000106689	LHX2	0.03	0.03	0.03	0.03	0.04	0.04	0.04	0.03	0.04	0.04	0.06	0.03	0.04	0.04	0.06	0.03
ENSG00000106714	CNTNAP3	0.12	0.12	0.12	0.08	0.17	0.17	0.21	0.13	0.15	0.15	0.19	0.11	0.18	0.19	0.25	0.12
ENSG00000106733	NMRK1	0.26	0.26	0.25	0.27	0.28	0.28	0.27	0.28	0.27	0.27	0.34	0.28	0.29	0.29	0.36	0.3
ENSG00000106772	PRUNE2	0.11	0.11	0.11	0.09	0.13	0.13	0.13	0.1	0.12	0.12	0.14	0.1	0.13	0.13	0.15	0.11
ENSG00000106780	MEGF9	0.37	0.37	0.38	0.38	0.38	0.38	0.39	0.39	0.36	0.36	0.45	0.37	0.38	0.38	0.46	0.39
ENSG00000106785	TRIM14	0.48	0.48	0.49	0.48	0.5	0.5	-	0.5	0.47	0.47	-	0.47	0.49	0.49	-	0.49
ENSG00000106789	CORO2A	2.59	2.59	2.64	2.48	2.46	2.47	2.3	2.33	2.58	2.62	2.55	2.47	2.34	2.37	2.48	2.22
ENSG00000106804	C5	0.24	0.24	0.25	0.24	0.25	0.25	0.26	0.25	0.24	0.25	0.48	0.24	0.24	0.25	0.49	0.24
ENSG00000106809	OGN	0.09	0.09	0.08	0.08	0.1	0.1	0.1	0.09	0.08	0.08	0.11	0.07	0.09	0.09	0.11	0.09
ENSG00000106819	ASPN	0.09	0.09	0.09	0.09	0.1	0.1	0.1	0.1	0.09	0.09	0.14	0.09	0.1	0.1	0.15	0.09
ENSG00000106823	ECM2	0.41	0.41	0.41	0.42	0.43	0.43	0.43	0.44	0.4	0.41	0.46	0.42	0.41	0.42	0.46	0.43
ENSG00000106829	TLE4	0.13	0.13	0.13	0.12	0.15	0.15	0.15	0.13	0.14	0.14	0.16	0.12	0.15	0.15	0.17	0.13
ENSG00000106927	AMBP	0.37	0.37	0.4	0.37	0.39	0.39	0.43	0.39	0.37	0.44	-	0.37	0.38	0.45	-	0.38
ENSG00000106948	AKNA	0.19	0.19	0.19	0.19	0.21	0.21	0.21	0.21	0.2	0.2	0.22	0.2	0.21	0.2	0.24	0.2
ENSG00000106952	TNFSF8	0.28	0.28	0.28	0.26	0.29	0.29	0.29	0.27	0.31	0.31	0.36	0.29	0.33	0.33	0.38	0.3
ENSG00000106976	DNM1	0.29	0.29	0.31	0.34	-	-	-	-	0.3	0.31	-	0.34	-	-	-	-
ENSG00000106991	ENG	0.19	0.19	0.19	0.18	0.19	0.19	0.2	0.19	0.18	0.18	0.24	0.17	0.19	0.19	0.24	0.18
ENSG00000106992	AK1	0.48	0.48	0.48	-	-	-	-	-	0.49	0.5	-	-	-	-	-	-
ENSG00000106993	CDC37L1	0.42	0.42	0.43	0.42	0.44	0.44	0.45	0.44	0.42	0.43	-	0.43	0.45	0.45	-	0.45
ENSG00000107077	KDM4C	-	-	-	0.44	-	-	-	0.46	-	-	-	0.46	-	-	-	-
ENSG00000107099	DOCK8	0.21	0.21	0.2	0.2	0.22	0.22	0.23	0.21	0.2	0.2	0.22	0.19	0.22	0.22	0.24	0.21
ENSG00000107186	MPDZ	0.46	0.46	0.47	0.46	0.48	0.48	0.49	0.48	0.47	0.47	-	0.46	0.48	0.49	-	0.48
ENSG00000107249	GLIS3	0.08	0.08	0.09	0.09	0.08	0.08	0.08	0.09	0.08	0.08	0.09	0.08	0.09	0.08	0.09	0.09
ENSG00000107281	NPDC1	0.36	0.36	0.37	0.34	0.39	0.39	0.38	0.36	0.33	0.33	0.36	0.31	0.35	0.35	0.38	0.34
ENSG00000107282	APBA1	0.29	0.29	0.3	0.29	0.31	0.31	0.32	0.3	0.31	0.31	0.34	0.31	0.32	0.32	0.35	0.31
ENSG00000107295	SH3GL2	0.1	0.1	0.1	0.07	0.13	0.13	0.13	0.07	0.15	0.15	0.23	0.1	0.15	0.15	0.22	0.09
ENSG00000107317	PTGDS	0.01	0.01	0.01	0.01	0.01	0.01	0.01	0.01	0.01	0.01	0.02	0.01	0.01	0.01	0.02	0.01
ENSG00000107331	ABCA2	0.3	0.3	0.31	0.3	0.31	0.31	0.33	0.32	0.3	0.31	0.35	0.3	0.32	0.32	0.37	0.31
ENSG00000107372	ZFAND5	0.32	0.32	0.32	0.31	0.32	0.32	0.33	0.32	0.31	0.32	0.46	0.31	0.32	0.32	0.47	0.32
ENSG00000107443	CCNJ	3.28	3.28	3.35	3.36	3.32	3.32	3.49	3.49	3.42	3.38	3.31	3.46	3.32	3.29	3.19	3.44
ENSG00000107485	GATA3	0.11	0.11	0.11	0.11	0.11	0.11	0.12	0.11	0.15	0.15	0.23	0.14	0.14	0.14	0.22	0.13
ENSG00000107562	CXCL12	0.09	0.09	0.09	0.08	0.09	0.09	0.09	0.09	0.09	0.09	0.15	0.08	0.09	0.09	0.16	0.09
ENSG00000107593	PKD2L1	-	-	-	3.23	-	-	-	3.59	-	-	-	-	-	-	-	3.5
ENSG00000107611	CUBN	0.23	0.23	0.23	0.22	0.23	0.23	0.21	0.22	0.23	0.23	0.26	0.23	0.23	0.23	0.26	0.2
ENSG00000107614	TRDMT1	0.27	0.27	0.25	0.31	0.33	0.32	0.32	0.35	0.26	0.26	0.29	0.3	0.28	0.27	0.3	0.32
ENSG00000107719	PALD1	0.37	0.37	0.36	0.37	0.4	0.4	0.4	0.4	0.36	0.36	0.39	0.37	0.36	0.36	0.4	0.37
ENSG00000107736	CDH23	0.31	0.31	0.31	0.3	0.31	0.31	0.31	0.32	0.29	0.29	0.32	0.28	0.29	0.29	0.32	0.3
ENSG00000107738	C10orf54	0.34	0.34	0.35	0.35	0.36	0.36	0.37	0.37	0.35	0.35	0.42	0.36	0.37	0.37	0.44	0.37
ENSG00000107742	SPOCK2	0.47	0.47	0.47	0.43	0.49	0.49	-	0.45	0.47	0.47	-	0.44	-	-	-	0.47
ENSG00000107789	MINPP1	2.66	2.66	2.65	2.69	2.75	2.75	2.77	2.79	2.62	2.61	-	2.67	2.7	2.69	-	2.75
ENSG00000107807	TLX1	18.44	18.43	18.87	22.31	16.86	16.9	17.53	22.48	18.21	17.72	12.85	22.75	17.88	17.56	12.65	23.33
ENSG00000107815	C10orf2	2.93	2.93	2.88	2.95	2.95	2.95	2.97	3.08	3.02	3.01	2.88	3.1	3.06	3.05	2.9	3.18
ENSG00000107816	LZTS2	-	-	2.02	-	2.03	2.03	2.1	2.04	2	2.02	-	2	2.03	2.05	-	2.06
ENSG00000107819	SFXN3	0.36	0.36	0.35	0.37	0.39	0.39	0.39	0.4	0.38	0.37	0.42	0.38	0.39	0.39	0.43	0.39
ENSG00000107833	NPM3	5.25	5.25	5.3	5.27	5.33	5.33	5.39	5.38	4.79	4.71	3.08	4.86	4.9	4.82	3.16	4.93
ENSG00000107864	CPEB3	0.38	0.38	0.39	0.39	0.4	0.4	0.41	0.41	0.37	0.37	0.43	0.38	0.39	0.39	0.45	0.39
ENSG00000107874	CUEDC2	-	-	-	-	2.04	2.04	2.08	-	-	-	-	-	-	-	-	-
ENSG00000107890	ANKRD26	3.01	3.01	3.08	2.98	3.1	3.1	3.2	3.06	2.81	2.79	2.26	2.83	2.98	2.98	2.35	2.95
ENSG00000107937	GTPBP4	2.54	2.54	2.53	2.71	2.64	2.61	2.66	2.85	2.54	2.55	2.15	2.72	2.6	2.6	2.18	2.8
ENSG00000107949	BCCIP	2.36	2.36	2.34	2.34	2.46	2.46	2.45	2.45	2.41	2.41	-	2.4	2.48	2.48	2.01	2.47
ENSG00000107984	DKK1	89.97	89.99	91.03	119.64	85.15	85.37	85.38	119.2	111.18	108.79	61.83	145.49	109.83	108.8	60.31	147.31
ENSG00000108064	TFAM	-	-	-	-	2.03	2.03	2.04	2.03	-	-	-	-	-	-	-	2
ENSG00000108175	ZMIZ1	0.41	0.41	0.41	0.41	0.42	0.42	0.42	0.43	0.4	0.4	0.44	0.41	0.41	0.41	0.45	0.42
ENSG00000108187	PBLD	0.35	0.35	0.35	0.35	0.36	0.36	0.36	0.36	0.34	0.34	0.48	0.34	0.35	0.35	-	0.35
ENSG00000108242	CYP2C18	0.07	0.07	0.07	0.07	0.08	0.08	0.09	0.08	0.06	0.07	0.11	0.07	0.07	0.07	0.12	0.07
ENSG00000108244	KRT23	0.11	0.11	0.11	0.1	0.12	0.12	0.12	0.11	0.11	0.11	0.16	0.1	0.12	0.12	0.16	0.1
ENSG00000108256	NUFIP2	-	-	-	-	2.05	2.05	2.08	2.05	2	-	-	2	2.06	2.04	-	2.05
ENSG00000108298	RPL19	2.48	2.47	2.21	2.47	2.52	2.52	2.26	2.48	2.47	2.18	-	2.47	2.5	2.19	-	2.48
ENSG00000108344	PSMD3	2.22	2.22	2.17	2.18	2.26	2.26	2.23	2.26	2.18	2.18	-	2.15	2.25	2.24	-	2.22
ENSG00000108349	CASC3	2.23	2.23	2.23	2.28	2.26	2.26	2.27	2.3	2.22	2.23	-	2.32	2.23	2.24	-	2.3
ENSG00000108375	RNF43	5.89	5.9	5.88	5.91	5.93	5.96	5.85	5.99	5.67	5.63	4.57	5.82	5.81	5.8	4.65	5.9
ENSG00000108379	WNT3	-	-	-	2.61	2.17	2.17	2.23	2.7	2.09	2.1	2.11	2.8	2.21	2.23	2.2	2.76
ENSG00000108395	TRIM37	2.68	2.69	2.71	2.74	2.78	2.79	2.87	2.82	2.74	2.73	2.48	2.76	2.79	2.78	2.5	2.82
ENSG00000108405	P2RX1	-	-	-	0.26	-	-	-	-	-	-	-	0.24	-	-	-	-
ENSG00000108423	TUBD1	2.46	2.46	2.25	2.57	2.23	2.24	-	2.33	2.48	2.52	2.4	2.57	2.21	2.23	2.12	2.27
ENSG00000108443	RPS6KB1	2.84	2.84	2.86	2.76	2.93	2.93	2.92	2.93	2.87	2.85	2.3	2.86	2.9	2.87	2.3	2.92
ENSG00000108448	TRIM16L	12.46	12.47	11.76	13.26	8.4	7.84	6.88	9.41	12.35	11.93	8.38	12.81	10.61	10.15	7.26	10.6
ENSG00000108468	CBX1	2.51	2.51	2.52	2.54	2.53	2.53	2.59	2.55	2.42	2.41	2.04	2.47	2.47	2.46	2.04	2.53
ENSG00000108479	GALK1	3.03	3.03	2.95	3.18	3.22	3.23	3.15	3.29	2.94	2.93	-	3.08	3.01	2.99	-	3.11
ENSG00000108506	INTS2	2.66	2.66	2.7	2.61	2.69	2.69	2.7	2.7	2.56	2.54	2.35	2.53	2.66	2.64	2.42	2.64
ENSG00000108515	ENO3	0.05	0.05	0.05	0.05	0.06	0.06	0.06	0.05	0.05	0.04	0.08	0.04	0.05	0.05	0.09	0.04
ENSG00000108561	C1QBP	3.29	3.29	3.12	3.32	3.35	3.35	3.21	3.35	3.26	3.19	-	3.32	3.32	3.25	-	3.33
ENSG00000108576	SLC6A4	89.03	89.06	91.44	123.4	21.7	21.77	20.41	25.53	101.42	98.7	65.33	165.5	28.71	28.49	17.81	41.16
ENSG00000108578	BLMH	2.47	2.47	2.45	2.48	2.36	2.36	2.3	2.41	2.48	2.47	2.23	2.45	2.44	2.43	2.18	2.43
ENSG00000108582	CPD	2.17	2.17	2.15	2.2	2.24	2.23	2.23	2.27	2.17	2.15	-	2.2	2.21	2.19	-	2.25
ENSG00000108591	DRG2	2.53	2.53	2.52	2.45	2.52	2.52	2.53	2.54	2.44	2.45	2.33	2.43	2.53	2.57	2.4	2.55
ENSG00000108602	ALDH3A1	14.95	14.95	15.38	19.05	14.93	14.94	15.53	19.05	14.38	14.3	11.23	18.14	15.06	15	11.69	18.72
ENSG00000108641	B9D1	2.82	2.82	2.85	2.67	2.91	2.92	2.99	2.76	2.95	2.92	2.55	2.77	2.97	2.93	2.52	2.81
ENSG00000108651	UTP6	2.09	2.09	2.12	2.05	-	-	-	-	2.09	2.09	-	2.09	2.04	2.03	-	2.05
ENSG00000108666	C17orf75	2.23	2.23	2.15	2.2	2.09	2.09	2	2.09	2.23	2.18	-	2.16	2.15	2.13	-	2.06
ENSG00000108671	PSMD11	2.11	2.11	2.11	2.09	2.16	2.16	2.17	2.16	2.12	2.1	-	2.1	2.18	2.16	-	2.17
ENSG00000108691	CCL2	0.1	0.1	0.1	0.09	0.11	0.11	0.11	0.1	0.1	0.1	0.14	0.1	0.1	0.1	0.14	0.1
ENSG00000108733	PEX12	2.31	2.31	2.22	2.35	2.39	2.39	2.37	2.34	2.28	2.3	2.22	2.32	2.35	2.37	2.28	2.29
ENSG00000108798	ABI3	0.47	0.47	-	0.44	-	-	-	0.45	0.47	0.47	-	0.42	-	-	-	0.46
ENSG00000108821	COL1A1	0.15	0.15	0.15	0.14	0.15	0.15	0.16	0.15	0.14	0.14	0.21	0.13	0.14	0.14	0.21	0.14
ENSG00000108823	SGCA	0.08	0.08	0.08	0.07	0.1	0.1	0.11	0.08	0.08	0.08	0.12	0.06	0.09	0.1	0.13	0.07
ENSG00000108828	VAT1	4.24	4.25	4.13	4.21	4.36	4.36	4.26	4.36	4.07	4.03	2.6	4.07	4.2	4.16	2.63	4.22
ENSG00000108830	RND2	0.17	0.17	0.2	0.16	0.18	0.18	0.18	0.16	0.17	0.18	0.24	0.16	0.17	0.18	0.25	0.16
ENSG00000108840	HDAC5	2.1	2.1	2.11	2.27	2.14	2.14	2.16	2.32	2.12	2.11	-	2.29	2.13	2.13	-	2.3
ENSG00000108846	ABCC3	0.27	0.27	0.27	0.27	0.28	0.28	0.29	0.28	0.26	0.26	0.33	0.26	0.28	0.28	0.34	0.27
ENSG00000108883	EFTUD2	2.05	2.05	2.04	-	2.08	2.08	2.07	-	2.04	2.04	-	-	2.11	2.1	-	-
ENSG00000108924	HLF	2.38	2.38	2.36	2.38	2.48	2.48	2.48	2.47	2.37	2.35	-	2.36	2.46	2.44	-	2.44
ENSG00000108946	PRKAR1A	3.63	3.63	3.4	3.58	3.74	3.74	3.53	3.69	3.58	3.39	-	3.53	3.68	3.48	-	3.63
ENSG00000108947	EFNB3	0.14	0.14	0.13	0.09	0.14	0.14	0.14	0.09	0.14	0.14	0.22	0.09	0.14	0.14	0.22	0.09
ENSG00000108960	MMD	2.95	2.95	2.95	2.89	3.08	3.08	3.11	3.01	2.88	2.9	2.42	2.87	2.92	2.96	2.44	2.9
ENSG00000108961	RANGRF	3.78	3.78	3.58	3.84	3.83	3.83	3.81	3.9	4.41	4.46	3.89	4.31	4.3	4.36	3.8	4.33
ENSG00000108984	MAP2K6	2.01	2.01	2.1	-	2.06	2.06	2.12	2.04	2.04	2.02	-	2.03	2.13	2.12	-	2.1
ENSG00000109065	NAT9	3.32	3.32	3.33	3.2	3.42	3.42	3.4	3.3	3.28	3.25	2.9	3.15	3.34	3.33	2.92	3.22
ENSG00000109084	TMEM97	2.99	2.99	2.9	2.95	3.06	3.06	2.99	3.05	2.89	2.86	-	2.9	2.94	2.9	-	2.95
ENSG00000109089	CDR2L	-	-	0.33	0.34	-	-	0.33	0.35	-	-	-	0.33	-	-	-	0.34
ENSG00000109099	PMP22	0.22	0.22	0.22	0.23	0.22	0.22	0.23	0.24	0.2	0.2	0.24	0.22	0.22	0.22	0.26	0.24
ENSG00000109113	RAB34	0.24	0.24	0.24	0.26	0.25	0.25	0.25	0.27	0.23	0.23	0.27	0.26	0.23	0.23	0.27	0.26
ENSG00000109158	GABRA4	-	-	-	0.15	-	-	-	-	-	-	-	0.16	-	-	-	0.17
ENSG00000109181	UGT2B10	0.18	0.18	0.19	0.18	0.2	0.2	0.21	0.19	0.17	0.18	0.45	0.17	0.18	0.19	0.46	0.18
ENSG00000109193	SULT1E1	7.56	7.54	7.29	7.06	7.79	7.77	7.54	7.43	7.52	7.36	3.75	7.11	7.75	7.59	3.73	7.47
ENSG00000109205	ODAM	45.7	45.7	45.9	66.78	42.01	42.15	40.87	64.19	43.25	41.72	24.7	64.01	42.05	41.19	24.08	64.2
ENSG00000109220	CHIC2	0.47	0.47	0.48	0.45	0.5	0.5	-	0.47	0.49	0.49	-	0.46	-	-	-	0.49
ENSG00000109321	AREG	0.12	0.12	0.12	0.1	0.12	0.12	0.12	0.1	0.12	0.12	0.14	0.1	0.12	0.12	0.15	0.11
ENSG00000109339	MAPK10	0.09	0.09	0.1	0.1	0.09	0.09	0.11	0.1	0.09	0.09	0.1	0.1	0.1	0.1	0.12	0.1
ENSG00000109452	INPP4B	0.41	0.41	0.41	0.41	0.43	0.43	0.44	0.43	0.42	0.43	0.46	0.42	0.42	0.43	0.46	0.42
ENSG00000109471	IL2	-	-	-	-	-	-	-	-	-	-	-	0.17	-	-	-	0.17
ENSG00000109472	CPE	0.5	0.5	-	-	-	-	-	-	0.48	0.48	-	0.49	0.49	0.5	-	-
ENSG00000109511	ANXA10	0.11	0.11	0.11	0.11	0.12	0.12	0.12	0.12	0.12	0.12	0.21	0.12	0.12	0.13	0.21	0.12
ENSG00000109576	AADAT	0.48	0.48	0.47	0.45	0.5	0.5	-	0.47	0.45	0.46	-	0.43	0.49	0.49	-	0.46
ENSG00000109586	GALNT7	0.3	0.3	0.3	0.3	0.3	0.3	0.31	0.31	0.28	0.28	0.31	0.3	0.29	0.29	0.32	0.3
ENSG00000109610	SOD3	0.07	0.07	0.06	0.07	0.07	0.07	0.07	0.07	0.07	0.07	0.1	0.07	0.07	0.07	0.1	0.07
ENSG00000109674	NEIL3	-	-	-	3.98	-	-	-	-	-	-	-	4.33	-	-	-	-
ENSG00000109738	GLRB	0.19	0.19	0.19	0.16	0.19	0.19	0.2	0.17	0.17	0.18	0.23	0.15	0.17	0.17	0.23	0.15
ENSG00000109743	BST1	0.16	0.16	0.16	0.17	0.2	0.21	0.23	0.22	0.19	0.19	0.22	0.19	0.21	0.22	0.25	0.21
ENSG00000109758	HGFAC	0.04	0.04	0.04	0.04	0.04	0.04	0.04	0.04	0.04	0.04	0.07	0.04	0.04	0.04	0.07	0.04
ENSG00000109771	LRP2BP	-	-	-	0.27	-	-	-	-	-	-	-	0.32	-	-	-	0.36
ENSG00000109805	NCAPG	6.89	6.89	6.73	7.35	7.07	7.08	6.94	7.59	6.39	6.43	5.89	7.19	6.32	6.36	5.79	7.17
ENSG00000109814	UGDH	2.21	2.21	2.13	2.26	2.3	2.3	2.25	2.32	2.21	2.19	-	2.23	2.24	2.22	-	2.26
ENSG00000109819	PPARGC1A	0.41	0.4	0.4	0.41	0.42	0.42	0.43	0.43	0.41	0.41	0.46	0.42	0.42	0.42	0.47	0.43
ENSG00000109854	HTATIP2	2.61	2.61	2.59	2.57	2.64	2.64	2.62	2.67	2.53	2.49	-	2.51	2.62	2.58	-	2.65
ENSG00000109881	CCDC34	7.87	7.88	8.01	8.18	7.82	7.82	8.28	8.36	7.86	7.72	6.23	8.3	7.91	7.78	6.17	8.38
ENSG00000109906	ZBTB16	0.2	0.2	0.2	0.2	0.22	0.22	0.22	0.21	0.19	0.19	0.26	0.19	0.2	0.2	0.27	0.2
ENSG00000109917	ZPR1	2.82	2.81	2.76	3.01	2.85	2.85	2.85	3.1	2.78	2.79	2.04	2.99	2.83	2.83	2.07	3.03
ENSG00000109927	TECTA	0.08	0.08	0.08	0.07	0.09	0.09	0.09	0.07	0.08	0.08	0.11	0.07	0.08	0.09	0.12	0.08
ENSG00000109944	C11orf63	0.21	0.21	0.19	0.14	-	0.3	0.31	0.22	0.19	0.2	0.26	0.18	0.27	0.28	0.31	0.22
ENSG00000109956	B3GAT1	0.09	0.09	0.09	0.08	0.12	0.12	0.12	0.1	0.09	0.09	0.11	0.08	0.12	0.12	0.14	0.1
ENSG00000110031	LPXN	-	-	-	0.49	-	-	-	-	0.49	0.49	-	0.43	0.49	0.49	-	0.44
ENSG00000110077	MS4A6A	0.34	0.34	0.34	0.34	0.34	0.34	0.35	0.34	0.34	0.34	0.44	0.34	0.34	0.35	0.45	0.35
ENSG00000110090	CPT1A	0.24	0.24	0.25	0.24	0.25	0.25	0.26	0.25	0.24	0.24	0.35	0.24	0.24	0.25	0.36	0.24
ENSG00000110104	CCDC86	3.21	3.21	3.07	2.96	3.43	3.44	3.28	3.19	3.26	3.25	3.14	2.94	3.29	3.28	3.15	3.06
ENSG00000110169	HPX	0.26	0.26	0.29	0.26	0.27	0.27	0.3	0.27	0.25	0.3	-	0.25	0.26	0.31	-	0.26
ENSG00000110195	FOLR1	6.52	6.52	6.57	6.69	9.16	9.19	9.13	10.21	6.61	6.52	5.01	6.69	9.17	9.1	6.33	9.98
ENSG00000110237	ARHGEF17	0.35	0.35	0.35	0.35	0.36	0.36	0.36	0.36	0.34	0.34	0.38	0.34	0.35	0.35	0.38	0.35
ENSG00000110243	APOA5	0.35	0.35	0.36	0.35	0.36	0.36	0.39	0.36	0.34	0.36	-	0.34	0.35	0.37	-	0.35
ENSG00000110244	APOA4	48.08	48.02	44.27	46.99	48.97	48.95	45.19	47.22	48.68	45.14	8.63	47.61	48.53	44.91	7.36	46.7
ENSG00000110324	IL10RA	0.37	0.37	0.36	0.36	0.38	0.38	0.38	0.37	0.36	0.37	0.41	0.36	0.37	0.37	0.42	0.36
ENSG00000110328	GALNT18	0.47	0.47	0.46	0.43	0.48	0.48	0.47	0.45	0.43	0.44	0.47	0.4	0.45	0.45	0.48	0.42
ENSG00000110400	PVRL1	-	-	-	-	-	-	-	-	0.47	-	-	-	-	-	-	-
ENSG00000110435	PDHX	2.34	2.34	2.32	2.46	2.34	2.34	2.34	2.49	2.25	2.23	-	2.41	2.31	2.28	-	2.45
ENSG00000110436	SLC1A2	4.57	4.57	4.46	4.61	4.7	4.7	4.63	4.78	4.47	4.42	2.59	4.55	4.6	4.54	2.62	4.7
ENSG00000110448	CD5	0.22	0.22	0.23	0.26	0.24	0.24	0.25	0.27	0.27	0.27	0.31	0.29	0.28	0.29	0.32	0.3
ENSG00000110492	MDK	12.17	12.17	12.57	12.86	13.83	13.84	13.82	13.1	12.48	12.18	7.41	13.15	13.36	13.06	7.75	13.14
ENSG00000110497	AMBRA1	-	-	-	-	-	-	2.03	-	-	-	-	-	-	-	-	-
ENSG00000110628	SLC22A18	2.4	2.4	2.44	2.54	2.44	2.44	2.46	2.58	2.44	2.46	2.07	2.57	2.5	2.51	2.07	2.62
ENSG00000110660	SLC35F2	0.31	0.31	0.31	0.26	-	-	-	0.3	0.31	0.32	-	0.26	0.35	0.35	-	0.3
ENSG00000110665	C11orf21	-	-	-	0.24	-	-	-	0.25	0.26	0.26	0.32	0.21	0.25	0.25	0.29	0.19
ENSG00000110680	CALCA	5.47	5.46	5.34	8.11	5.3	5.31	-	7.98	5.51	5.73	-	8.12	5.61	5.53	3.41	7.92
ENSG00000110697	PITPNM1	0.4	0.4	0.4	0.4	0.43	0.43	0.45	0.44	0.42	0.42	0.47	0.43	0.46	0.46	0.49	0.46
ENSG00000110723	EXPH5	0.15	0.15	0.15	0.15	0.2	0.2	0.22	0.2	0.14	0.14	0.2	0.14	0.17	0.17	0.19	0.18
ENSG00000110756	HPS5	0.32	0.32	0.33	0.33	0.34	0.34	0.35	0.35	0.32	0.32	0.4	0.33	0.34	0.34	0.42	0.35
ENSG00000110777	POU2AF1	0.23	0.23	0.21	0.24	0.27	0.28	0.27	0.28	0.2	0.21	0.24	0.23	0.3	0.29	0.33	0.3
ENSG00000110811	LEPREL2	-	-	-	-	-	-	-	-	-	-	-	0.41	-	-	-	0.4
ENSG00000110841	PPFIBP1	0.41	0.41	0.42	0.42	0.42	0.42	0.43	0.44	0.41	0.41	0.47	0.43	0.42	0.43	0.48	0.44
ENSG00000110848	CD69	0.42	0.42	0.42	0.44	0.43	0.43	0.43	0.46	0.39	0.4	0.46	0.42	0.41	0.42	0.48	0.44
ENSG00000110852	CLEC2B	0.35	0.35	0.34	0.32	0.34	0.34	0.35	0.33	0.33	0.33	0.4	0.32	0.32	0.32	0.39	0.31
ENSG00000110876	SELPLG	0.44	0.44	0.44	0.44	0.45	0.45	0.46	0.46	0.41	0.43	0.46	0.43	0.42	0.44	0.46	0.43
ENSG00000110881	ASIC1	17.53	17.52	18.03	26.3	12.79	12.82	13.34	20.84	12.89	15.82	11.52	20.07	10.51	12.28	9.67	17.33
ENSG00000110917	MLEC	2.7	2.7	2.67	2.72	2.8	2.8	2.79	2.8	2.67	2.64	-	2.7	2.74	2.71	-	2.75
ENSG00000110934	BIN2	0.36	0.36	0.37	0.32	0.37	0.37	0.37	0.31	0.37	0.36	0.4	0.31	0.4	0.39	0.43	0.34
ENSG00000111052	LIN7A	3.39	3.39	3.38	3.39	3.52	3.52	3.57	3.52	3.37	3.35	2.45	3.35	3.48	3.46	2.5	3.44
ENSG00000111058	ACSS3	3.47	3.47	3.42	3.44	3.58	3.58	3.58	3.55	3.5	3.44	2.28	3.46	3.6	3.54	2.31	3.54
ENSG00000111077	TENC1	0.24	0.24	0.24	0.25	0.25	0.25	0.25	0.25	0.24	0.24	0.28	0.25	0.25	0.25	0.29	0.25
ENSG00000111087	GLI1	0.23	0.23	0.22	0.13	0.23	0.23	0.24	0.14	-	-	-	0.15	-	-	-	0.16
ENSG00000111145	ELK3	0.3	0.31	0.3	0.29	0.32	0.32	0.32	0.3	0.3	0.3	0.36	0.28	0.31	0.31	0.37	0.29
ENSG00000111181	SLC6A12	2.55	2.55	2.52	2.45	2.66	2.66	2.65	2.55	2.53	2.51	-	2.46	2.59	2.58	-	2.53
ENSG00000111186	WNT5B	2.75	2.75	2.94	2.93	2.95	2.95	3.03	3.03	2.6	2.64	2.58	2.75	2.79	2.82	2.73	2.84
ENSG00000111199	TRPV4	0.1	0.1	0.1	0.08	0.1	0.1	0.1	0.08	0.09	0.09	0.12	0.08	0.09	0.09	0.11	0.08
ENSG00000111206	FOXM1	5.73	5.73	5.8	7.38	2.63	2.75	2.25	3.25	5.72	5.65	5.2	7.53	3.46	3.35	3.31	4.28
ENSG00000111247	RAD51AP1	2.55	2.55	2.63	2.51	2.68	2.68	2.79	2.62	2.56	2.56	2.64	2.44	2.66	2.65	2.69	2.52
ENSG00000111319	SCNN1A	0.21	0.21	0.23	0.22	0.24	0.24	0.27	0.24	0.17	0.17	0.21	0.16	0.19	0.21	0.24	0.2
ENSG00000111331	OAS3	-	-	-	0.48	-	-	-	-	-	-	-	0.47	-	-	-	0.5
ENSG00000111335	OAS2	0.38	0.38	0.39	0.39	0.4	0.4	0.4	0.4	0.38	0.37	0.42	0.38	0.39	0.38	0.43	0.39
ENSG00000111339	ART4	0.33	0.33	0.33	0.32	0.35	0.35	0.35	0.34	0.32	0.32	0.4	0.32	0.34	0.34	0.41	0.33
ENSG00000111341	MGP	0.21	0.21	0.22	0.21	0.23	0.23	0.25	0.23	0.21	0.22	0.29	0.21	0.23	0.24	0.32	0.23
ENSG00000111348	ARHGDIB	-	-	-	-	-	-	-	-	0.49	0.5	-	-	-	-	-	-
ENSG00000111361	EIF2B1	-	-	-	-	2.02	2.04	2.02	-	-	-	-	-	-	-	-	-
ENSG00000111371	SLC38A1	0.48	0.48	0.47	0.44	0.49	0.49	0.49	0.45	0.48	0.48	-	0.45	0.49	0.49	-	0.46
ENSG00000111404	RERGL	0.17	0.17	0.18	0.17	0.19	0.19	0.19	0.18	0.18	0.18	0.25	0.18	0.18	0.19	0.25	0.18
ENSG00000111450	STX2	0.37	0.37	0.37	0.38	0.41	0.41	0.45	0.43	0.39	0.39	0.43	0.39	0.41	0.41	0.45	0.42
ENSG00000111452	GPR133	2.65	2.65	2.63	2.56	2.59	2.61	2.59	2.54	2.75	2.77	2.73	2.63	2.64	2.66	2.64	2.59
ENSG00000111481	COPZ1	2.23	2.23	2.2	2.28	2.31	2.31	2.29	2.38	2.2	2.18	-	2.27	2.28	2.26	-	2.35
ENSG00000111639	MRPL51	2.45	2.44	2.37	2.44	2.53	2.53	2.44	2.52	2.45	2.4	-	2.46	2.53	2.46	-	2.54
ENSG00000111641	NOP2	2.68	2.68	2.67	2.75	2.79	2.79	2.76	2.87	2.66	2.67	2.58	2.72	2.71	2.74	2.63	2.84
ENSG00000111665	CDCA3	3.12	3.12	3.22	4.23	-	-	-	-	3.6	3.58	3.43	4.96	-	-	-	-
ENSG00000111671	SPSB2	3.33	3.33	3.22	2.96	3.15	3.15	3.21	3.03	3.03	3.11	2.9	2.87	3.15	3.24	2.99	3.08
ENSG00000111674	ENO2	-	-	0.38	0.38	-	-	-	0.39	-	-	-	0.37	-	-	-	0.38
ENSG00000111676	ATN1	0.4	0.4	0.41	0.41	0.42	0.42	0.44	0.43	0.42	0.41	0.48	0.44	0.43	0.43	0.49	0.44
ENSG00000111678	C12orf57	2.25	2.24	2.2	2.17	2.35	2.35	2.34	2.27	2.28	2.25	-	2.16	2.36	2.33	-	2.25
ENSG00000111704	NANOG	-	-	-	-	-	-	0.44	-	-	-	-	-	-	-	-	-
ENSG00000111711	GOLT1B	-	-	2	-	2.01	2.01	2.04	-	-	-	-	-	2.04	2.02	-	-
ENSG00000111713	GYS2	0.2	0.2	0.21	0.2	0.21	0.21	0.22	0.21	0.2	0.2	0.29	0.19	0.21	0.21	0.3	0.2
ENSG00000111716	LDHB	0.39	0.39	0.38	0.35	0.4	0.4	0.39	0.36	0.37	0.37	0.43	0.35	0.39	0.39	0.44	0.36
ENSG00000111728	ST8SIA1	0.23	0.23	0.19	0.24	0.34	0.34	0.31	0.33	0.28	0.28	0.3	0.27	-	-	-	0.36
ENSG00000111752	PHC1	0.28	0.28	0.28	0.25	0.26	0.26	0.26	0.25	0.29	0.29	0.32	0.26	0.28	0.28	0.3	0.25
ENSG00000111796	KLRB1	-	-	-	-	-	-	-	-	0.46	-	-	0.43	-	-	-	0.44
ENSG00000111799	COL12A1	0.19	0.19	0.19	0.18	0.2	0.2	0.21	0.19	0.2	0.2	0.22	0.19	0.2	0.21	0.23	0.19
ENSG00000111802	TDP2	3.25	3.25	3.22	3.16	3.37	3.37	3.36	3.25	3.23	3.19	2.26	3.16	3.33	3.29	2.3	3.26
ENSG00000111816	FRK	0.43	0.43	0.44	0.44	0.48	0.48	0.48	0.48	0.42	0.43	0.49	0.44	0.46	0.46	-	0.47
ENSG00000111817	DSE	0.16	0.16	0.16	0.15	0.16	0.16	0.16	0.16	0.16	0.16	0.19	0.15	0.16	0.16	0.2	0.15
ENSG00000111834	RSPH4A	0.16	0.16	0.17	0.14	0.17	0.17	-	0.15	0.16	0.16	0.28	0.14	0.17	0.17	0.29	0.15
ENSG00000111843	TMEM14C	2.62	2.61	2.54	2.62	2.68	2.68	2.64	2.76	2.61	2.54	-	2.66	2.69	2.62	-	2.76
ENSG00000111845	PAK1IP1	2.13	2.14	2.24	2.23	2.27	2.28	2.33	2.34	2.14	2.13	-	2.16	2.24	2.24	-	2.28
ENSG00000111860	CEP85L	0.36	0.36	0.36	0.37	0.38	0.38	0.39	0.39	0.36	0.37	0.39	0.37	0.37	0.37	0.4	0.38
ENSG00000111885	MAN1A1	0.47	0.47	0.48	0.47	0.49	0.49	0.5	0.49	0.47	0.47	-	0.47	0.48	0.49	-	0.48
ENSG00000111912	NCOA7	0.31	0.31	0.31	0.32	0.33	0.33	0.34	0.34	0.3	0.3	0.34	0.3	0.31	0.32	0.36	0.32
ENSG00000111913	FAM65B	0.2	0.2	0.2	0.18	0.22	0.22	0.22	0.19	0.17	0.17	0.19	0.16	0.19	0.19	0.21	0.18
ENSG00000111961	SASH1	0.41	0.41	0.42	0.4	0.43	0.43	0.44	0.42	0.4	0.4	0.45	0.4	0.42	0.42	0.47	0.41
ENSG00000111962	UST	0.12	0.12	0.11	0.15	0.12	0.12	0.11	0.15	0.12	0.13	0.15	0.15	0.13	0.14	0.16	0.16
ENSG00000112031	MTRF1L	-	-	-	-	-	-	-	0.49	-	-	-	0.46	-	-	-	0.44
ENSG00000112130	RNF8	3.7	3.71	3.66	3.8	3.62	3.62	3.51	3.67	3.63	3.62	3.16	3.8	3.6	3.59	3.11	3.64
ENSG00000112137	PHACTR1	0.29	0.3	0.31	0.27	0.31	0.3	0.32	0.28	0.29	0.29	0.31	0.26	0.29	0.29	0.31	0.27
ENSG00000112149	CD83	0.39	0.39	0.38	0.37	0.4	0.4	0.4	0.38	0.39	0.38	0.44	0.36	0.39	0.38	0.44	0.36
ENSG00000112159	MDN1	0.32	0.32	0.32	0.32	0.34	0.34	0.34	0.33	0.32	0.32	0.39	0.32	0.33	0.33	0.4	0.32
ENSG00000112164	GLP1R	-	-	-	4.98	5.45	5.47	-	6.43	4.8	4.68	-	7.2	5.51	-	3.49	8.28
ENSG00000112167	SAYSD1	2.06	2.06	2.11	2.15	-	-	-	2.06	2.07	2.11	-	2.17	2.03	2.06	-	2.12
ENSG00000112175	BMP5	0.01	0.01	0.01	0	0.01	0.01	0.01	0.01	0.01	0.01	0.01	0	0.01	0.01	0.01	0
ENSG00000112182	BACH2	0.18	0.18	0.17	0.18	0.18	0.18	0.18	0.17	0.17	0.16	0.19	0.17	0.18	0.17	0.19	0.17
ENSG00000112183	RBM24	20.9	20.9	21.34	18.75	20.79	20.82	21.24	19.29	21.26	21.93	17.8	19.39	21.58	22.29	17.84	19.76
ENSG00000112186	CAP2	7.26	7.26	7.03	6.44	7.31	7.31	7.07	6.46	6.93	6.85	5.53	6.17	7.14	7.06	5.59	6.24
ENSG00000112200	ZNF451	-	-	-	-	-	-	-	2.01	-	-	-	-	-	-	-	2.03
ENSG00000112208	BAG2	3.21	3.2	3.24	3.04	3.18	3.19	3.23	3.13	3.08	3.07	2.58	2.94	3.15	3.14	2.58	3.02
ENSG00000112210	RAB23	2.17	2.17	2.14	2.35	2.25	2.25	2.28	2.43	2.1	2.15	2.04	2.3	2.15	2.2	2.06	2.32
ENSG00000112245	PTP4A1	0.45	0.45	0.46	0.45	0.47	0.47	0.48	0.47	0.45	0.46	-	0.45	0.46	0.47	-	0.47
ENSG00000112293	GPLD1	0.31	0.31	0.31	0.31	0.32	0.32	0.33	0.33	0.3	0.31	0.38	0.3	0.31	0.32	0.39	0.31
ENSG00000112297	AIM1	0.22	0.22	0.22	0.2	0.24	0.24	0.24	0.22	0.22	0.22	0.26	0.2	0.24	0.24	0.28	0.22
ENSG00000112299	VNN1	0.06	0.06	0.06	0.06	0.06	0.06	0.07	0.06	0.06	0.06	0.15	0.06	0.06	0.06	0.15	0.06
ENSG00000112312	GMNN	3.2	3.21	3.22	3.28	3.35	3.35	3.41	3.39	3.16	3.16	2.38	3.26	3.23	3.22	2.37	3.29
ENSG00000112337	SLC17A2	2.17	2.17	2.15	2.22	2.23	2.23	2.27	2.31	2.14	2.13	-	2.19	2.18	2.16	-	2.22
ENSG00000112379	KIAA1244	3.24	3.24	3.27	3.35	3.29	3.28	3.38	3.42	3.25	3.27	3.25	3.39	3.18	3.21	3.18	3.29
ENSG00000112406	HECA	0.38	0.38	0.37	0.38	0.39	0.39	0.4	0.39	0.38	0.38	0.44	0.38	0.39	0.39	0.45	0.39
ENSG00000112414	GPR126	0.28	0.28	0.29	0.29	0.3	0.3	0.3	0.3	0.29	0.29	0.37	0.29	0.3	0.3	0.38	0.3
ENSG00000112425	EPM2A	0.32	0.32	0.32	0.31	0.35	0.34	0.39	0.34	0.31	0.32	0.35	0.3	0.35	0.35	0.38	0.32
ENSG00000112473	SLC39A7	-	-	-	2.02	2.07	2.07	2.07	2.1	-	-	-	2.03	2.06	2.04	-	2.08
ENSG00000112494	UNC93A	0.24	0.24	0.24	0.28	0.25	0.26	0.27	0.29	0.24	0.24	0.29	0.28	0.24	0.24	0.29	0.28
ENSG00000112514	CUTA	2.04	2.04	2.02	-	2.13	2.13	2.13	2.04	2.02	2	-	-	2.08	2.06	-	-
ENSG00000112530	PACRG	3.06	3.06	3.01	3.16	3.03	3.03	2.85	3.06	3.32	3.36	2.94	3.48	3.31	3.34	2.89	3.42
ENSG00000112531	QKI	0.39	0.39	0.39	0.39	0.41	0.41	0.41	0.41	0.38	0.39	0.43	0.38	0.4	0.4	0.44	0.4
ENSG00000112562	SMOC2	0.16	0.16	0.17	0.19	0.16	0.16	0.18	0.19	0.16	0.17	0.2	0.19	0.16	0.17	0.19	0.19
ENSG00000112576	CCND3	0.4	0.4	0.4	0.41	0.43	0.43	0.44	0.43	0.42	0.42	0.49	0.43	0.43	0.43	0.49	0.43
ENSG00000112578	BYSL	5.04	5.13	5.19	5.16	5.38	5.39	5.71	5.52	5.03	5.06	4.45	5.14	5.07	5.09	4.42	5.19
ENSG00000112584	FAM120B	0.45	0.45	0.46	0.45	0.47	0.47	0.48	0.47	0.48	0.47	-	0.48	0.49	0.49	-	0.49
ENSG00000112640	PPP2R5D	2.45	2.45	2.47	2.37	2.51	2.52	2.54	2.46	2.35	2.36	2.17	2.32	2.41	2.42	2.2	2.4
ENSG00000112651	MRPL2	2.16	2.16	2.15	2.1	2.2	2.2	2.16	2.1	2.01	2.01	-	-	2.03	2.03	-	2.01
ENSG00000112655	PTK7	0.21	0.21	0.21	0.19	0.28	0.28	0.28	0.24	0.2	0.2	0.23	0.18	0.26	0.25	0.29	0.22
ENSG00000112667	DNPH1	3.71	3.69	3.64	3.74	3.76	3.76	3.7	3.85	3.81	3.74	2.2	3.85	3.86	3.78	2.22	3.91
ENSG00000112699	GMDS	-	-	-	2	2.03	2.03	-	2.14	2.06	2.04	-	2.12	2.13	2.11	-	2.24
ENSG00000112742	TTK	2.98	2.98	2.83	2.68	3.1	3.1	2.96	2.83	2.9	2.89	2.82	2.63	2.85	2.84	2.75	2.66
ENSG00000112763	BTN2A1	2.24	2.24	2.18	2.38	2.39	2.39	2.41	2.62	2.25	2.25	2.17	2.44	2.27	2.27	2.19	2.48
ENSG00000112773	FAM46A	0.47	0.47	0.48	0.46	0.48	0.48	0.49	0.47	0.45	0.45	-	0.44	0.47	0.47	-	0.46
ENSG00000112782	CLIC5	0.29	0.29	0.29	0.29	0.31	0.31	0.32	0.3	0.29	0.29	0.32	0.29	0.3	0.3	0.33	0.3
ENSG00000112796	ENPP5	0.14	0.14	0.17	0.15	0.14	0.14	0.17	0.14	0.11	0.11	0.16	0.11	0.13	0.13	0.17	0.12
ENSG00000112818	MEP1A	7.44	7.45	7.34	9.03	7.02	7.06	6.35	8.16	9.23	8.57	5.11	10.5	8.43	8.12	4.81	9.7
ENSG00000112855	HARS2	2.12	2.13	2.05	-	2.11	2.11	2.07	-	2.09	2.11	-	-	2.11	2.12	-	2
ENSG00000112902	SEMA5A	0.2	0.2	0.2	0.2	0.2	0.2	0.21	0.21	0.19	0.19	0.22	0.2	0.2	0.2	0.22	0.21
ENSG00000112936	C7	0.01	0.01	0.01	0.01	0.01	0.01	0.01	0.01	0.01	0.01	0.04	0.01	0.01	0.01	0.04	0.01
ENSG00000112964	GHR	0.08	0.08	0.09	0.08	0.09	0.09	0.09	0.09	0.08	0.08	0.2	0.08	0.09	0.09	0.21	0.08
ENSG00000112972	HMGCS1	2.4	2.39	2.28	2.42	2.48	2.48	2.37	2.5	2.39	2.28	-	2.41	2.47	2.36	-	2.49
ENSG00000112981	NME5	-	-	-	4.04	-	-	-	4.25	-	-	-	4.08	-	-	-	4.39
ENSG00000112984	KIF20A	6.51	6.51	6.27	6.7	7.23	7.23	6.97	6.93	8	7.9	6.99	8.32	8.58	8.49	7.39	8.55
ENSG00000113048	MRPS27	-	-	-	-	-	-	2	2.02	-	-	-	-	-	-	-	-
ENSG00000113083	LOX	-	-	-	0.44	-	-	-	0.45	-	-	-	-	-	-	-	-
ENSG00000113088	GZMK	0.42	0.42	-	0.4	0.42	-	-	0.41	0.38	0.39	-	0.36	0.39	0.4	-	0.38
ENSG00000113100	CDH9	16.64	16.63	16.06	22.52	8.31	8.33	6.83	10.81	13.56	13.21	8.21	18.16	6.4	6.36	4.93	8.13
ENSG00000113161	HMGCR	2.88	2.88	2.89	2.96	2.93	2.93	2.97	3.05	2.84	2.81	-	2.94	2.93	2.9	2.01	3.06
ENSG00000113248	PCDHB15	-	-	-	-	-	-	-	-	-	-	-	0.32	-	-	-	0.33
ENSG00000113262	GRM6	-	-	0.18	0.17	-	-	-	-	-	-	-	-	-	-	-	0.25
ENSG00000113263	ITK	0.2	0.2	0.2	0.19	0.22	0.22	0.23	0.21	0.19	0.2	0.22	0.19	0.22	0.23	0.25	0.21
ENSG00000113296	THBS4	11.63	11.63	11.68	11.46	11.76	11.77	11.74	11.81	12.3	12.16	10.6	11.92	13.81	13.7	11.66	12.95
ENSG00000113303	BTNL8	9.74	9.74	10.15	14.7	8.96	8.97	9.51	14.1	10.36	10.25	8.59	14.67	9.78	9.71	8.1	13.21
ENSG00000113327	GABRG2	8.79	8.78	12.36	13.36	6.83	6.84	12.09	8.63	9.16	8.98	6.27	13.73	6.89	6.84	5.02	8.62
ENSG00000113361	CDH6	0.21	0.2	0.21	0.2	0.23	0.22	0.23	0.22	0.2	0.2	0.23	0.2	0.22	0.22	0.24	0.22
ENSG00000113368	LMNB1	2.52	2.52	2.54	2.45	2.56	2.56	2.61	2.55	2.59	2.57	2.51	2.47	2.64	2.63	2.54	2.57
ENSG00000113369	ARRDC3	0.47	0.46	0.47	0.46	0.48	0.48	0.49	0.48	0.46	0.46	-	0.46	0.46	0.47	-	0.47
ENSG00000113387	SUB1	2.94	2.94	2.78	2.95	3.01	3.01	2.88	3	2.87	2.78	-	2.9	2.95	2.85	-	2.97
ENSG00000113389	NPR3	-	-	-	-	-	-	-	-	0.36	0.37	-	-	-	-	-	-
ENSG00000113407	TARS	2.22	2.22	2.22	2.23	2.31	2.31	2.32	2.33	2.24	2.21	-	2.25	2.31	2.28	-	2.33
ENSG00000113448	PDE4D	0.48	0.48	0.48	0.48	0.49	0.49	0.5	-	0.47	0.48	-	0.49	0.48	0.49	-	-
ENSG00000113492	AGXT2	0.35	0.35	0.36	0.36	0.38	0.38	0.39	0.37	0.35	0.35	0.42	0.35	0.36	0.36	0.44	0.36
ENSG00000113494	PRLR	2.52	2.52	2.55	2.56	2.61	2.62	2.66	2.65	2.5	2.5	2.2	2.54	2.58	2.58	2.25	2.62
ENSG00000113532	ST8SIA4	0.42	0.42	0.41	0.41	0.44	0.43	0.42	0.43	0.4	0.39	0.44	0.4	0.43	0.42	0.47	0.43
ENSG00000113555	PCDH12	0.43	0.43	0.42	0.41	0.46	0.46	0.47	0.43	0.42	0.42	0.47	0.4	0.42	0.43	0.48	0.41
ENSG00000113578	FGF1	-	-	-	0.31	-	-	0.35	0.33	-	-	-	0.31	-	-	-	0.33
ENSG00000113594	LIFR	0.13	0.13	0.13	0.13	0.14	0.14	0.14	0.14	0.13	0.13	0.2	0.13	0.14	0.14	0.21	0.14
ENSG00000113600	C9	0.04	0.04	0.04	0.04	0.04	0.04	0.04	0.04	0.04	0.04	0.17	0.04	0.04	0.04	0.18	0.04
ENSG00000113657	DPYSL3	0.24	0.24	0.24	0.22	0.25	0.25	0.25	0.23	0.23	0.24	0.26	0.21	0.24	0.24	0.27	0.22
ENSG00000113721	PDGFRB	0.32	0.33	0.32	0.32	0.33	0.33	0.34	0.34	0.32	0.32	0.37	0.32	0.33	0.32	0.37	0.33
ENSG00000113749	HRH2	-	-	-	0.19	-	-	-	-	-	-	-	-	-	-	-	-
ENSG00000113758	DBN1	2.79	2.79	2.82	3.11	2.84	2.84	2.9	3.18	2.93	2.92	2.71	3.26	2.91	2.9	2.65	3.24
ENSG00000113805	CNTN3	0.09	0.09	0.09	0.09	0.09	0.09	0.1	0.1	0.08	0.08	0.1	0.09	0.08	0.09	0.11	0.09
ENSG00000113838	TBCCD1	2.03	2.03	-	2.03	2.02	2.02	-	2.01	-	-	-	-	-	-	-	2.01
ENSG00000113845	TIMMDC1	-	-	-	-	-	-	-	2.01	-	-	-	-	-	-	-	-
ENSG00000113905	HRG	0.12	0.12	0.14	0.12	0.13	0.13	0.15	0.13	0.12	0.14	0.44	0.12	0.13	0.15	0.46	0.12
ENSG00000114023	FAM162A	2.17	2.17	2.11	2.1	2.2	2.19	2.13	2.14	2.13	2.1	-	2.06	2.18	2.16	-	2.12
ENSG00000114026	OGG1	2.09	2.09	2.1	-	-	-	-	-	-	-	-	-	-	-	-	-
ENSG00000114113	RBP2	139.51	139.58	141.06	17.48	132.95	133.42	130.58	14.8	136.66	130.95	48.79	18.44	137.05	133.31	48.38	16.08
ENSG00000114120	SLC25A36	0.22	0.22	0.21	0.22	0.22	0.22	0.23	0.22	0.22	0.22	0.25	0.22	0.22	0.23	0.25	0.23
ENSG00000114200	BCHE	0.32	0.32	0.32	0.32	0.33	0.33	0.33	0.33	0.3	0.3	0.41	0.3	0.31	0.31	0.42	0.31
ENSG00000114248	LRRC31	2.17	2.17	2.2	2.11	2.22	2.22	2.28	2.2	2.23	2.22	-	2.17	2.33	2.32	2.01	2.29
ENSG00000114270	COL7A1	3.75	3.75	3.66	3.71	3.8	3.8	3.78	3.9	3.73	3.73	3.66	3.69	3.98	4	3.87	3.99
ENSG00000114346	ECT2	-	-	-	2.01	-	-	-	2.18	-	-	-	2.06	-	-	-	2.12
ENSG00000114374	USP9Y	0.17	0.17	0.17	0.17	0.17	0.17	0.18	0.18	0.16	0.17	0.19	0.17	0.18	0.18	0.2	0.18
ENSG00000114423	CBLB	0.35	0.35	0.36	0.34	0.37	0.37	0.37	0.36	0.35	0.35	0.4	0.34	0.37	0.36	0.41	0.36
ENSG00000114446	IFT57	0.38	0.38	0.39	0.33	0.41	0.41	0.43	0.35	0.39	0.39	0.44	0.33	0.44	0.44	0.49	0.37
ENSG00000114450	GNB4	0.37	0.37	0.36	0.36	0.39	0.39	0.4	0.38	0.37	0.37	0.43	0.36	0.38	0.39	0.45	0.38
ENSG00000114491	UMPS	2.85	2.85	2.83	2.87	2.88	2.88	2.89	2.93	2.88	2.84	2.26	2.89	2.92	2.89	2.27	2.95
ENSG00000114529	C3orf52	0.16	0.16	0.16	0.12	0.19	0.19	0.15	0.15	0.19	0.19	0.26	0.15	0.2	0.2	0.26	0.16
ENSG00000114541	FRMD4B	0.31	0.31	0.31	0.3	0.33	0.33	0.34	0.33	0.31	0.31	0.36	0.31	0.33	0.33	0.37	0.33
ENSG00000114544	SLC41A3	2.58	2.58	2.58	2.39	2.72	2.72	2.7	2.45	2.53	2.52	2.31	2.38	2.62	2.62	2.38	2.41
ENSG00000114626	ABTB1	0.38	0.38	0.36	0.4	0.4	0.4	0.38	0.42	0.36	0.36	0.41	0.41	0.37	0.37	0.41	0.41
ENSG00000114638	UPK1B	0.2	0.18	0.21	0.15	-	-	-	-	0.12	0.12	0.19	0.1	-	-	-	-
ENSG00000114698	PLSCR4	0.32	0.32	0.32	0.31	0.33	0.33	0.35	0.33	0.3	0.3	0.38	0.3	0.32	0.32	0.4	0.32
ENSG00000114739	ACVR2B	3.06	3.08	3.15	3.12	3.12	3.13	3.11	3.19	3.13	3.1	3.05	3.11	3.22	3.2	3.07	3.2
ENSG00000114744	COMMD2	-	-	-	2.01	2.09	2.1	2.13	2.08	-	-	-	2.01	2.04	2.04	-	2.05
ENSG00000114767	RRP9	2.89	2.89	2.9	2.9	3.17	3.18	3.15	3.05	3.12	3.08	2.82	2.89	3.33	3.28	2.94	2.99
ENSG00000114771	AADAC	0.49	0.49	0.5	0.49	-	-	-	-	0.49	0.5	-	0.49	-	-	-	0.5
ENSG00000114790	ARHGEF26	0.46	0.46	0.46	0.44	0.48	0.48	0.48	0.46	0.47	0.47	-	0.45	0.48	0.48	-	0.47
ENSG00000114805	PLCH1	2.81	2.81	2.85	2.87	2.9	2.9	3.03	3.01	2.79	2.81	2.75	2.75	2.87	2.9	2.83	2.87
ENSG00000114812	VIPR1	0.03	0.03	0.03	0.03	0.03	0.03	0.04	0.03	0.03	0.03	0.04	0.02	0.03	0.03	0.04	0.03
ENSG00000114854	TNNC1	6.87	6.87	6.92	6.05	6.59	6.6	6.65	6.26	6.42	6.28	4.97	5.84	6.73	6.62	5.17	6.39
ENSG00000114902	SPCS1	2.91	2.9	2.76	2.86	2.95	2.95	2.78	2.89	2.98	2.9	-	2.92	3.04	2.97	-	2.98
ENSG00000114904	NEK4	2.64	2.64	2.62	2.71	2.62	2.62	2.58	2.69	2.62	2.62	2.19	2.73	2.62	2.64	2.17	2.7
ENSG00000114923	SLC4A3	-	-	-	0.23	-	-	-	0.24	-	-	-	0.24	-	-	-	-
ENSG00000114942	EEF1B2	2.26	2.26	2.09	2.2	2.32	2.32	2.13	2.25	2.21	2.08	-	2.17	2.21	2.09	-	2.17
ENSG00000114948	ADAM23	0.07	0.07	0.07	0.07	0.08	0.08	0.07	0.07	0.08	0.08	0.11	0.08	0.09	0.09	0.13	0.09
ENSG00000115009	CCL20	5.62	5.62	5.75	5.25	5.77	5.77	5.95	5.43	6.02	5.95	4.23	5.74	6.19	6.11	4.26	5.92
ENSG00000115085	ZAP70	0.41	0.41	0.41	0.42	0.4	0.4	0.42	0.43	0.39	0.39	0.44	0.41	0.39	0.39	0.44	0.43
ENSG00000115107	STEAP3	0.21	0.21	0.21	0.21	0.22	0.22	0.23	0.22	0.21	0.22	0.29	0.21	0.22	0.22	0.29	0.21
ENSG00000115112	TFCP2L1	0.28	0.28	0.28	0.28	0.31	0.31	0.31	0.31	0.32	-	-	0.31	-	-	-	-
ENSG00000115129	TP53I3	5.21	5.21	5.2	6	5.37	5.37	5.39	6.19	5.36	5.3	3.16	6.03	5.49	5.43	3.2	6.15
ENSG00000115163	CENPA	19.65	19.64	19.94	29.41	13.39	13.43	10.2	16.38	10.47	10.16	7.44	17.16	8.78	8.6	6.5	12.14
ENSG00000115165	CYTIP	0.35	0.35	0.36	0.36	0.36	0.36	0.37	0.38	0.35	0.35	0.4	0.36	0.36	0.36	0.41	0.37
ENSG00000115194	SLC30A3	7.36	7.36	7.5	12.78	-	-	-	-	9.21	8.72	5.55	15.88	-	-	-	-
ENSG00000115204	MPV17	2.12	2.12	2.09	2.15	2.03	2.03	2.04	2.1	2.11	2.15	-	2.17	2.08	2.13	-	2.11
ENSG00000115211	EIF2B4	2.92	2.92	2.88	2.69	2.98	2.98	2.94	2.76	2.78	2.78	2.37	2.59	2.89	2.89	2.41	2.67
ENSG00000115216	NRBP1	2.25	2.24	2.25	2.27	2.32	2.32	2.33	2.36	2.26	2.25	-	2.28	2.33	2.32	-	2.35
ENSG00000115221	ITGB6	0.18	0.18	0.17	0.17	0.2	0.2	0.24	0.21	0.18	0.18	0.22	0.16	0.18	0.18	0.22	0.16
ENSG00000115232	ITGA4	0.42	0.42	0.42	0.42	0.42	0.42	0.43	0.43	0.42	0.42	0.46	0.43	0.43	0.43	0.47	0.45
ENSG00000115239	GPR75-ASB3	-	-	-	-	-	-	0.46	-	-	-	-	-	-	-	-	-
ENSG00000115241	PPM1G	2.44	2.44	2.45	2.51	2.45	2.45	2.45	2.54	2.4	2.4	-	2.47	2.42	2.42	-	2.51
ENSG00000115252	PDE1A	0.1	0.1	0.09	0.09	0.11	0.11	0.11	0.1	0.1	0.11	0.12	0.1	0.11	0.11	0.13	0.1
ENSG00000115289	PCGF1	2.07	2.07	2.11	2.33	-	-	-	2.19	2.02	2.03	-	2.32	-	-	-	2.14
ENSG00000115290	GRB14	0.42	0.42	0.42	0.42	0.43	0.43	0.45	0.44	0.44	0.44	0.49	0.44	0.45	0.45	-	0.45
ENSG00000115317	HTRA2	2.05	2.05	2.06	2.08	2.06	2.06	2.09	2.1	-	-	-	2.02	2.01	2	-	2.02
ENSG00000115339	GALNT3	0.13	0.13	0.13	0.15	0.15	0.15	0.16	0.16	0.12	0.12	0.15	0.14	0.14	0.14	0.17	0.15
ENSG00000115350	POLE4	-	-	-	0.5	-	-	-	-	-	-	-	0.49	-	-	-	0.49
ENSG00000115361	ACADL	0.13	0.13	0.13	0.13	0.14	0.14	0.14	0.14	0.13	0.13	0.16	0.13	0.14	0.13	0.17	0.14
ENSG00000115380	EFEMP1	0.04	0.04	0.04	0.03	0.04	0.04	0.04	0.03	0.04	0.04	0.05	0.03	0.04	0.04	0.05	0.03
ENSG00000115386	REG1A	6.91	6.91	7	7.2	6.61	6.63	6.59	7.31	6.84	6.56	4.86	7.28	6.94	6.71	4.77	7.6
ENSG00000115419	GLS	0.42	0.42	0.42	0.42	0.43	0.43	0.44	0.44	0.41	0.41	0.47	0.41	0.43	0.43	0.49	0.43
ENSG00000115423	DNAH6	0.34	0.34	0.33	0.36	0.37	0.37	0.37	0.39	0.35	0.36	0.38	0.39	0.36	0.36	0.39	0.39
ENSG00000115457	IGFBP2	2.21	2.21	2.15	2.24	2.27	2.27	2.21	2.31	2.21	2.15	-	2.24	2.26	2.2	-	2.31
ENSG00000115461	IGFBP5	0.23	0.23	0.23	0.23	0.24	0.24	0.25	0.24	0.23	0.23	0.32	0.23	0.23	0.24	0.32	0.23
ENSG00000115486	GGCX	-	-	-	0.5	-	-	-	-	0.5	-	-	0.49	-	-	-	-
ENSG00000115504	EHBP1	0.45	0.45	0.46	0.45	0.47	0.47	0.48	0.47	0.45	0.46	-	0.45	0.47	0.47	-	0.46
ENSG00000115523	GNLY	0.25	0.25	0.24	0.18	0.32	0.32	0.33	0.25	0.25	0.26	0.29	0.19	0.3	0.3	0.34	0.26
ENSG00000115602	IL1RL1	0.06	0.06	0.06	0.05	0.09	0.09	0.1	0.07	0.06	0.06	0.08	0.05	0.09	0.09	0.11	0.07
ENSG00000115604	IL18R1	0.14	0.14	0.13	0.14	0.14	0.14	0.14	0.15	0.14	0.14	0.16	0.14	0.14	0.14	0.16	0.15
ENSG00000115607	IL18RAP	0.22	0.22	0.22	0.21	0.23	0.23	0.23	0.21	0.24	0.23	0.27	0.22	0.24	0.23	0.27	0.21
ENSG00000115641	FHL2	0.08	0.08	0.08	0.08	0.15	0.15	0.16	0.14	0.08	0.08	0.1	0.08	0.15	0.14	0.17	0.13
ENSG00000115648	MLPH	0.22	0.22	0.22	0.24	0.23	0.23	0.24	0.25	0.23	0.23	0.27	0.25	0.23	0.23	0.26	0.25
ENSG00000115652	UXS1	2.45	2.45	2.36	2.51	2.49	2.49	2.5	2.55	2.43	2.43	2.07	2.43	2.52	2.52	2.14	2.51
ENSG00000115657	ABCB6	-	-	-	-	-	-	-	-	2.9	2.84	-	3.04	3.03	3.1	-	3.15
ENSG00000115738	ID2	0.35	0.35	0.37	0.35	0.37	0.37	0.38	0.36	0.36	0.36	-	0.35	0.37	0.37	-	0.36
ENSG00000115816	CEBPZ	-	-	-	2.02	2.04	2.04	2.03	2.1	-	-	-	2.02	2.05	2.04	-	2.09
ENSG00000115828	QPCT	9.31	9.31	9.48	9.9	9.68	9.69	9.72	10.28	9.03	8.87	6.81	9.37	9.38	9.22	6.87	9.65
ENSG00000115902	SLC1A4	3.64	3.64	3.63	3.58	3.67	3.67	3.64	3.63	3.42	3.4	3.09	3.37	3.5	3.48	3.09	3.47
ENSG00000115935	WIPF1	0.36	0.36	0.37	0.36	0.38	0.38	0.39	0.38	0.35	0.35	0.41	0.35	0.38	0.38	0.44	0.38
ENSG00000115946	PNO1	2.14	2.14	2.13	2.15	2.04	2.04	2.02	2.02	2.08	2.05	-	2.09	2.03	-	-	-
ENSG00000115963	RND3	0.12	0.12	0.12	0.11	0.12	0.12	0.13	0.12	0.12	0.12	0.2	0.12	0.13	0.13	0.21	0.12
ENSG00000115966	ATF2	-	-	-	-	-	-	-	2.02	-	-	-	-	-	-	-	-
ENSG00000116017	ARID3A	7.31	7.07	6.95	7.51	5.92	5.97	4.83	6.08	7.91	7.84	7.2	8.1	6.85	6.81	6.28	6.6
ENSG00000116031	CD207	0.17	0.17	0.17	0.13	0.18	0.18	-	0.14	0.16	0.17	0.28	0.13	0.17	0.18	0.3	0.14
ENSG00000116062	MSH6	-	-	-	2.05	2.01	2.01	2.05	2.11	-	-	-	2.04	-	-	-	2.08
ENSG00000116117	PARD3B	2.06	2.06	2.08	2.1	2.12	2.13	2.2	2.17	2.11	2.09	2.01	2.13	2.2	2.19	2.08	2.21
ENSG00000116120	FARSB	2.06	2.07	2.08	2.09	2.16	2.16	2.17	2.19	2.08	2.08	-	2.12	2.17	2.17	-	2.22
ENSG00000116132	PRRX1	0.28	0.28	0.27	0.3	0.29	0.29	0.28	0.31	0.29	0.29	0.34	0.32	0.29	0.29	0.34	0.31
ENSG00000116141	MARK1	0.28	0.28	0.28	0.22	0.28	0.28	0.29	0.23	0.26	0.26	0.32	0.22	0.28	0.28	-	0.23
ENSG00000116151	MORN1	-	-	-	0.45	0.45	-	-	0.48	0.39	0.4	-	0.38	0.41	0.42	-	0.44
ENSG00000116157	GPX7	4.97	4.97	5.14	4.75	5.12	5.13	5.33	4.96	4.78	4.87	3.8	4.43	5.13	5.2	3.94	4.84
ENSG00000116171	SCP2	0.46	0.46	0.47	0.46	0.48	0.48	0.49	0.48	0.46	0.47	-	0.46	0.47	0.48	-	0.47
ENSG00000116183	PAPPA2	3.58	3.58	3.83	4.11	3.58	3.58	3.86	4.06	3.56	3.66	3.62	4.15	3.58	3.69	3.63	4.07
ENSG00000116194	ANGPTL1	0.06	0.06	0.06	0.05	0.06	0.06	0.06	0.06	0.06	0.06	0.07	0.05	0.06	0.06	0.08	0.06
ENSG00000116198	CEP104	0.42	0.42	0.42	0.41	0.42	0.42	0.44	0.43	0.39	0.39	0.43	0.39	0.39	0.39	0.43	0.4
ENSG00000116212	LRRC42	2.18	2.18	2.12	2.21	2.25	2.25	2.19	2.32	2.11	2.12	2	2.16	2.2	2.21	2.08	2.27
ENSG00000116260	QSOX1	0.18	0.18	0.18	0.17	0.19	0.19	0.19	0.18	0.17	0.17	0.23	0.16	0.18	0.18	0.24	0.17
ENSG00000116285	ERRFI1	0.38	0.38	0.39	0.38	0.4	0.4	0.41	0.39	0.38	0.39	-	0.37	0.39	0.4	-	0.39
ENSG00000116337	AMPD2	2.09	2.09	2.09	2.14	2.1	2.1	2.17	2.21	2.04	2.05	-	2.1	2.08	2.08	-	2.15
ENSG00000116396	KCNC4	0.31	0.31	0.3	0.29	0.33	0.33	0.32	0.3	0.29	0.29	0.34	0.29	0.28	0.28	0.33	0.28
ENSG00000116521	SCAMP3	2.36	2.36	2.26	2.26	2.43	2.43	2.38	2.34	2.33	2.35	2.1	2.27	2.36	2.37	2.09	2.28
ENSG00000116667	C1orf21	-	-	-	0.47	-	-	-	0.49	-	-	-	0.48	-	-	-	0.48
ENSG00000116675	DNAJC6	-	-	-	-	-	-	-	2.13	-	-	2.33	2.32	-	-	2.27	2.31
ENSG00000116685	KIAA2013	0.48	0.48	0.48	-	-	-	-	-	0.44	0.45	0.49	0.48	0.47	0.47	-	-
ENSG00000116690	PRG4	0.08	0.08	0.08	0.08	0.08	0.08	0.08	0.08	0.07	0.08	0.15	0.08	0.08	0.08	0.15	0.08
ENSG00000116711	PLA2G4A	0.23	0.23	0.22	0.21	0.26	0.26	0.25	0.23	0.24	0.24	0.27	0.22	0.26	0.26	0.28	0.23
ENSG00000116717	GADD45A	2.25	2.25	2.22	2.32	2.34	2.34	2.32	2.4	2.26	2.25	-	2.35	2.33	2.32	-	2.39
ENSG00000116731	PRDM2	0.24	0.24	0.25	0.25	0.26	0.26	0.27	0.26	0.26	0.26	0.29	0.26	0.26	0.27	0.29	0.26
ENSG00000116741	RGS2	0.13	0.13	0.13	0.13	0.14	0.14	0.14	0.14	0.13	0.13	0.21	0.13	0.14	0.14	0.22	0.14
ENSG00000116748	AMPD1	0.14	0.13	0.1	0.1	0.14	0.14	0.1	0.1	0.11	0.13	0.2	0.09	0.12	0.13	0.2	0.1
ENSG00000116761	CTH	0.32	0.32	0.31	0.32	0.34	0.34	0.34	0.34	0.32	0.32	0.4	0.32	0.34	0.34	0.43	0.33
ENSG00000116785	CFHR3	0.2	0.2	0.2	0.2	0.21	0.21	0.22	0.2	0.19	0.2	0.3	0.19	0.19	0.19	0.31	0.19
ENSG00000116824	CD2	0.42	0.42	0.42	0.38	0.41	0.41	0.42	0.39	0.39	0.4	0.46	0.37	0.39	0.4	0.47	0.38
ENSG00000116852	KIF21B	0.47	0.47	0.49	-	0.49	0.49	-	-	-	-	-	-	0.5	0.49	-	-
ENSG00000116882	HAO2	0.11	0.11	0.12	0.12	0.13	0.13	0.13	0.12	0.11	0.11	0.22	0.11	0.11	0.12	0.23	0.12
ENSG00000116906	GNPAT	2.66	2.65	2.63	2.77	2.73	2.73	2.73	2.87	2.63	2.59	-	2.77	2.72	2.69	-	2.86
ENSG00000116922	C1orf109	2.68	2.67	2.57	2.46	2.59	2.6	2.5	2.38	2.68	2.66	2.53	2.47	2.63	2.62	2.52	2.4
ENSG00000116957	TBCE	2.34	2.34	2.32	2.28	2.41	2.41	2.44	2.36	2.33	2.31	2.08	2.3	2.44	2.42	2.13	2.39
ENSG00000116985	BMP8B	-	-	-	0.18	-	-	-	-	-	-	-	0.15	-	-	-	0.19
ENSG00000116991	SIPA1L2	-	-	-	-	-	-	-	-	-	-	-	-	-	-	-	3.07
ENSG00000117009	KMO	0.04	0.04	0.04	0.04	0.04	0.04	0.04	0.04	0.03	0.03	0.05	0.03	0.03	0.04	0.05	0.03
ENSG00000117010	ZNF684	0.25	0.25	0.25	0.25	0.3	0.29	0.3	0.29	0.25	0.25	0.28	0.24	0.29	0.28	0.31	0.27
ENSG00000117020	AKT3	0.23	0.23	0.23	0.23	0.24	0.24	0.24	0.23	0.23	0.23	0.26	0.23	0.24	0.24	0.27	0.23
ENSG00000117090	SLAMF1	0.39	0.39	0.38	0.38	-	-	0.4	0.4	0.38	0.38	-	0.39	0.38	0.38	0.41	0.39
ENSG00000117091	CD48	0.5	0.5	-	-	-	-	-	-	0.45	0.46	-	-	0.48	0.47	-	-
ENSG00000117114	LPHN2	0.15	0.15	0.15	0.12	0.15	0.15	0.16	0.13	0.15	0.15	0.2	0.12	0.15	0.15	0.21	0.12
ENSG00000117115	PADI2	-	-	0.28	0.23	-	-	-	0.26	-	-	-	0.23	0.29	0.3	-	0.23
ENSG00000117139	KDM5B	2.25	2.25	2.2	2.17	2.29	2.3	2.27	2.25	2.29	2.3	2.18	2.22	2.34	2.35	2.21	2.28
ENSG00000117152	RGS4	0.05	0.05	0.05	0.05	0.07	0.07	0.07	0.06	0.04	0.04	0.06	0.17	0.05	0.05	0.07	0.2
ENSG00000117154	IGSF21	-	-	-	0.26	-	-	-	0.27	-	-	-	0.27	-	-	-	-
ENSG00000117155	SSX2IP	2.69	2.69	2.67	2.65	2.82	2.83	2.88	2.79	2.7	2.72	2.27	2.65	2.78	2.81	2.32	2.73
ENSG00000117298	ECE1	0.34	0.34	0.34	0.33	0.34	0.34	0.35	0.35	0.33	0.33	0.4	0.33	0.34	0.34	0.4	0.34
ENSG00000117318	ID3	0.39	0.39	0.38	0.41	0.4	0.4	0.4	0.42	0.39	0.39	0.46	0.41	0.39	0.39	0.46	0.42
ENSG00000117399	CDC20	5.59	5.59	5.7	5.8	5.92	5.92	6.16	6.33	5.93	5.76	5.23	6.38	6.24	6.12	5.36	6.6
ENSG00000117411	B4GALT2	2.18	2.19	2.11	2.13	2.3	2.31	2.28	2.22	2.14	2.15	-	2.11	2.29	2.29	-	2.21
ENSG00000117425	PTCH2	-	-	-	0.36	-	-	-	0.38	-	-	-	-	-	-	-	0.41
ENSG00000117450	PRDX1	2.31	2.31	2.13	2.31	2.4	2.4	2.21	2.39	2.29	2.12	-	2.29	2.36	2.17	-	2.36
ENSG00000117472	TSPAN1	-	-	-	0.31	-	-	-	0.33	-	-	-	0.31	-	-	-	0.33
ENSG00000117525	F3	0.13	0.13	0.12	0.13	0.14	0.14	0.15	0.14	0.12	0.12	0.16	0.13	0.13	0.14	0.18	0.14
ENSG00000117543	DPH5	2.04	2.04	2.07	2.24	2.08	2.08	2.06	2.27	2.02	2.04	-	2.22	2.06	2.06	-	2.24
ENSG00000117593	DARS2	-	-	-	-	2.05	2.05	2.08	-	-	-	-	-	-	-	-	-
ENSG00000117594	HSD11B1	0.11	0.11	0.11	0.11	0.11	0.11	0.12	0.11	0.1	0.11	0.27	0.11	0.1	0.11	0.28	0.11
ENSG00000117597	DIEXF	2.3	2.3	2.35	2.32	2.31	2.3	2.32	2.33	2.23	2.21	2.1	2.26	2.25	2.24	2.11	2.25
ENSG00000117600	LPPR4	-	-	-	4.18	-	-	-	4.24	-	-	-	-	-	-	-	4.16
ENSG00000117616	RSRP1	0.44	0.44	0.45	0.43	0.46	0.47	0.47	0.45	0.43	0.44	-	0.43	0.45	0.45	-	0.44
ENSG00000117632	STMN1	2.38	2.38	2.38	2.18	2.36	2.36	2.31	2.22	2.37	2.34	-	2.15	2.34	2.3	-	2.17
ENSG00000117643	MAN1C1	0.19	0.19	0.19	0.19	0.23	0.23	0.22	0.21	0.19	0.19	0.22	0.18	0.21	0.21	0.25	0.21
ENSG00000117650	NEK2	13.23	13.17	12.7	14.18	5.73	5.86	4.53	6.21	13.64	13.56	11.13	14.35	9.16	9.14	7.8	8.61
ENSG00000117713	ARID1A	0.49	0.49	0.49	0.47	-	-	-	0.49	0.48	0.48	-	0.47	0.49	0.49	-	0.48
ENSG00000117724	CENPF	5.71	5.71	5.83	5.84	5.37	5.37	5.32	5.55	5.98	5.91	5.78	6.1	5.73	5.66	5.54	5.89
ENSG00000117791	MARC2	0.47	0.47	0.48	0.48	0.49	0.49	-	-	0.47	0.47	-	0.48	0.47	0.47	-	0.48
ENSG00000117877	CD3EAP	3.48	3.48	3.72	3.27	2.41	2.45	2.17	2.46	3.51	3.61	3.42	3.51	3.01	3.13	3.02	3.14
ENSG00000117983	MUC5B	0.01	0.01	0.01	0.01	0.01	0.01	0.01	0.01	0.01	0.01	0.02	0.01	0.01	0.01	0.02	0.01
ENSG00000118004	COLEC11	0.09	0.09	0.09	0.09	0.09	0.09	0.1	0.1	0.09	0.09	0.15	0.09	0.1	0.1	0.16	0.1
ENSG00000118113	MMP8	-	-	-	-	-	-	-	-	-	-	-	-	-	-	-	0.21
ENSG00000118181	RPS25	2.06	2.04	-	2.07	2.13	2.1	-	2.12	2.06	-	-	2.06	2.13	-	-	2.13
ENSG00000118193	KIF14	2.98	3	2.82	3.08	2.27	2.31	-	2.32	3.01	2.99	2.84	3.15	2.7	2.68	2.55	2.73
ENSG00000118246	FASTKD2	-	-	-	-	2.01	2.02	2.03	2.07	-	-	-	-	-	-	-	-
ENSG00000118257	NRP2	0.3	0.3	0.29	0.3	0.32	0.32	0.32	0.31	0.28	0.28	0.32	0.29	0.3	0.3	0.34	0.3
ENSG00000118263	KLF7	0.27	0.27	0.28	0.28	0.29	0.29	0.3	0.29	0.28	0.28	0.32	0.28	0.28	0.28	0.32	0.28
ENSG00000118271	TTR	0.32	0.33	0.35	0.32	0.33	0.34	0.38	0.33	0.32	0.38	-	0.32	0.33	0.4	-	0.33
ENSG00000118292	C1orf54	-	-	-	0.48	-	-	-	-	-	-	-	0.46	-	-	-	-
ENSG00000118308	LRMP	0.42	0.42	0.42	0.41	0.42	0.42	0.44	0.41	0.44	0.45	0.49	0.44	0.45	0.46	0.5	0.45
ENSG00000118322	ATP10B	0.16	0.16	0.17	0.14	0.35	0.35	0.37	0.33	0.12	0.12	0.16	0.11	0.28	0.28	0.32	0.33
ENSG00000118407	FILIP1	0.42	0.42	0.42	0.48	0.45	0.45	0.46	-	0.42	0.43	0.46	0.47	0.44	0.45	0.48	0.49
ENSG00000118473	SGIP1	0.31	0.31	0.31	0.37	0.3	0.3	0.31	0.37	0.32	0.32	0.37	0.39	0.33	0.33	0.38	0.41
ENSG00000118495	PLAGL1	0.14	0.14	0.14	0.12	0.14	0.14	0.15	0.13	0.15	0.15	0.18	0.12	0.16	0.16	0.2	0.13
ENSG00000118507	AKAP7	0.28	0.28	0.29	0.3	0.29	0.29	0.3	0.31	0.29	0.29	0.34	0.3	0.31	0.31	0.36	0.32
ENSG00000118513	MYB	0.16	0.16	0.2	0.14	0.26	0.26	0.27	0.22	0.16	0.16	0.29	0.15	-	-	-	0.25
ENSG00000118514	ALDH8A1	0.22	0.22	0.23	0.22	0.23	0.23	0.24	0.23	0.22	0.22	0.36	0.22	0.23	0.23	0.37	0.23
ENSG00000118515	SGK1	0.45	0.45	0.45	0.45	0.46	0.46	0.47	0.47	0.44	0.44	-	0.44	0.45	0.45	-	0.45
ENSG00000118520	ARG1	0.37	0.37	0.38	0.37	0.38	0.38	0.39	0.38	0.37	0.38	-	0.37	0.38	0.39	-	0.38
ENSG00000118523	CTGF	0.16	0.16	0.16	0.16	0.17	0.17	0.17	0.16	0.16	0.16	0.28	0.16	0.16	0.17	0.29	0.16
ENSG00000118526	TCF21	0.11	0.11	0.11	0.09	0.13	0.13	0.13	0.1	0.1	0.1	0.13	0.08	0.11	0.11	0.14	0.08
ENSG00000118557	PMFBP1	6.3	6.3	6.51	4.47	6.1	6.11	6.35	4.29	5.31	5.27	4.77	3.85	6.55	6.52	5.57	4.94
ENSG00000118689	FOXO3	0.38	0.38	0.38	0.38	0.38	0.38	0.39	0.38	0.37	0.37	0.47	0.38	0.38	0.38	0.48	0.38
ENSG00000118707	TGIF2	-	-	-	2.11	-	-	-	2.1	-	-	-	2.12	-	-	-	2.14
ENSG00000118733	OLFM3	11.75	11.74	11.22	14.29	10.5	10.53	9.92	13.75	10.2	9.92	6.31	12.82	10.51	10.38	6.47	13.44
ENSG00000118785	SPP1	5.07	5.06	4.8	4.99	5.22	5.22	4.95	5.15	4.97	4.82	2.39	4.91	5.05	4.91	2.41	5.02
ENSG00000118804	FAM47E-STBD1	6.28	6.26	6.05	6.15	6.34	6.32	6.19	6.33	6.16	5.88	2.9	6.09	6.27	5.99	2.83	6.15
ENSG00000118849	RARRES1	0.32	0.32	0.34	0.34	0.34	0.34	0.36	0.35	0.31	0.31	0.37	0.34	0.35	0.35	0.41	0.37
ENSG00000118898	PPL	0.36	0.36	0.37	0.36	0.38	0.38	0.39	0.38	0.37	0.37	0.4	0.36	0.38	0.38	0.41	0.37
ENSG00000118961	C2orf43	-	-	-	-	2.01	2.01	2.03	-	-	-	-	-	2.02	2.02	-	-
ENSG00000118971	CCND2	0.47	0.47	0.48	-	0.46	0.46	0.44	0.49	0.48	0.48	-	-	0.48	0.48	-	-
ENSG00000118997	DNAH7	0.23	0.23	0.23	0.25	0.28	0.29	0.29	0.3	0.21	0.21	0.25	0.24	0.24	0.24	0.27	0.26
ENSG00000119125	GDA	0.27	0.27	0.27	0.26	0.28	0.28	0.28	0.27	0.26	0.26	0.32	0.26	0.28	0.28	0.34	0.27
ENSG00000119138	KLF9	0.4	0.4	0.4	0.4	0.41	0.41	0.42	0.41	0.39	0.4	-	0.39	0.41	0.41	-	0.4
ENSG00000119139	TJP2	0.34	0.34	0.35	0.35	0.35	0.35	0.36	0.36	0.33	0.33	0.4	0.33	0.35	0.35	0.42	0.35
ENSG00000119147	C2orf40	-	-	-	0.22	-	-	-	0.23	-	-	-	0.22	-	-	-	0.21
ENSG00000119203	CPSF3	-	-	-	-	-	-	-	2	-	-	-	-	-	-	-	2.01
ENSG00000119285	HEATR1	2.48	2.48	2.46	2.53	2.54	2.54	2.54	2.61	2.46	2.45	2.21	2.52	2.5	2.5	2.23	2.56
ENSG00000119328	FAM206A	-	-	0.47	0.49	-	-	-	-	0.46	0.46	-	0.47	-	-	-	-
ENSG00000119383	PPP2R4	0.46	0.46	0.47	0.46	0.47	0.47	0.49	0.48	0.46	0.46	-	0.46	0.47	0.47	-	0.47
ENSG00000119396	RAB14	0.46	0.46	0.47	0.46	0.47	0.47	0.49	0.48	0.45	0.46	-	0.46	0.47	0.47	-	0.47
ENSG00000119397	CNTRL	0.41	0.41	0.42	0.4	0.43	0.43	0.44	0.42	0.41	0.41	0.43	0.4	0.43	0.43	0.46	0.42
ENSG00000119403	PHF19	0.43	0.43	0.43	0.43	0.44	0.44	0.43	0.44	0.47	0.48	-	0.44	0.47	0.47	-	0.45
ENSG00000119508	NR4A3	0.05	0.05	0.05	0.05	0.05	0.05	0.05	0.05	0.05	0.05	0.06	0.05	0.05	0.05	0.06	0.05
ENSG00000119514	GALNT12	0.21	0.21	0.23	0.22	0.22	0.22	0.25	0.23	0.22	0.22	0.3	0.25	0.22	0.22	0.29	0.24
ENSG00000119535	CSF3R	0.2	0.2	0.21	0.19	0.22	0.22	0.23	0.21	0.2	0.2	0.22	0.19	0.22	0.22	0.24	0.21
ENSG00000119547	ONECUT2	3.18	3.18	3.1	3.16	3.3	3.3	3.29	3.28	3.15	3.13	2.52	3.14	3.22	3.21	2.56	3.21
ENSG00000119630	PGF	-	-	-	-	-	-	-	-	0.46	0.46	-	0.47	-	-	-	-
ENSG00000119661	DNAL1	-	-	-	-	-	-	0.5	-	-	-	-	-	-	-	-	-
ENSG00000119669	IRF2BPL	0.36	0.36	0.36	0.36	0.37	0.37	0.38	0.37	0.37	0.37	0.41	0.38	0.4	0.41	0.41	0.4
ENSG00000119681	LTBP2	0.09	0.09	0.09	0.09	0.09	0.09	0.09	0.09	0.09	0.09	0.11	0.09	0.09	0.09	0.11	0.09
ENSG00000119682	AREL1	0.48	0.48	0.5	-	0.5	0.5	-	-	0.47	0.47	-	0.5	0.5	-	-	-
ENSG00000119688	ABCD4	-	-	-	0.5	-	-	-	-	-	-	-	-	-	-	-	-
ENSG00000119699	TGFB3	0.3	0.3	0.3	0.27	0.34	0.34	0.34	0.29	0.32	0.31	0.35	0.28	0.33	0.33	0.36	0.28
ENSG00000119711	ALDH6A1	0.49	0.49	0.49	0.49	-	-	-	-	0.49	0.5	-	0.49	-	-	-	0.49
ENSG00000119714	GPR68	-	-	-	-	-	-	-	-	0.3	0.29	-	0.3	-	0.29	-	0.31
ENSG00000119725	ZNF410	0.2	0.2	0.21	0.2	0.31	0.31	0.27	0.27	0.21	0.22	0.27	0.21	0.29	0.3	0.34	0.29
ENSG00000119737	GPR75	-	-	2	-	2.06	2.06	2.13	-	-	-	-	-	-	-	-	-
ENSG00000119771	KLHL29	0.32	0.32	0.32	0.34	0.34	0.34	0.34	0.35	0.32	0.33	0.35	0.33	0.34	0.34	0.37	0.34
ENSG00000119772	DNMT3A	-	-	-	-	-	-	-	-	-	-	-	-	2	2	-	-
ENSG00000119782	FKBP1B	-	-	-	-	-	-	-	-	2.8	2.79	-	2.67	2.83	2.82	-	2.85
ENSG00000119862	LGALSL	2.55	2.55	2.58	2.54	2.61	2.61	2.7	2.62	2.52	2.52	2.31	2.56	2.53	2.54	2.3	2.6
ENSG00000119865	CNRIP1	0.37	0.37	0.38	0.37	0.39	0.39	0.41	0.38	0.38	0.39	0.43	0.39	0.38	0.4	0.43	0.38
ENSG00000119866	BCL11A	0.27	0.26	0.25	0.26	0.32	0.32	0.36	0.3	0.34	0.33	0.37	0.31	0.32	0.34	0.36	0.29
ENSG00000119888	EPCAM	4.61	4.61	4.61	4.62	4.67	4.68	4.81	4.85	4.48	4.46	3.26	4.56	4.55	4.57	3.28	4.68
ENSG00000119900	OGFRL1	0.24	0.24	0.24	0.23	0.25	0.25	0.26	0.24	0.23	0.23	0.29	0.22	0.24	0.24	0.29	0.23
ENSG00000119906	FAM178A	2.47	2.47	2.45	2.46	2.52	2.52	2.52	2.53	2.44	2.45	2.2	2.47	2.5	2.52	2.21	2.53
ENSG00000119927	GPAM	5.36	5.35	5.06	5.36	5.59	5.59	5.31	5.58	5.41	5.13	2.02	5.42	5.6	5.29	2.05	5.58
ENSG00000119943	PYROXD2	0.25	0.25	0.26	0.26	0.27	0.27	0.28	0.28	0.23	0.24	0.27	0.23	0.25	0.25	0.28	0.24
ENSG00000119946	CNNM1	4.57	4.56	4.65	5.37	4.42	4.39	4.32	5.45	4.61	4.56	4.31	5.07	4.42	4.38	4.16	5.14
ENSG00000119965	C10orf88	2.04	2.04	2	-	-	-	-	-	-	-	-	-	-	-	-	-
ENSG00000119969	HELLS	2.28	2.27	2.27	2.3	2.24	2.25	2.09	2.21	2.4	2.37	2.31	2.38	2.33	2.3	2.25	2.3
ENSG00000119979	FAM45A	-	-	-	2.06	-	-	-	-	-	-	-	2.06	-	-	-	-
ENSG00000120053	GOT1	0.38	0.38	0.38	0.39	0.39	0.39	0.39	0.4	0.37	0.37	-	0.39	0.38	0.38	-	0.4
ENSG00000120057	SFRP5	0	0	0	0	0.01	0.01	0.01	0	0	0	0.01	0	0	0	0.01	0
ENSG00000120093	HOXB3	0.17	0.17	0.16	0.17	0.18	0.18	0.18	0.18	0.19	0.19	0.24	0.18	0.18	0.18	0.22	0.17
ENSG00000120129	DUSP1	0.22	0.22	0.23	0.22	0.23	0.23	0.25	0.23	0.22	0.23	0.48	0.22	0.22	0.23	0.5	0.22
ENSG00000120156	TEK	0.22	0.22	0.22	0.23	0.22	0.22	0.23	0.24	0.2	0.2	0.23	0.21	0.21	0.2	0.23	0.22
ENSG00000120158	RCL1	0.34	0.34	0.34	0.34	0.35	0.35	0.36	0.36	0.34	0.34	0.45	0.35	0.35	0.35	0.47	0.36
ENSG00000120162	MOB3B	-	-	-	-	-	-	-	-	-	-	-	0.49	-	-	-	0.5
ENSG00000120215	MLANA	-	-	-	-	-	-	-	-	-	-	-	-	-	-	-	0.24
ENSG00000120217	CD274	0.4	0.4	-	0.4	-	-	-	0.42	0.4	0.41	-	0.4	0.4	0.41	-	0.41
ENSG00000120278	PLEKHG1	0.39	0.39	0.4	0.39	0.41	0.42	0.42	0.4	0.39	0.39	0.42	0.39	0.4	0.41	0.43	0.39
ENSG00000120279	MYCT1	0.23	0.23	0.24	0.23	0.24	0.24	0.25	0.24	0.23	0.24	0.27	0.23	0.24	0.24	0.28	0.24
ENSG00000120306	CYSTM1	2.57	2.57	2.55	2.91	2.65	2.65	2.63	3.02	2.54	2.56	-	2.92	2.62	2.64	-	2.99
ENSG00000120318	ARAP3	0.41	0.41	0.4	0.36	0.42	0.42	0.42	0.38	0.42	0.41	0.45	0.37	0.44	0.43	0.47	0.4
ENSG00000120334	CENPL	-	-	-	-	-	-	-	-	-	-	-	2.17	-	-	-	-
ENSG00000120451	SNX19	0.46	0.46	0.45	0.48	0.47	0.47	0.47	0.48	0.45	0.45	-	0.47	0.47	0.47	-	0.48
ENSG00000120457	KCNJ5	2.43	2.43	2.29	2.42	-	-	-	-	2.91	2.87	2.84	3.05	2.18	2.2	2.23	2.58
ENSG00000120509	PDZD11	-	-	-	-	2.1	2.1	2.12	2.02	-	-	-	-	-	-	-	-
ENSG00000120526	NUDCD1	3.39	3.39	3.43	3.5	3.47	3.48	3.53	3.61	3.37	3.34	2.87	3.48	3.44	3.42	2.93	3.56
ENSG00000120594	PLXDC2	0.22	0.22	0.22	0.21	0.23	0.23	0.22	0.21	0.21	0.21	0.24	0.2	0.22	0.22	0.25	0.21
ENSG00000120685	PROSER1	0.46	0.46	0.45	0.46	0.44	0.44	0.45	0.46	0.44	0.45	0.48	0.46	0.42	0.43	0.47	0.45
ENSG00000120690	ELF1	0.38	0.38	0.38	0.38	0.4	0.4	0.4	0.39	0.39	0.38	0.47	0.38	0.39	0.39	0.48	0.39
ENSG00000120693	SMAD9	0.14	0.14	0.13	0.11	0.19	0.19	0.21	0.16	0.13	0.14	0.16	0.1	0.16	0.15	0.17	0.13
ENSG00000120738	EGR1	0.02	0.02	0.02	0.02	0.02	0.02	0.02	0.02	0.02	0.02	0.06	0.02	0.02	0.02	0.06	0.02
ENSG00000120800	UTP20	-	-	-	-	2	2.01	2.01	-	-	-	-	-	2	-	-	-
ENSG00000120802	TMPO	2.16	2.16	2.13	2.13	2.24	2.24	2.24	2.22	2.16	2.15	-	2.12	2.22	2.21	-	2.19
ENSG00000120820	GLT8D2	0.15	0.15	0.14	0.14	0.16	0.16	0.16	0.15	0.16	0.16	0.2	0.15	0.16	0.16	0.2	0.15
ENSG00000120875	DUSP4	0.33	0.33	0.33	0.27	0.37	0.37	0.38	0.3	0.32	0.33	0.38	0.27	0.34	0.35	0.4	0.29
ENSG00000120899	PTK2B	0.44	0.44	0.44	0.42	0.46	0.46	0.47	0.44	0.45	0.45	0.49	0.43	0.47	0.47	-	0.45
ENSG00000120907	ADRA1A	0.05	0.05	0.05	0.05	0.05	0.05	0.06	0.06	0.05	0.05	0.08	0.05	0.06	0.06	0.09	0.06
ENSG00000121022	COPS5	2.34	2.34	2.29	2.33	2.26	2.25	2.14	2.25	2.3	2.27	-	2.34	2.22	2.19	-	2.28
ENSG00000121058	COIL	2.33	2.33	2.34	2.35	2.48	2.48	2.51	2.43	2.41	2.39	2.13	2.43	2.44	2.41	2.12	2.37
ENSG00000121075	TBX4	15.12	15.35	15.56	23.62	4.6	4.51	4.87	7.27	15.55	14.71	9	23.59	8.17	8.01	5.94	10.46
ENSG00000121152	NCAPH	3.2	3.2	3.36	3.35	3.33	3.36	3.61	3.25	3.08	3.07	3.01	3.17	3.23	3.22	3.13	3.12
ENSG00000121207	LRAT	0.1	0.1	0.1	0.1	0.12	0.12	0.13	0.11	0.1	0.11	0.13	0.1	0.12	0.12	0.14	0.11
ENSG00000121211	MND1	5.02	5.02	3.88	4.92	3.99	3.99	4.23	4.32	4.63	5.08	3.73	4.2	3.69	3.74	3.37	3.51
ENSG00000121270	ABCC11	0.46	0.46	0.46	0.46	0.48	0.48	0.49	0.5	0.44	0.45	0.48	0.43	0.48	0.48	-	0.46
ENSG00000121281	ADCY7	0.38	0.38	0.39	0.37	0.39	0.39	0.39	0.39	0.38	0.38	0.43	0.37	0.39	0.39	0.43	0.38
ENSG00000121297	TSHZ3	0.24	0.24	0.24	0.3	0.24	0.24	0.25	0.31	0.25	0.24	0.28	0.32	0.24	0.24	0.27	0.31
ENSG00000121316	PLBD1	2	2	-	2.04	2.02	2.03	2.05	2.1	2.13	2.11	-	2.18	2.06	2.04	-	2.1
ENSG00000121410	A1BG	0.48	0.48	0.49	0.49	-	-	-	-	0.48	0.49	-	0.49	0.5	-	-	0.5
ENSG00000121413	ZSCAN18	3.15	3.15	3.18	3.3	3.1	3.09	3.03	3.26	2.98	2.98	2.55	3.19	3.08	3.06	2.61	3.29
ENSG00000121440	PDZRN3	0.08	0.08	0.08	0.07	0.09	0.08	0.09	0.07	0.07	0.07	0.09	0.06	0.08	0.08	0.1	0.07
ENSG00000121446	RGSL1	8.03	8.03	8.99	7.19	-	-	-	-	7.82	7.7	5.65	6.06	-	-	-	-
ENSG00000121552	CSTA	2.24	2.22	2.16	2.18	2.39	2.39	2.21	2.24	2.21	2.23	-	2.18	2.38	2.39	-	2.3
ENSG00000121578	B4GALT4	2.47	2.47	2.46	2.45	2.35	2.35	2.22	2.31	2.45	2.45	2.03	2.41	2.39	2.39	-	2.33
ENSG00000121621	KIF18A	4.27	4.27	4.61	3.88	2.8	2.8	2.98	3.26	4.13	4.05	3.86	3.8	3.38	3.54	3.48	3.39
ENSG00000121653	MAPK8IP1	2	-	2.02	-	2.05	2.05	2.11	-	-	-	-	-	2.07	2.04	2.03	-
ENSG00000121742	GJB6	18.4	18.4	18.38	28.1	17.49	17.55	17.63	28.53	18.39	17.91	11.08	28.61	17.83	17.63	10.7	28.94
ENSG00000121807	CCR2	0.22	0.22	0.21	0.2	0.21	0.21	0.21	0.2	0.2	0.2	0.24	0.19	0.2	0.2	0.23	0.19
ENSG00000121858	TNFSF10	0.43	0.43	0.43	0.43	0.45	0.45	0.46	0.45	0.42	0.43	-	0.43	0.43	0.44	-	0.44
ENSG00000121895	TMEM156	0.18	0.18	0.2	0.18	0.27	0.27	0.28	0.26	0.19	0.19	0.22	0.2	0.25	0.25	0.28	0.28
ENSG00000121898	CPXM2	0.09	0.09	0.09	0.09	0.1	0.1	0.1	0.1	0.07	0.08	0.1	0.08	0.09	0.09	0.11	0.09
ENSG00000121933	ADORA3	0.44	0.44	-	0.47	0.46	0.46	-	0.49	0.44	0.43	-	0.46	-	-	-	0.48
ENSG00000121957	GPSM2	2.68	2.68	2.92	2.59	-	-	-	-	2.75	2.71	2.84	2.79	2.01	-	2.06	2.03
ENSG00000121964	GTDC1	0.35	0.35	0.35	0.34	0.39	0.39	0.38	0.36	0.35	0.35	0.4	0.33	0.38	0.39	0.43	0.36
ENSG00000121966	CXCR4	0.39	0.39	0.39	0.37	0.4	0.4	0.41	0.39	0.38	0.38	-	0.37	0.4	0.4	-	0.38
ENSG00000122025	FLT3	0.18	0.18	0.18	0.15	0.2	0.2	0.23	0.18	0.15	0.15	0.19	0.14	0.16	0.16	0.19	0.14
ENSG00000122035	RASL11A	0.38	0.38	0.39	0.42	0.42	0.42	-	0.45	0.38	0.38	-	0.42	0.4	0.4	-	0.43
ENSG00000122042	UBL3	0.35	0.35	0.35	0.34	0.36	0.36	0.36	0.35	0.34	0.34	0.43	0.34	0.35	0.35	0.43	0.35
ENSG00000122122	SASH3	0.39	0.39	0.39	0.41	0.42	0.42	0.43	0.43	0.39	0.4	0.44	0.42	0.42	0.43	0.46	0.44
ENSG00000122176	FMOD	0.25	0.25	0.24	0.23	0.26	0.26	0.26	0.24	0.25	0.25	0.28	0.24	0.25	0.25	0.28	0.24
ENSG00000122188	LAX1	0.19	0.19	0.19	0.16	0.24	0.24	0.25	0.2	0.19	0.2	0.23	0.16	0.23	0.24	0.27	0.2
ENSG00000122194	PLG	0.21	0.21	0.22	0.21	0.22	0.22	0.24	0.22	0.2	0.23	-	0.2	0.21	0.24	-	0.21
ENSG00000122224	LY9	0.15	0.16	0.18	0.17	0.22	0.22	0.26	0.24	0.14	0.14	0.16	0.16	0.21	0.2	0.24	0.23
ENSG00000122367	LDB3	-	-	-	-	-	-	0.3	0.27	-	-	-	0.25	-	-	-	0.28
ENSG00000122376	FAM35A	-	-	-	-	2.16	2.15	2.1	2.01	-	-	-	-	2.11	2.11	-	2.06
ENSG00000122378	FAM213A	2.27	2.27	2.19	2.29	2.33	2.33	2.28	2.37	2.25	2.21	-	2.29	2.29	2.25	-	2.33
ENSG00000122406	RPL5	2.16	2.15	-	2.15	2.35	2.35	2.1	2.32	2.13	-	-	2.13	2.19	2.02	-	2.16
ENSG00000122417	ODF2L	0.21	0.21	0.23	0.21	0.25	0.25	0.26	0.25	0.19	0.19	0.21	0.19	0.26	0.25	0.26	0.25
ENSG00000122644	ARL4A	3	3	3	3.03	3.29	3.3	3.39	3.29	2.99	2.99	2.41	3.05	3.14	3.13	2.47	3.23
ENSG00000122679	RAMP3	0.41	0.41	0.41	0.35	0.44	0.44	0.42	0.36	0.41	0.41	0.46	0.35	0.44	0.44	0.48	0.37
ENSG00000122694	GLIPR2	0.4	0.4	0.4	0.41	0.43	0.43	0.43	0.42	0.38	0.37	0.41	0.39	0.4	0.39	0.43	0.41
ENSG00000122707	RECK	0.32	0.32	0.33	0.35	0.31	0.31	0.31	0.36	0.29	0.29	0.32	0.32	0.29	0.29	0.32	0.34
ENSG00000122729	ACO1	0.43	0.43	0.43	0.43	0.44	0.44	0.45	0.45	0.41	0.41	-	0.42	0.42	0.42	-	0.43
ENSG00000122756	CNTFR	0.07	0.07	0.07	0.05	0.07	0.07	0.07	0.06	0.07	0.07	0.11	0.05	0.07	0.07	0.1	0.05
ENSG00000122779	TRIM24	3.97	3.97	3.93	3.79	4.09	4.1	4.06	3.87	4	4	3	3.83	4.08	4.07	3.01	3.9
ENSG00000122787	AKR1D1	0.25	0.25	0.26	0.25	0.26	0.26	0.26	0.26	0.25	0.25	0.41	0.25	0.25	0.26	0.44	0.26
ENSG00000122824	NUDT10	0.19	0.19	0.17	0.13	0.17	0.17	-	0.12	0.21	0.21	-	0.15	0.17	0.18	0.3	0.12
ENSG00000122862	SRGN	0.39	0.39	0.4	0.39	0.41	0.41	0.42	0.41	0.39	0.39	-	0.39	0.4	0.4	-	0.4
ENSG00000122863	CHST3	0.23	0.23	0.24	0.24	0.24	0.24	0.24	0.24	0.24	0.24	0.27	0.24	0.25	0.25	0.27	0.25
ENSG00000122870	BICC1	0.12	0.12	0.12	0.13	0.12	0.12	0.13	0.13	0.12	0.12	0.18	0.12	0.13	0.12	0.19	0.13
ENSG00000122873	CISD1	2.34	2.34	2.38	2.38	2.39	2.39	2.4	2.41	2.26	2.24	-	2.35	2.31	2.3	-	2.37
ENSG00000122877	EGR2	0.02	0.02	0.02	0.01	0.02	0.02	0.02	0.01	0.02	0.02	0.03	0.01	0.02	0.02	0.03	0.01
ENSG00000122884	P4HA1	3.87	3.86	3.85	3.85	4.02	4.01	4.01	3.99	3.79	3.79	2.58	3.78	3.9	3.9	2.6	3.89
ENSG00000122952	ZWINT	3.95	3.95	3.99	4.44	3.99	3.99	4.07	4.47	3.79	3.79	3.41	4.4	3.88	3.88	3.43	4.38
ENSG00000122966	CIT	3.63	3.63	3.37	3.42	3.72	3.72	3.47	3.4	3.37	3.31	3.29	3.23	3.52	3.47	3.32	3.19
ENSG00000122970	IFT81	-	-	-	-	-	-	-	-	-	-	2.04	-	-	-	-	-
ENSG00000122971	ACADS	-	-	-	-	-	-	-	-	0.5	0.5	-	-	-	-	-	-
ENSG00000123094	RASSF8	0.46	0.46	0.47	0.46	-	-	-	0.49	0.46	0.46	0.49	0.46	0.48	0.48	-	0.47
ENSG00000123095	BHLHE41	-	-	-	0.33	-	-	-	0.34	-	-	-	0.33	-	-	-	0.34
ENSG00000123096	SSPN	0.11	0.11	0.12	0.11	0.11	0.11	0.11	0.11	0.11	0.11	0.13	0.11	0.1	0.11	0.13	0.11
ENSG00000123104	ITPR2	2.69	2.69	2.65	2.68	2.78	2.78	2.77	2.78	2.67	2.61	-	2.67	2.75	2.69	-	2.74
ENSG00000123119	NECAB1	-	-	4.27	4.17	-	-	-	-	-	-	-	-	-	-	-	-
ENSG00000123124	WWP1	-	-	-	-	2.01	2.01	-	-	-	-	-	-	-	-	-	-
ENSG00000123131	PRDX4	0.49	0.49	0.49	0.49	-	-	-	-	-	-	-	0.49	-	-	-	-
ENSG00000123146	CD97	0.19	0.19	0.19	0.19	0.21	0.2	0.21	0.21	0.2	0.2	0.25	0.2	0.2	0.21	0.26	0.2
ENSG00000123154	WDR83	2.27	2.27	2.19	2.23	2.17	2.18	2.04	2.21	2.14	2.12	2	2.16	2.15	2.13	-	2.2
ENSG00000123200	ZC3H13	0.25	0.25	0.25	0.26	0.27	0.27	0.27	0.27	0.27	0.27	0.31	0.27	0.28	0.28	0.33	0.28
ENSG00000123219	CENPK	2.37	2.37	2.54	2.47	2.12	2.14	-	2.19	2.56	2.44	2.41	2.59	2.28	2.21	2.2	2.28
ENSG00000123243	ITIH5	0.07	0.07	0.07	0.07	0.12	0.12	0.13	0.12	0.06	0.06	0.07	0.07	0.11	0.11	0.12	0.11
ENSG00000123297	TSFM	2.39	2.4	2.4	2.48	2.38	2.38	2.43	2.52	2.07	2.06	-	2.13	2.07	2.06	-	2.09
ENSG00000123329	ARHGAP9	0.3	0.3	0.31	0.32	0.32	0.32	0.33	0.34	0.3	0.3	0.35	0.33	0.32	0.32	0.36	0.34
ENSG00000123338	NCKAP1L	0.45	0.45	0.45	0.45	0.46	0.46	0.47	0.47	0.45	0.45	0.5	0.46	0.47	0.47	-	0.47
ENSG00000123342	MMP19	0.2	0.2	0.21	0.21	0.24	0.24	0.26	0.24	0.21	0.22	0.25	0.21	0.23	0.24	0.27	0.24
ENSG00000123358	NR4A1	0.04	0.04	0.04	0.04	0.04	0.04	0.04	0.04	0.04	0.04	0.05	0.04	0.04	0.04	0.06	0.04
ENSG00000123360	PDE1B	-	-	-	-	-	-	0.38	0.41	-	-	-	-	-	-	-	-
ENSG00000123405	NFE2	4.67	4.67	4.86	4.54	3.95	3.96	3.93	4.53	4.57	4.43	3.8	4.34	4.68	4.56	3.85	4.84
ENSG00000123415	SMUG1	-	-	-	2.06	-	-	-	-	2.02	2.03	-	2.15	-	-	-	-
ENSG00000123416	TUBA1B	2.48	2.47	2.36	2.4	2.65	2.65	2.53	2.6	2.33	2.26	-	2.25	2.46	2.39	-	2.41
ENSG00000123427	METTL21B	3.13	3.13	2.99	2.66	2.61	2.62	2.42	2.43	2.77	2.78	2.63	2.52	2.61	2.63	2.54	2.42
ENSG00000123453	SARDH	0.36	0.36	0.37	0.38	0.38	0.38	0.39	0.39	0.36	0.37	0.46	0.37	0.37	0.37	0.47	0.38
ENSG00000123454	DBH	0.09	0.09	0.09	0.07	0.11	0.11	0.09	0.07	0.12	0.12	0.18	0.09	0.13	0.13	0.2	0.09
ENSG00000123485	HJURP	7.89	7.88	8.11	7.96	5.22	5.05	4.84	6.19	7.63	8.07	7.8	8.26	5.71	5.93	5.31	5.95
ENSG00000123496	IL13RA2	0.03	0.03	0.03	0.02	0.03	0.03	0.03	0.02	0.03	0.03	0.05	0.02	0.03	0.03	0.05	0.02
ENSG00000123500	COL10A1	0.03	0.03	0.03	0.02	0.03	0.03	0.04	0.02	0.03	0.03	0.06	0.02	0.03	0.03	0.06	0.02
ENSG00000123505	AMD1	0.48	0.48	-	0.47	0.47	0.47	0.48	0.47	0.42	0.42	0.44	0.41	0.42	0.42	0.43	0.42
ENSG00000123700	KCNJ2	0.41	0.41	0.41	0.47	0.42	0.42	0.43	0.47	0.43	0.43	0.44	0.49	0.42	0.42	0.43	0.48
ENSG00000123838	C4BPA	0.3	0.3	0.31	0.3	0.31	0.31	0.33	0.32	0.3	0.31	-	0.3	0.31	0.32	-	0.31
ENSG00000123901	GPR83	0.15	0.15	0.16	0.14	0.28	0.29	0.32	0.27	0.17	0.17	0.22	0.15	0.26	0.27	0.28	0.25
ENSG00000123975	CKS2	2.67	2.67	2.55	2.45	2.73	2.73	2.69	2.57	2.42	2.44	2.02	2.32	2.52	2.57	2.08	2.42
ENSG00000123983	ACSL3	-	-	-	-	2.04	2.05	2.03	2.02	-	-	-	-	2.06	2.03	-	2.03
ENSG00000124003	MOGAT1	-	-	0.38	-	-	-	-	-	-	-	-	-	-	-	-	-
ENSG00000124107	SLPI	0.09	0.09	0.09	0.09	0.1	0.1	0.1	0.1	0.1	0.1	0.18	0.09	0.1	0.1	0.18	0.09
ENSG00000124120	TTPAL	0.24	0.24	0.24	0.23	0.26	0.26	0.28	0.26	0.23	0.23	0.28	0.23	0.24	0.24	0.29	0.24
ENSG00000124171	PARD6B	2.08	2.08	2.05	2.18	2.03	2.03	-	2.11	2.11	2.09	-	2.21	2.09	2.08	-	2.18
ENSG00000124203	ZNF831	0.17	0.17	0.18	0.16	0.17	0.17	0.18	0.16	0.16	0.16	0.19	0.15	0.16	0.16	0.19	0.15
ENSG00000124212	PTGIS	0.3	0.3	0.29	0.29	0.27	0.27	0.27	0.27	0.25	0.25	0.35	0.29	0.29	0.28	0.36	0.28
ENSG00000124216	SNAI1	0.22	0.22	0.22	0.21	0.22	0.22	0.22	0.21	0.22	0.22	0.29	0.21	0.22	0.22	0.29	0.21
ENSG00000124217	MOCS3	2.32	2.34	2.31	2.43	2.12	2.18	2.06	2.25	2.4	2.36	2.22	2.54	2.39	2.36	2.2	2.47
ENSG00000124225	PMEPA1	0.13	0.13	0.13	0.14	0.14	0.14	0.14	0.14	0.12	0.12	0.14	0.13	0.13	0.13	0.15	0.13
ENSG00000124243	BCAS4	3.53	3.53	3.55	3.88	-	-	-	-	3.93	3.9	3.85	4.37	-	2.04	2.26	2.02
ENSG00000124253	PCK1	0.38	0.38	0.39	0.38	0.4	0.4	0.41	0.4	0.38	0.39	-	0.38	0.39	0.4	-	0.39
ENSG00000124256	ZBP1	-	-	-	0.3	-	-	0.32	0.31	0.26	0.27	-	0.25	-	-	-	-
ENSG00000124313	IQSEC2	0.33	0.33	0.31	0.33	0.35	0.35	0.33	0.33	0.34	0.34	0.37	0.31	0.35	0.35	0.38	0.32
ENSG00000124333	VAMP7	2.13	2.14	2.13	2.17	2.21	2.21	2.22	2.25	2.09	2.09	-	2.16	2.16	2.15	-	2.22
ENSG00000124356	STAMBP	2.04	2.04	2.06	-	2.11	2.11	2.14	2.07	2.01	2.03	-	-	2.1	2.12	2.03	2.06
ENSG00000124374	PAIP2B	0.26	0.26	0.27	0.26	0.27	0.28	0.28	0.27	0.25	0.26	0.3	0.25	0.26	0.26	0.31	0.26
ENSG00000124422	USP22	-	-	-	-	2.05	2.05	2.06	2.04	-	-	-	-	2.06	2.04	-	2.04
ENSG00000124429	POF1B	0.47	0.47	-	0.49	0.47	0.47	-	-	0.43	0.43	0.47	0.45	0.44	0.43	0.47	0.47
ENSG00000124440	HIF3A	0.18	0.18	0.19	0.2	0.29	0.28	0.33	0.3	0.16	0.16	0.2	0.19	0.22	0.23	0.24	0.22
ENSG00000124491	F13A1	0.41	0.41	0.41	0.37	0.42	0.42	0.43	0.38	0.4	0.4	0.43	0.37	0.41	0.41	0.44	0.38
ENSG00000124496	TRERF1	0.27	0.27	0.26	0.28	0.26	0.26	0.26	0.29	0.25	0.25	0.27	0.26	0.25	0.25	0.27	0.27
ENSG00000124508	BTN2A2	3.6	3.6	3.49	3.28	3.74	3.74	3.8	3.4	3.55	3.51	3.25	3.22	3.76	3.72	3.48	3.44
ENSG00000124532	MRS2	2.32	2.32	2.33	2.3	2.2	2.19	2.2	2.29	2.23	2.21	2.08	2.29	2.24	2.2	2.03	2.31
ENSG00000124535	WRNIP1	-	-	-	-	2.04	2.04	2.06	2	-	-	-	-	-	-	-	-
ENSG00000124541	RRP36	2.81	2.81	2.78	3.1	2.83	2.83	2.86	3.13	2.86	2.84	2.15	3.15	2.84	2.82	2.11	3.1
ENSG00000124562	SNRPC	3.54	3.55	3.53	3.51	3.35	3.35	3.34	3.49	3.61	3.58	2.32	3.61	3.58	3.57	2.28	3.68
ENSG00000124564	SLC17A3	0.43	0.43	0.43	0.41	0.44	0.44	0.43	0.42	0.44	0.44	0.49	0.42	0.42	0.41	0.45	0.41
ENSG00000124568	SLC17A1	0.4	0.4	0.42	0.38	0.42	0.42	0.43	0.4	0.42	0.41	0.45	0.4	0.43	0.43	0.46	0.4
ENSG00000124571	XPO5	3.29	3.29	3.31	3.33	3.38	3.39	3.39	3.42	3.23	3.24	2.84	3.27	3.29	3.31	2.86	3.33
ENSG00000124587	PEX6	2.2	2.2	2.23	2.24	2.31	2.31	2.35	2.35	2.2	2.2	-	2.24	2.28	2.26	-	2.32
ENSG00000124608	AARS2	-	-	-	-	2.04	2.04	2.01	2.01	-	-	-	-	-	-	-	-
ENSG00000124613	ZNF391	-	-	-	-	-	-	-	-	-	-	-	-	-	0.24	-	-
ENSG00000124614	RPS10	-	-	-	2.73	3.05	3.06	2.9	2.96	2.87	-	-	2.78	3.23	2.93	-	3.58
ENSG00000124635	HIST1H2BJ	2.67	2.67	2.69	2.98	2.85	2.85	2.87	3.21	2.59	2.51	2.13	2.86	2.75	2.65	2.18	2.93
ENSG00000124641	MED20	2.69	2.69	2.74	2.52	2.73	2.75	2.85	2.6	2.74	2.73	2.44	2.5	2.68	2.69	2.39	2.51
ENSG00000124659	TBCC	2.51	2.51	2.57	2.85	2.61	2.61	2.7	2.99	2.51	2.49	2.19	2.83	2.53	2.51	2.16	2.83
ENSG00000124688	MAD2L1BP	2.77	2.77	2.8	2.72	2.75	2.75	2.7	2.72	2.68	2.68	2.27	2.65	2.74	2.73	2.3	2.68
ENSG00000124702	KLHDC3	2.85	2.85	2.78	2.79	2.99	2.99	2.95	2.9	2.78	2.76	-	2.72	2.89	2.87	-	2.83
ENSG00000124713	GNMT	0.2	0.2	0.2	0.2	0.2	0.2	0.2	0.21	0.2	0.2	0.27	0.21	0.21	0.21	0.27	0.21
ENSG00000124731	TREM1	0.13	0.13	0.13	0.11	0.15	0.15	0.15	0.11	0.14	0.14	0.19	0.11	0.15	0.15	0.19	0.11
ENSG00000124733	MEA1	3.45	3.45	3.42	3.4	3.56	3.56	3.64	3.55	3.45	3.41	2.39	3.46	3.62	3.56	2.47	3.61
ENSG00000124766	SOX4	5.65	5.65	5.54	5.51	5.79	5.79	5.73	5.67	5.41	5.4	4.08	5.4	5.59	5.58	4.11	5.58
ENSG00000124767	GLO1	3.96	3.95	3.71	3.86	4.12	4.11	3.87	3.99	3.91	3.73	-	3.82	4.01	3.84	-	3.92
ENSG00000124772	CPNE5	-	-	0.27	0.22	-	-	-	0.23	-	-	-	0.24	-	-	-	0.21
ENSG00000124780	KCNK17	0.04	0.04	0.04	0.03	0.06	0.06	0.06	0.04	0.04	0.04	0.07	0.03	0.06	0.06	0.1	0.04
ENSG00000124785	NRN1	-	-	-	0.34	-	-	-	0.35	0.31	0.31	-	0.3	0.32	0.32	-	0.31
ENSG00000124787	RPP40	3.74	3.74	3.46	3.42	3.68	3.67	3.47	3.49	3.11	3.12	2.6	3.16	3.25	3.25	2.72	3.31
ENSG00000124802	EEF1E1	-	-	-	2.71	2.43	2.43	-	2.71	2.84	2.89	2.28	3.44	2.89	2.92	2.34	3.29
ENSG00000124813	RUNX2	0.17	0.17	0.17	0.16	0.17	0.17	0.17	0.17	0.15	0.16	0.18	0.15	0.17	0.18	0.2	0.16
ENSG00000124875	CXCL6	0.23	0.23	0.23	-	0.24	0.24	0.24	-	0.24	0.25	0.31	-	-	-	-	-
ENSG00000124882	EREG	0.19	0.2	0.12	0.15	0.19	0.19	0.15	0.16	0.2	0.2	0.24	0.15	0.29	0.31	0.3	0.24
ENSG00000125046	SSUH2	14.8	14.8	15.31	19.6	9.17	8.53	8.89	13.74	14.48	16	12.02	19.21	9.38	9.96	8.16	13.8
ENSG00000125148	MT2A	0.47	0.47	0.48	0.48	0.47	0.47	0.48	0.47	0.47	0.49	-	0.48	0.46	0.47	-	0.45
ENSG00000125246	CLYBL	0.29	0.29	0.29	0.3	0.29	0.29	0.29	0.31	0.29	0.28	0.34	0.3	0.29	0.29	0.35	0.31
ENSG00000125257	ABCC4	0.23	0.23	0.22	0.24	0.25	0.26	0.27	0.26	0.25	0.24	0.26	0.26	0.26	0.25	0.27	0.27
ENSG00000125352	RNF113A	2.09	2.09	2.11	2.35	2.21	2.21	2.24	2.45	2.07	2.05	-	2.29	2.14	2.12	-	2.34
ENSG00000125378	BMP4	2.27	2.27	2.36	2.41	2.3	2.3	2.36	2.49	2.12	2.12	2.06	2.33	2.2	2.2	2.07	2.43
ENSG00000125384	PTGER2	0.22	0.22	0.22	0.23	0.23	0.23	0.24	0.24	0.21	0.21	0.25	0.21	0.22	0.22	0.26	0.22
ENSG00000125430	HS3ST3B1	2.59	2.6	2.6	2.53	2.65	2.65	2.69	2.58	2.62	2.61	2.21	2.56	2.61	2.6	2.19	2.57
ENSG00000125445	MRPS7	3.05	3.05	2.96	3.04	3.17	3.17	3.09	3.1	3.01	2.97	2.1	2.96	3.05	3.02	2.09	3
ENSG00000125458	NT5C	2.1	2.1	2.11	2.15	2.14	2.12	2.1	2.2	2.02	2.05	-	2.08	2.08	2.1	-	2.14
ENSG00000125534	PPDPF	0.35	0.35	0.35	0.35	0.35	0.35	0.36	0.35	0.41	0.41	-	0.41	0.39	0.39	-	0.4
ENSG00000125538	IL1B	-	-	-	0.28	-	-	-	-	-	-	-	-	-	-	-	0.29
ENSG00000125551	PLGLB2	0.16	0.16	0.17	0.16	0.23	0.23	0.24	0.21	0.14	0.14	0.34	0.13	0.19	0.19	-	0.17
ENSG00000125611	CHCHD5	2.06	2.06	2.09	2.19	2.02	2.04	-	2.1	2.09	2.09	-	2.13	-	-	-	-
ENSG00000125629	INSIG2	2.26	2.26	2.26	2.13	2.3	2.3	2.33	2.21	2.18	2.18	-	2.09	2.24	2.24	-	2.15
ENSG00000125637	PSD4	-	-	-	-	-	-	-	-	0.5	-	-	-	-	-	-	-
ENSG00000125656	CLPP	-	-	-	-	-	-	-	-	-	-	-	2.01	-	-	-	-
ENSG00000125675	GRIA3	0.29	0.29	0.28	0.27	0.3	0.3	0.29	0.29	0.3	0.3	0.34	0.28	0.31	0.31	0.34	0.29
ENSG00000125691	RPL23	2.18	2.16	2.02	2.11	2.16	2.15	2.05	2.07	2.16	-	-	2.11	2.14	-	-	2.05
ENSG00000125730	C3	0.22	0.22	0.25	0.22	0.23	0.23	0.26	0.23	0.22	0.26	-	0.22	0.22	0.27	-	0.22
ENSG00000125735	TNFSF14	0.12	0.12	0.12	0.1	0.16	0.16	0.18	0.15	0.11	0.11	0.14	0.1	0.16	0.16	0.2	0.17
ENSG00000125740	FOSB	0.01	0.01	0.01	0.01	0.01	0.01	0.01	0.01	0.01	0.01	0.01	0	0.01	0.01	0.01	0.01
ENSG00000125743	SNRPD2	2.04	2.04	-	2.01	2.07	2.07	-	2.06	2.14	2.07	-	2.1	2.19	2.12	-	2.14
ENSG00000125780	TGM3	28.61	28.61	29.21	40.69	27.92	27.97	28.96	16.5	10.08	9.7	5.87	9.24	9.19	8.93	5.28	8.23
ENSG00000125835	SNRPB	3.29	3.29	3.21	3.22	3.43	3.44	3.35	3.36	3.32	3.24	-	3.32	3.47	3.37	-	3.51
ENSG00000125841	NRSN2	0.22	0.22	0.22	0.26	0.22	0.22	0.23	0.26	0.18	0.18	0.24	0.23	0.17	0.17	0.23	0.22
ENSG00000125845	BMP2	2.66	2.66	2.69	2.57	2.74	2.74	2.79	2.66	2.73	2.73	2.47	2.6	2.81	2.8	2.48	2.69
ENSG00000125869	LAMP5	0.12	0.12	0.12	0.08	0.13	0.13	0.13	0.08	0.11	0.11	0.2	0.07	0.12	0.12	0.21	0.08
ENSG00000125870	SNRPB2	-	-	-	-	2.03	2.04	2.03	-	-	-	-	-	-	-	-	-
ENSG00000125885	MCM8	2.25	2.24	2.17	2.27	2.23	2.23	2.21	2.25	2.15	2.15	2.05	2.23	2.21	2.21	2.07	2.25
ENSG00000125895	TMEM74B	3.65	3.65	3.62	3.92	3.5	3.5	3.18	3.79	3.29	3.25	2.91	3.8	3.53	3.49	3.08	4.08
ENSG00000125901	MRPS26	-	-	2.01	-	2.12	2.12	2.09	2.04	-	-	-	-	2.03	2.02	-	-
ENSG00000125952	MAX	0.45	0.45	0.44	0.49	0.46	0.46	0.46	-	0.44	0.44	0.49	0.48	0.45	0.45	-	0.49
ENSG00000125967	NECAB3	4.76	4.76	4.85	5.04	4.78	4.79	4.96	5.14	4.71	4.7	4.12	5.1	4.8	4.77	4.16	5.2
ENSG00000125968	ID1	0.15	0.15	0.15	0.15	0.16	0.16	0.16	0.15	0.15	0.16	0.21	0.15	0.16	0.16	0.21	0.15
ENSG00000125971	DYNLRB1	2.35	2.35	2.36	2.54	2.28	2.28	2.3	2.55	2.36	2.36	-	2.59	2.4	2.4	-	2.65
ENSG00000125977	EIF2S2	2.38	2.38	2.33	2.36	2.48	2.48	2.39	2.36	2.34	2.3	-	2.32	2.34	2.3	-	2.28
ENSG00000125995	ROMO1	3.03	3.02	2.83	2.98	3.11	3.1	2.94	3.09	3.04	2.92	-	3.01	3.19	3.07	-	3.12
ENSG00000126001	CEP250	2.43	2.43	2.47	2.52	2.39	2.37	2.37	2.48	2.46	2.49	2.44	2.49	2.39	2.42	2.39	2.47
ENSG00000126010	GRPR	-	-	-	-	-	-	-	3.97	4.41	-	-	4.57	5.4	5.34	3.68	5.22
ENSG00000126214	KLC1	0.27	0.27	0.27	0.26	0.29	0.3	0.29	0.27	0.3	0.29	0.32	0.29	0.32	0.31	0.33	0.31
ENSG00000126216	TUBGCP3	0.45	0.45	0.46	0.45	0.46	0.46	0.47	0.46	0.43	0.43	0.48	0.43	0.44	0.44	0.49	0.44
ENSG00000126231	PROZ	0.28	0.28	0.27	0.28	0.29	0.29	0.29	0.29	0.27	0.27	0.31	0.27	0.28	0.28	0.32	0.28
ENSG00000126249	PDCD2L	-	-	-	3.56	-	-	-	3.76	-	-	-	3.67	2.71	-	-	3.67
ENSG00000126254	RBM42	2.54	2.54	2.49	2.66	2.59	2.59	2.57	2.75	2.51	2.52	2.1	2.68	2.62	2.62	2.12	2.75
ENSG00000126353	CCR7	0.26	0.26	0.25	0.23	0.25	0.25	0.25	0.22	0.26	0.26	0.3	0.22	0.26	0.26	0.3	0.22
ENSG00000126457	PRMT1	2.19	2.19	2.19	2.25	2.24	2.25	2.25	2.32	2.18	2.16	-	2.23	2.26	2.24	-	2.32
ENSG00000126460	PRRG2	0.27	0.27	0.27	0.25	0.28	0.28	0.3	0.28	0.26	0.26	0.32	0.26	0.28	0.28	0.34	0.27
ENSG00000126550	HTN1	-	-	-	-	-	-	-	-	-	-	-	-	0.33	0.33	-	0.37
ENSG00000126562	WNK4	13.56	13.56	11.58	19.35	12.03	11.98	7.17	11.66	34.36	33.52	24	52.19	11.66	12.78	11.18	11.24
ENSG00000126602	TRAP1	2.13	2.13	2.12	2.14	2.18	2.18	2.18	2.19	2.09	2.07	-	2.12	2.15	2.13	-	2.15
ENSG00000126603	GLIS2	0.36	0.35	0.34	0.34	-	-	-	0.37	0.36	0.37	-	0.33	0.36	0.36	-	0.32
ENSG00000126705	AHDC1	0.35	0.35	0.35	0.35	0.37	0.37	0.37	0.35	0.35	0.35	0.37	0.34	0.35	0.35	0.37	0.33
ENSG00000126709	IFI6	0.18	0.19	0.18	0.19	0.19	0.19	0.2	0.19	0.19	0.2	0.43	0.2	0.19	0.2	0.44	0.19
ENSG00000126749	EMG1	-	-	-	-	-	-	-	-	-	-	-	2.12	2.18	2.16	-	2.07
ENSG00000126752	SSX1	10.53	10.53	10.39	15.03	11.26	11.3	10.64	17.12	10.37	9.97	6.82	11.6	11.94	11.79	6.81	17.82
ENSG00000126759	CFP	0.09	0.09	0.1	0.09	0.1	0.1	0.11	0.1	0.09	0.09	0.12	0.09	0.1	0.1	0.13	0.1
ENSG00000126768	TIMM17B	2.55	2.55	2.49	2.55	2.56	2.56	2.44	2.47	2.59	2.56	2.06	2.6	2.52	2.5	2.01	2.48
ENSG00000126773	PCNXL4	0.42	0.42	0.42	0.41	0.44	0.44	0.44	0.43	0.42	0.42	0.47	0.42	0.44	0.44	0.48	0.43
ENSG00000126778	SIX1	6.86	6.85	7.29	10.31	6.38	6.4	6.29	9.82	6.55	6.08	3.94	9.86	6.38	6	3.83	9.73
ENSG00000126785	RHOJ	0.4	0.4	0.41	-	0.42	0.42	0.43	-	0.37	0.38	0.43	0.45	0.39	0.39	0.44	0.44
ENSG00000126787	DLGAP5	6.28	6.28	6.31	8.38	6.5	6.51	6.51	8.82	6.91	7.12	6.46	8.98	6.83	7.03	6.34	9.06
ENSG00000126803	HSPA2	0.33	0.33	0.33	0.31	0.34	0.34	0.35	0.32	0.3	0.3	0.36	0.27	0.32	0.31	0.37	0.29
ENSG00000126838	PZP	0.08	0.08	0.08	0.07	0.06	0.06	0.06	0.06	0.1	0.1	0.13	0.1	0.18	0.16	0.17	0.17
ENSG00000126860	EVI2A	0.44	0.44	0.43	0.43	0.45	0.45	0.45	0.44	0.41	0.41	-	0.4	0.45	0.45	-	0.41
ENSG00000126882	FAM78A	0.33	0.33	0.34	0.34	0.38	0.38	0.41	0.37	0.32	0.32	0.35	0.31	0.36	0.36	0.39	0.33
ENSG00000127083	OMD	0.06	0.06	0.05	0.04	0.05	0.05	0.05	0.04	0.05	0.05	0.07	0.04	0.05	0.05	0.07	0.04
ENSG00000127084	FGD3	0.22	0.22	0.21	0.22	0.23	0.23	0.23	0.22	0.21	0.22	0.24	0.2	0.23	0.23	0.25	0.22
ENSG00000127124	HIVEP3	-	-	-	0.5	-	-	-	-	-	-	-	-	-	-	-	-
ENSG00000127129	EDN2	0.18	0.18	0.17	0.12	-	-	-	0.13	0.17	0.19	-	0.13	-	-	-	0.12
ENSG00000127152	BCL11B	0.23	0.23	0.23	0.25	0.24	0.24	0.24	0.25	0.21	0.2	0.23	0.22	0.22	0.22	0.24	0.23
ENSG00000127249	ATP13A4	0.03	0.03	0.02	0.02	0.03	0.03	0.02	0.02	0.03	0.03	0.04	0.02	0.03	0.03	0.04	0.02
ENSG00000127311	HELB	-	-	-	0.5	-	-	-	-	-	-	-	0.5	-	-	-	0.49
ENSG00000127324	TSPAN8	3.41	3.41	3.28	3.28	3.56	3.56	3.47	3.41	3.37	3.31	-	3.27	3.46	3.4	-	3.34
ENSG00000127329	PTPRB	0.3	0.3	0.31	0.31	0.32	0.32	0.32	0.32	0.3	0.3	0.36	0.3	0.31	0.31	0.37	0.31
ENSG00000127399	LRRC61	2.3	2.3	2.44	2.28	2.45	2.45	2.5	2.33	2.54	2.53	2.41	2.41	2.53	2.51	2.45	2.43
ENSG00000127452	FBXL12	2.44	2.44	2.46	2.46	2.32	2.33	2.34	2.48	2.48	2.41	2.29	2.45	2.21	2.15	2.16	2.24
ENSG00000127472	PLA2G5	0.09	0.09	0.1	0.11	0.1	0.1	0.11	0.11	0.1	0.1	0.12	0.12	0.11	0.11	0.13	0.12
ENSG00000127481	UBR4	0.43	0.43	0.43	0.44	0.45	0.45	0.45	0.45	0.43	0.43	0.49	0.44	0.44	0.44	-	0.45
ENSG00000127507	EMR2	0.38	0.38	0.4	0.45	0.44	0.44	0.43	0.48	0.36	0.36	0.4	0.39	0.39	0.39	0.43	0.4
ENSG00000127528	KLF2	0.12	0.12	0.12	0.13	0.13	0.13	0.14	0.14	0.12	0.12	0.16	0.13	0.13	0.13	0.16	0.13
ENSG00000127774	EMC6	2.16	2.16	2.2	2.16	2.26	2.26	2.35	2.25	2.23	2.29	2.09	2.24	2.21	2.26	2.06	2.19
ENSG00000127831	VIL1	18.74	18.74	18.73	18.16	17.97	17.97	17.43	18.03	18.55	18.26	13.23	18.53	18.11	17.83	12.97	18.37
ENSG00000127837	AAMP	2.07	2.07	2.08	2.1	2.16	2.16	2.18	2.19	2.02	2.01	-	2.09	2.09	2.08	-	2.14
ENSG00000127863	TNFRSF19	3.43	3.43	3.29	3.28	3.16	3.16	3.02	3.16	3.14	3.16	2.93	3.19	2.94	3.06	2.95	3.1
ENSG00000127903	ZNF835	3.72	3.77	3.06	2.91	-	-	-	-	4.41	4	3.67	3.2	-	-	-	-
ENSG00000127920	GNG11	0.49	0.49	0.5	-	-	-	-	-	0.5	-	-	-	-	-	-	-
ENSG00000127928	GNGT1	8.3	8.29	10.61	12.86	-	4.92	5.47	7.26	7.44	7.25	4.46	12.9	5.8	5.73	3.67	10
ENSG00000127951	FGL2	0.37	0.37	0.37	0.36	0.38	0.38	0.39	0.38	0.36	0.36	0.48	0.36	0.37	0.37	0.49	0.36
ENSG00000127954	STEAP4	0.06	0.06	0.06	0.05	0.06	0.06	0.06	0.06	0.06	0.06	0.1	0.05	0.06	0.06	0.11	0.06
ENSG00000127955	GNAI1	2.11	2.11	2.13	2.23	2.18	2.17	2.18	2.31	2.09	2.1	-	2.23	2.15	2.16	-	2.29
ENSG00000128016	ZFP36	0.16	0.16	0.16	0.16	0.17	0.17	0.17	0.16	0.16	0.16	0.24	0.16	0.16	0.17	0.26	0.16
ENSG00000128052	KDR	0.43	0.43	0.44	0.43	0.44	0.44	0.45	0.44	0.41	0.41	0.48	0.42	0.42	0.42	0.48	0.43
ENSG00000128059	PPAT	3.54	3.54	3.51	3.49	3.5	3.52	3.35	3.37	3.57	3.48	2.97	3.54	3.54	3.45	2.93	3.42
ENSG00000128165	ADM2	8.2	8.2	8.42	6.23	6.14	5.76	6.26	5.57	7.93	7.87	7.06	6.14	5.14	5.44	5.36	4.73
ENSG00000128185	DGCR6L	0.49	0.49	0.5	0.47	0.47	0.47	-	0.48	0.47	0.48	-	0.48	0.46	0.47	-	0.48
ENSG00000128228	SDF2L1	0.46	0.46	0.47	0.46	0.49	0.49	0.5	0.48	0.46	0.47	-	0.46	0.48	0.48	-	0.47
ENSG00000128250	RFPL1	0.19	0.19	0.16	0.13	-	-	0.22	0.15	0.2	0.2	-	0.14	-	-	-	0.17
ENSG00000128266	GNAZ	2.53	2.53	2.69	2.52	2.51	2.51	2.59	2.61	2.56	2.55	2.67	2.42	2.65	2.64	2.72	2.53
ENSG00000128272	ATF4	2.31	2.31	2.2	2.32	2.44	2.43	2.3	2.46	2.29	2.23	-	2.31	2.42	2.36	-	2.44
ENSG00000128284	APOL3	-	-	-	-	-	-	-	-	0.5	0.49	-	0.49	-	-	-	0.5
ENSG00000128285	MCHR1	4.39	4.39	4.52	4.23	4.64	4.65	4.85	4.4	4.55	4.6	3.95	4.24	4.6	4.65	3.95	4.29
ENSG00000128294	TPST2	0.45	0.45	0.45	0.43	0.47	0.47	0.48	0.45	0.44	0.45	-	0.43	0.47	0.48	-	0.45
ENSG00000128313	APOL5	5.52	5.51	5.6	8.32	4.55	4.56	4.55	7.2	5.15	4.88	3.58	7.38	-	-	-	5.03
ENSG00000128322	IGLL1	-	-	-	-	0.17	0.17	0.15	0.13	-	-	-	-	0.13	0.13	-	0.1
ENSG00000128340	RAC2	0.31	0.31	0.3	0.33	0.31	0.31	0.31	0.33	0.31	0.31	0.34	0.34	0.31	0.3	0.33	0.34
ENSG00000128383	APOBEC3A	-	-	-	-	-	-	-	-	0.19	0.19	0.29	0.16	-	-	-	-
ENSG00000128408	RIBC2	-	-	-	0.18	-	-	-	-	-	-	-	0.17	-	-	-	0.19
ENSG00000128487	SPECC1	0.4	0.4	0.39	0.43	-	-	-	-	0.39	0.39	0.42	0.44	0.43	0.42	0.44	0.46
ENSG00000128524	ATP6V1F	2.77	2.77	2.64	2.6	2.83	2.83	2.75	2.67	2.71	2.67	-	2.62	2.82	2.79	2.02	2.71
ENSG00000128591	FLNC	7.27	7.27	7.24	7.44	7.16	7.17	7.06	7.44	7.26	7.14	5.58	7.51	7.12	7.06	5.44	7.49
ENSG00000128594	LRRC4	0.16	0.16	0.17	0.16	0.14	0.14	0.15	0.17	0.11	0.12	0.16	0.14	0.12	0.12	0.17	0.15
ENSG00000128602	SMO	2.34	2.34	2.35	2.32	2.41	2.4	2.44	2.4	2.26	2.24	2.06	2.28	2.36	2.34	2.11	2.39
ENSG00000128626	MRPS12	2.29	2.29	2.3	2.2	2.34	2.34	2.36	2.25	2.18	2.2	2.04	2.08	2.22	2.23	2.04	2.14
ENSG00000128655	PDE11A	0.43	0.43	0.42	0.43	0.46	0.46	0.46	0.47	0.43	0.43	0.48	0.44	0.46	0.45	0.49	0.46
ENSG00000128694	OSGEPL1	2.29	2.29	2.24	2.24	2.31	2.33	2.26	2.29	2.26	2.27	2.09	2.22	2.37	2.36	2.15	2.32
ENSG00000128710	HOXD10	6.82	6.82	6.67	10.66	6.37	6.39	6	10.48	5.97	5.82	3.6	9.65	6.09	6.01	3.66	9.99
ENSG00000128739	SNRPN	-	-	-	-	-	-	-	-	-	-	-	-	2.33	2.3	-	2.49
ENSG00000128815	WDFY4	0.21	0.21	0.22	0.22	0.23	0.23	0.23	0.23	0.22	0.22	0.24	0.22	0.23	0.23	0.25	0.23
ENSG00000128918	ALDH1A2	-	-	0.49	-	-	-	-	-	-	-	-	-	-	-	-	-
ENSG00000129007	CALML4	-	-	-	-	-	-	-	2.16	-	-	-	2.13	-	2.17	-	2.3
ENSG00000129009	ISLR	0.04	0.04	0.04	0.03	0.04	0.04	0.04	0.03	0.04	0.04	0.05	0.03	0.04	0.04	0.05	0.03
ENSG00000129038	LOXL1	0.13	0.13	0.12	0.13	0.15	0.15	0.13	0.13	0.15	0.15	0.18	0.14	0.15	0.15	0.18	0.13
ENSG00000129151	BBOX1	0.16	0.16	0.16	0.17	0.16	0.16	0.17	0.18	0.16	0.16	0.23	0.18	0.16	0.16	0.23	0.17
ENSG00000129159	KCNC1	9.64	9.63	10.14	9.33	6.84	6.85	7.11	7.94	10.03	9.63	7.03	9.5	7.9	7.68	5.89	8.64
ENSG00000129197	RPAIN	2.17	2.18	2.11	2.09	-	-	-	-	2.18	2.14	-	2.11	2.06	2.04	-	2.02
ENSG00000129214	SHBG	0.4	0.4	0.4	0.38	0.42	0.42	0.43	0.39	0.4	0.39	0.46	0.38	0.41	0.4	0.46	0.38
ENSG00000129235	TXNDC17	3.13	3.13	3.09	3.05	3.26	3.26	3.24	3.2	3.15	3.13	-	3.07	3.28	3.23	-	3.21
ENSG00000129245	FXR2	3.03	3.03	3	3.05	3.1	3.11	3.17	3.16	2.96	2.95	2.56	3.01	3.01	2.99	2.56	3.03
ENSG00000129250	KIF1C	2.6	2.6	2.55	2.65	2.67	2.67	2.63	2.71	2.61	2.59	-	2.65	2.67	2.64	-	2.69
ENSG00000129255	MPDU1	-	-	-	-	2.02	2.02	-	-	-	-	-	-	-	-	-	-
ENSG00000129295	LRRC6	0.29	0.29	0.27	0.22	0.29	0.29	0.29	0.23	0.29	0.29	0.34	0.24	0.33	0.33	-	0.3
ENSG00000129353	SLC44A2	0.38	0.38	0.38	0.39	0.41	0.41	0.43	0.42	0.37	0.36	0.42	0.38	0.39	0.38	0.42	0.4
ENSG00000129354	AP1M2	39.34	39.37	38.02	38.08	34.87	34.91	34.08	37.41	37.78	36.46	12.59	35.9	37.57	36.26	12.07	36.19
ENSG00000129355	CDKN2D	-	-	-	-	-	-	-	-	2.72	2.68	2.58	2.89	2.84	2.77	2.56	2.89
ENSG00000129450	SIGLEC9	0.26	0.26	0.25	0.26	0.25	0.25	0.24	0.26	0.21	0.22	0.26	0.24	0.21	0.22	0.26	0.24
ENSG00000129465	RIPK3	-	-	-	0.36	-	-	-	0.37	-	-	-	0.36	-	-	-	-
ENSG00000129467	ADCY4	0.4	0.4	0.39	0.42	0.39	0.39	0.37	0.41	0.45	-	-	-	0.43	0.43	-	0.44
ENSG00000129474	AJUBA	-	-	-	-	-	-	2.03	-	-	-	-	-	-	-	-	-
ENSG00000129521	EGLN3	0.3	0.3	0.29	0.29	0.33	0.33	0.33	0.3	0.27	0.28	0.31	0.27	0.3	0.3	0.34	0.28
ENSG00000129534	MIS18BP1	-	-	0.49	0.5	-	-	-	-	-	0.5	-	0.5	-	-	-	-
ENSG00000129559	NEDD8	2.47	2.47	2.33	2.52	2.05	2.02	-	2.02	2.31	2.3	-	2.32	2.17	2.15	-	2.16
ENSG00000129566	TEP1	0.5	0.5	0.49	0.49	0.5	-	-	0.5	0.48	0.48	-	0.48	0.49	0.49	-	0.49
ENSG00000129595	EPB41L4A	0.13	0.13	0.13	0.12	0.16	0.16	0.16	0.14	0.14	0.14	0.16	0.12	0.15	0.15	0.17	0.13
ENSG00000129646	QRICH2	3.68	3.68	3.71	3.47	3.8	3.81	3.85	3.6	4.14	4.13	4.01	3.73	4.19	4.19	3.95	3.72
ENSG00000129675	ARHGEF6	0.4	0.4	0.41	0.43	0.42	0.42	0.44	0.45	0.38	0.39	0.44	0.42	0.41	0.41	0.46	0.44
ENSG00000129680	MAP7D3	0.37	0.37	0.38	0.36	0.37	0.37	0.37	0.36	0.38	0.37	0.41	0.36	0.4	0.39	0.41	0.39
ENSG00000129810	SGOL1	3.01	3.01	-	4.18	-	-	-	2.61	3.08	3.02	-	4.28	-	-	-	3.46
ENSG00000129824	RPS4Y1	2.08	2.08	-	2.06	2.12	2.13	2.04	2.12	2.03	-	-	2.04	2.11	2.04	-	2.12
ENSG00000129910	CDH15	0.07	0.07	0.08	0.09	0.12	0.12	0.12	0.13	0.07	0.08	0.11	0.09	0.12	0.13	0.15	0.13
ENSG00000129965	INS-IGF2	0.16	0.16	0.12	0.12	0.13	0.13	0.13	0.1	-	-	-	-	-	-	-	-
ENSG00000129993	CBFA2T3	0.07	0.07	0.07	0.06	0.08	0.08	0.08	0.07	0.06	0.07	0.09	0.05	0.08	0.08	0.1	0.06
ENSG00000130023	ERMARD	0.43	0.43	0.44	0.42	0.44	0.44	0.44	0.44	0.42	0.43	0.5	0.41	0.43	0.43	-	0.43
ENSG00000130024	PHF10	0.42	0.42	0.42	0.44	0.44	0.44	0.44	0.45	0.42	0.42	0.5	0.44	0.43	0.43	-	0.45
ENSG00000130037	KCNA5	0.18	0.18	0.19	0.2	0.16	0.16	0.17	0.14	0.21	0.21	-	-	0.17	0.17	0.26	0.16
ENSG00000130045	NXNL2	-	-	-	-	0.31	0.31	0.22	0.25	-	-	-	-	-	-	-	-
ENSG00000130066	SAT1	0.42	0.42	0.43	0.42	0.44	0.44	0.45	0.44	0.41	0.42	-	0.41	0.42	0.43	-	0.42
ENSG00000130159	ECSIT	-	-	-	2.02	2.02	2.02	2.03	2.08	-	-	-	-	-	-	-	-
ENSG00000130176	CNN1	-	-	-	-	0.37	0.38	0.38	0.37	-	0.36	-	0.35	0.35	0.34	-	0.34
ENSG00000130177	CDC16	0.45	0.45	0.45	0.48	0.46	0.46	0.47	0.49	0.44	0.45	-	0.48	0.46	0.46	-	0.48
ENSG00000130193	THEM6	-	-	-	-	2.01	2.01	2.05	2.05	-	-	-	-	-	-	-	-
ENSG00000130203	APOE	2.12	2.08	-	2.16	2.21	2.18	-	2.24	2.09	-	-	2.14	2.14	-	-	2.19
ENSG00000130204	TOMM40	2.35	2.35	2.35	2.18	2.42	2.43	2.36	2.28	2.26	2.25	-	2.07	2.4	2.39	2.04	2.26
ENSG00000130222	GADD45G	0.23	0.23	0.24	0.24	0.24	0.24	0.24	0.25	0.23	0.23	0.34	0.24	0.24	0.24	0.35	0.25
ENSG00000130224	LRCH2	0.22	0.22	0.24	0.23	0.24	0.24	0.26	0.24	0.22	0.23	0.28	0.24	0.25	0.25	0.31	0.25
ENSG00000130234	ACE2	0.06	0.06	0.06	0.05	0.07	0.07	0.07	0.05	0.06	0.06	0.07	0.05	0.06	0.06	0.07	0.05
ENSG00000130270	ATP8B3	-	-	-	-	-	0.38	0.36	-	-	-	-	-	-	-	-	-
ENSG00000130294	KIF1A	5.43	5.43	5.51	5.73	5.84	5.85	6.24	6.23	5.36	5.5	5.07	5.74	5.54	5.66	5.19	5.94
ENSG00000130305	NSUN5	2.12	2.12	2.1	2.05	2.38	2.41	2.36	2.16	2.06	2.05	-	-	2.37	2.33	2.18	2.17
ENSG00000130311	DDA1	-	-	-	2.13	-	-	-	2.05	-	-	-	2.02	-	-	-	2.01
ENSG00000130332	LSM7	2.07	2.07	2.12	2.09	2.17	2.17	2.12	2.09	2.06	2.07	-	2.06	2.12	2.12	-	2.07
ENSG00000130340	SNX9	0.42	0.42	0.42	0.43	0.43	0.43	0.44	0.45	0.43	0.43	0.49	0.44	0.44	0.44	-	0.46
ENSG00000130363	RSPH3	0.38	0.38	0.37	0.38	0.4	0.4	0.42	0.4	0.38	0.38	0.41	0.37	0.4	0.4	0.44	0.39
ENSG00000130449	ZSWIM6	0.32	0.32	0.32	-	-	-	0.33	-	0.31	0.32	-	-	0.31	0.31	-	0.31
ENSG00000130475	FCHO1	0.21	0.21	0.21	0.14	0.29	0.26	0.29	0.23	0.22	0.2	0.25	0.15	0.28	0.28	0.33	0.24
ENSG00000130489	SCO2	2.24	2.24	2.28	2.19	2.24	2.24	2.26	2.22	2.23	2.22	2.03	2.09	2.25	2.26	2.05	2.15
ENSG00000130508	PXDN	0.35	0.35	0.35	0.35	0.37	0.37	0.38	0.36	0.38	0.38	0.42	0.38	0.38	0.38	0.41	0.37
ENSG00000130513	GDF15	4.82	4.82	4.85	4.5	4.77	4.77	4.84	4.59	4.92	4.87	3.51	4.6	5.07	5	3.64	4.76
ENSG00000130518	KIAA1683	0.12	0.12	0.12	0.12	0.17	0.17	0.18	0.16	0.1	0.1	0.12	0.1	0.14	0.14	0.15	0.13
ENSG00000130520	LSM4	2.31	2.31	2.31	2.43	2.43	2.43	2.5	2.55	2.34	2.32	-	2.39	2.43	2.41	-	2.5
ENSG00000130558	OLFM1	0.05	0.05	0.05	0.06	0.07	0.07	0.07	0.07	0.05	0.05	0.08	0.06	0.06	0.06	0.09	0.06
ENSG00000130584	ZBTB46	0.35	0.35	0.32	0.34	0.38	0.38	0.36	0.35	0.37	0.37	0.4	0.36	0.39	0.4	0.41	0.37
ENSG00000130592	LSP1	0.4	0.4	0.39	0.4	0.41	0.41	0.42	0.41	0.4	0.4	0.44	0.41	0.42	0.42	0.47	0.42
ENSG00000130635	COL5A1	0.11	0.11	0.11	0.1	0.11	0.11	0.14	0.11	0.11	0.11	0.16	0.1	0.11	0.11	0.17	0.11
ENSG00000130653	PNPLA7	0.16	0.16	0.16	0.14	0.16	0.16	0.16	0.14	0.16	0.16	0.18	0.14	0.17	0.17	0.18	0.15
ENSG00000130700	GATA5	-	-	-	-	-	-	-	-	0.21	0.21	-	-	-	-	-	0.22
ENSG00000130707	ASS1	0.28	0.28	0.3	0.28	0.29	0.29	0.3	0.29	0.28	0.3	-	0.28	0.28	0.3	-	0.28
ENSG00000130717	UCK1	0.46	0.46	0.46	0.46	0.5	0.5	-	0.49	0.44	0.44	0.48	0.45	0.47	0.48	-	0.47
ENSG00000130723	PRRC2B	0.43	0.43	0.43	0.42	0.45	0.45	0.45	0.44	0.43	0.43	0.47	0.42	0.44	0.44	0.48	0.43
ENSG00000130725	UBE2M	-	-	-	2.14	2.15	2.15	2.04	2.18	2.11	2.1	-	2.27	2.11	2.09	-	2.2
ENSG00000130741	EIF2S3	2.11	2.11	2.03	2.08	2.14	2.15	2.07	2.12	2.09	2.07	-	2.07	2.14	2.12	-	2.11
ENSG00000130766	SESN2	0.32	0.32	0.32	0.36	0.34	0.34	0.34	0.37	0.33	0.33	0.37	0.36	0.35	0.35	0.39	0.37
ENSG00000130775	THEMIS2	0.37	0.38	0.38	0.38	0.39	0.39	0.39	0.39	0.35	0.35	0.41	0.36	0.37	0.38	0.43	0.38
ENSG00000130811	EIF3G	-	-	-	-	2.01	2.01	-	2.04	2	-	-	-	2.04	2.02	-	2.03
ENSG00000130812	ANGPTL6	0.12	0.12	0.12	0.11	0.11	0.11	0.13	0.12	0.1	0.11	0.14	0.12	0.1	0.11	0.15	0.11
ENSG00000130821	SLC6A8	2.5	2.5	2.54	2.87	2.74	2.74	2.8	3.19	2.75	2.74	2.67	3.15	2.73	2.71	2.67	3.14
ENSG00000130826	DKC1	2.75	2.75	2.74	2.65	2.71	2.7	2.79	2.7	2.7	2.71	2.26	2.64	2.59	2.61	2.17	2.57
ENSG00000130829	DUSP9	25.6	25.65	21.22	20.05	28.34	28.45	21.07	18.35	34.63	33.55	22.94	30.2	29.04	28.74	17.65	18.68
ENSG00000130935	NOL11	2.27	2.27	2.24	2.33	2.31	2.31	2.29	2.42	2.21	2.22	-	2.3	2.26	2.29	-	2.39
ENSG00000130940	CASZ1	-	-	-	0.48	-	-	-	0.5	-	-	-	0.5	-	-	-	0.5
ENSG00000131013	PPIL4	0.5	0.5	0.48	0.45	-	-	-	0.46	0.5	0.49	-	0.45	-	-	-	0.47
ENSG00000131018	SYNE1	0.1	0.1	0.1	0.1	0.11	0.11	0.11	0.11	0.1	0.1	0.11	0.1	0.1	0.1	0.12	0.1
ENSG00000131023	LATS1	0.48	0.48	0.48	0.49	0.49	0.49	0.49	-	0.47	0.46	-	0.48	0.48	0.48	-	0.49
ENSG00000131037	EPS8L1	0.06	0.06	0.06	0.05	0.06	0.06	0.07	0.05	0.06	0.06	0.09	0.05	0.05	0.05	0.08	0.04
ENSG00000131042	LILRB2	0.24	0.24	0.23	0.25	0.24	0.24	0.23	0.27	0.24	0.25	0.28	0.22	0.24	0.24	0.26	0.22
ENSG00000131069	ACSS2	2.14	2.14	2.15	2.13	2.2	2.2	2.23	2.21	2.07	2.07	-	2.12	2.15	2.15	-	2.18
ENSG00000131080	EDA2R	4.64	4.64	4.26	4.28	5.43	5.43	5.01	4.53	4.84	4.68	4.43	4.43	5.13	4.91	4.63	4.39
ENSG00000131183	SLC34A1	-	-	-	-	-	-	-	-	-	-	-	-	-	-	-	0.2
ENSG00000131188	PRR7	3.74	3.74	-	3.61	3.52	3.53	-	3.68	3.75	3.72	-	3.76	3.71	3.69	-	3.99
ENSG00000131196	NFATC1	0.1	0.1	0.11	0.11	0.11	0.11	0.12	0.12	0.12	0.12	0.14	0.12	0.12	0.12	0.14	0.12
ENSG00000131203	IDO1	2.68	2.68	2.75	2.71	2.67	2.67	2.78	2.8	2.46	2.48	2.39	2.57	2.56	2.58	2.43	2.69
ENSG00000131242	RAB11FIP4	6.24	6.24	6.18	6.46	5.33	5.25	5	5.61	6.22	6.16	5.55	6.3	5.51	5.47	5.02	5.7
ENSG00000131370	SH3BP5	0.42	0.42	0.42	0.42	0.45	0.45	0.47	0.45	0.44	0.43	0.5	0.43	0.47	0.46	-	0.46
ENSG00000131378	RFTN1	0.27	0.27	0.27	0.28	0.28	0.28	0.29	0.29	0.27	0.27	0.32	0.28	0.27	0.27	0.33	0.28
ENSG00000131389	SLC6A6	0.37	0.37	0.38	0.4	0.4	0.4	0.41	0.42	0.39	0.38	0.42	0.4	0.41	0.4	0.45	0.42
ENSG00000131398	KCNC3	0.29	0.29	0.31	0.28	0.32	0.32	0.34	0.29	0.34	-	-	0.34	0.35	0.36	-	0.35
ENSG00000131435	PDLIM4	0.08	0.08	0.08	0.06	0.09	0.09	0.09	0.06	0.13	0.14	0.23	0.12	0.16	0.16	0.27	0.14
ENSG00000131459	GFPT2	0.03	0.03	0.03	0.02	0.03	0.03	0.03	0.02	0.03	0.03	0.05	0.02	0.04	0.04	0.06	0.03
ENSG00000131462	TUBG1	2.61	2.63	2.68	2.65	2.82	2.78	2.56	2.7	2.37	2.34	2.23	2.5	2.23	2.21	2.08	2.3
ENSG00000131469	RPL27	2.16	2.15	-	2.06	2.21	2.2	-	2.11	2.14	-	-	2.06	2.21	-	-	2.14
ENSG00000131471	AOC3	0.31	0.31	0.31	0.31	0.33	0.33	0.34	0.33	0.3	0.3	0.33	0.3	0.32	0.31	0.35	0.32
ENSG00000131473	ACLY	4.38	4.38	4.27	4.3	4.55	4.55	4.49	4.49	4.37	4.31	2.76	4.35	4.53	4.48	2.8	4.49
ENSG00000131475	VPS25	3.31	3.3	3.22	3.25	3.45	3.45	3.42	3.4	3.25	3.23	-	3.23	3.35	3.32	2.01	3.3
ENSG00000131495	NDUFA2	2.06	2.06	-	2.2	2.08	2.07	2	2.25	2.08	2.07	-	2.25	2.09	2.08	-	2.29
ENSG00000131503	ANKHD1	0.32	0.32	0.32	0.36	0.37	0.37	0.35	0.39	0.33	0.33	0.4	0.35	0.35	0.35	0.4	0.32
ENSG00000131620	ANO1	0.16	0.16	0.17	0.17	0.17	0.17	0.18	0.18	0.16	0.16	0.22	0.16	0.16	0.16	0.23	0.17
ENSG00000131634	TMEM204	0.42	0.42	0.43	0.4	0.42	0.42	0.44	0.42	0.41	0.41	0.48	0.4	0.42	0.42	0.49	0.41
ENSG00000131697	NPHP4	0.11	0.11	0.11	0.1	0.12	0.12	0.13	0.11	0.09	0.09	0.11	0.09	0.1	0.1	0.12	0.09
ENSG00000131711	MAP1B	0.34	0.34	0.34	0.35	0.37	0.37	0.37	0.36	0.35	0.35	0.43	0.35	0.37	0.36	0.44	0.36
ENSG00000131732	ZCCHC9	3.97	3.97	3.91	3.97	3.88	3.89	3.86	3.98	3.87	3.83	3.16	3.92	3.96	3.91	3.15	4.06
ENSG00000131747	TOP2A	10.32	10.32	10.24	10.4	10.72	10.73	10.81	10.74	10.06	10.04	8.17	10.22	10.51	10.49	8.38	10.47
ENSG00000131748	STARD3	-	-	-	-	2.08	2.08	2.1	2.02	-	-	-	-	-	2.01	-	-
ENSG00000131773	KHDRBS3	3.04	3.04	2.89	2.77	3.1	3.11	3.07	2.86	2.92	2.9	2.47	2.7	2.95	2.95	2.45	2.71
ENSG00000131778	CHD1L	2.27	2.28	2.24	2.3	2.36	2.36	2.39	2.4	2.28	2.27	-	2.3	2.4	2.39	-	2.42
ENSG00000131779	PEX11B	-	-	2.02	-	2.1	2.1	2.15	2.02	-	-	-	-	-	-	-	-
ENSG00000131831	RAI2	0.11	0.11	0.11	0.1	0.11	0.11	0.12	0.11	0.12	0.11	0.15	0.11	0.13	0.11	0.16	0.11
ENSG00000131873	CHSY1	0.45	0.45	0.46	0.43	0.46	0.46	0.47	0.45	0.44	0.44	-	0.42	0.46	0.46	-	0.44
ENSG00000131910	NR0B2	0.08	0.08	0.08	0.08	0.08	0.08	0.09	0.08	0.08	0.08	0.15	0.07	0.08	0.08	0.16	0.08
ENSG00000131914	LIN28A	-	-	-	-	-	-	0.4	-	-	-	-	-	-	-	-	-
ENSG00000131941	RHPN2	2.28	2.29	2.3	2.18	2.29	2.3	2.29	2.22	2.26	2.26	2.07	2.19	2.18	2.18	-	2.21
ENSG00000131943	C19orf12	2.2	2.2	2.18	2.18	2.27	2.27	2.29	2.25	2.16	2.13	-	2.18	2.22	2.19	-	2.22
ENSG00000131979	GCH1	0.3	0.3	0.3	0.3	0.32	0.32	0.32	0.32	0.31	0.31	0.39	0.31	0.32	0.32	0.4	0.32
ENSG00000131981	LGALS3	-	-	0.49	0.49	-	-	-	0.5	0.49	0.5	-	0.48	-	-	-	0.49
ENSG00000132005	RFX1	0.47	0.47	0.48	0.47	0.46	0.46	0.46	0.47	0.45	0.44	-	0.45	-	0.47	-	-
ENSG00000132031	MATN3	-	-	-	4.2	-	-	-	-	-	-	-	4.26	-	-	-	-
ENSG00000132122	SPATA6	0.2	0.2	0.2	0.23	0.22	0.22	0.23	0.26	0.18	0.18	0.21	0.22	0.22	0.21	0.24	0.24
ENSG00000132153	DHX30	-	-	-	2.02	-	-	-	2.07	-	-	-	-	-	-	-	2.01
ENSG00000132164	SLC6A11	29.11	29.14	27.74	32.01	26.51	26.56	23.58	30.4	27.72	27.3	22.62	31.53	24.8	25.09	20.07	26.76
ENSG00000132170	PPARG	2.74	2.74	2.73	2.92	2.8	2.8	2.8	3.01	2.79	2.77	2.36	2.92	2.89	2.88	2.42	3.03
ENSG00000132274	TRIM22	0.44	0.44	0.43	0.43	0.45	0.45	0.45	0.45	0.44	0.44	-	0.43	0.45	0.45	-	0.44
ENSG00000132275	RRP8	2.29	2.29	2.28	2.27	2.23	2.23	2.27	2.27	2.26	2.28	2.14	2.31	2.23	2.24	2.11	2.29
ENSG00000132286	TIMM10B	2.21	2.21	2.22	2.38	2.18	2.18	2.17	2.37	2.15	2.16	-	2.28	2.16	2.17	-	2.29
ENSG00000132326	PER2	0.42	0.42	0.43	0.43	0.44	0.44	0.44	0.45	0.41	0.41	0.46	0.43	0.43	0.43	0.47	0.45
ENSG00000132329	RAMP1	9.85	9.86	9.59	10.5	10.41	10.42	10.31	11.02	10.09	9.87	4.45	10.74	10.35	10.12	4.52	10.97
ENSG00000132334	PTPRE	0.3	0.3	0.31	0.31	0.34	0.34	0.35	0.34	0.29	0.29	0.33	0.29	0.32	0.32	0.35	0.32
ENSG00000132341	RAN	2.24	2.23	2.18	2.19	2.3	2.3	2.25	2.27	2.22	2.18	-	2.19	2.29	2.25	-	2.25
ENSG00000132382	MYBBP1A	3.67	3.67	3.58	3.52	3.74	3.74	3.75	3.67	3.56	3.54	3.03	3.49	3.63	3.59	3.07	3.56
ENSG00000132386	SERPINF1	2.12	2.11	-	2.12	2.19	2.18	-	2.19	2.08	-	-	2.1	2.13	-	-	2.15
ENSG00000132424	PNISR	0.38	0.38	0.38	0.38	0.4	0.4	0.4	0.4	0.38	0.38	0.43	0.38	0.39	0.39	0.45	0.39
ENSG00000132436	FIGNL1	-	-	-	-	2.04	2.04	2.12	-	2.02	-	-	-	2.06	2.02	-	-
ENSG00000132437	DDC	2.19	2.18	2.19	2.17	2.26	2.26	2.28	2.24	2.17	2.18	-	2.17	2.22	2.23	-	2.2
ENSG00000132465	IGJ	0.02	0.02	0.02	0.02	0.02	0.02	0.03	0.02	0.02	0.02	0.07	0.02	0.03	0.03	0.08	0.02
ENSG00000132470	ITGB4	0.44	0.44	0.43	0.4	0.45	0.45	0.45	0.41	0.41	0.41	0.44	0.39	0.42	0.42	0.44	0.39
ENSG00000132478	UNK	-	-	-	-	2.01	2.01	2.02	-	-	-	-	-	-	-	-	-
ENSG00000132481	TRIM47	-	-	-	-	-	-	-	-	-	-	-	-	-	2.01	2.01	-
ENSG00000132510	KDM6B	0.48	0.48	0.48	0.47	-	-	-	0.49	0.47	0.47	-	0.47	0.49	0.49	-	0.48
ENSG00000132514	CLEC10A	0.26	0.26	0.26	0.27	0.27	0.27	0.28	0.29	0.26	0.25	0.3	0.26	0.27	0.27	0.31	0.28
ENSG00000132518	GUCY2D	4.06	4.06	4.29	5.18	4.41	4.42	4.6	5.28	-	-	-	-	-	-	-	3.89
ENSG00000132541	HRSP12	0.38	0.38	0.4	0.38	0.4	0.4	0.41	0.4	0.38	0.39	-	0.38	0.39	0.4	-	0.39
ENSG00000132581	SDF2	2.03	2.03	-	2.01	2.13	2.14	2.14	2.1	2.06	2.03	-	2.02	2.12	2.09	-	2.05
ENSG00000132591	ERAL1	2.08	2.08	2.08	2.1	2.23	2.23	2.28	2.21	2.09	2.07	-	2.08	2.14	2.13	-	2.13
ENSG00000132603	NIP7	2.89	2.89	2.94	2.95	2.88	2.9	2.83	2.95	2.84	2.86	2.38	2.87	2.92	2.94	2.41	2.96
ENSG00000132613	MTSS1L	2.82	2.81	2.81	2.9	2.88	2.87	2.82	2.99	2.68	2.68	2.32	2.8	2.77	2.77	2.36	2.95
ENSG00000132635	PCED1A	-	-	-	-	-	-	-	2.05	-	-	-	-	-	-	-	2.01
ENSG00000132661	NXT1	-	-	-	2.05	-	-	2.06	2.08	-	-	-	2.06	-	-	-	-
ENSG00000132664	POLR3F	2.49	2.49	2.55	2.49	2.53	2.53	2.52	2.59	2.41	2.38	2.39	2.39	2.54	2.5	2.42	2.58
ENSG00000132669	RIN2	0.39	0.39	0.39	0.38	0.4	0.4	0.4	0.39	0.38	0.38	0.43	0.37	0.39	0.39	0.43	0.38
ENSG00000132676	DAP3	2.08	2.08	-	2.15	2.09	2.09	2.04	2.19	2.04	2.03	-	2.14	2.04	2.02	-	2.15
ENSG00000132677	RHBG	20.41	20.43	20.48	21.23	15.12	15.11	13.15	16.13	19.85	19.85	14.53	20.88	15.97	16.15	12.23	16.94
ENSG00000132693	CRP	0.08	0.08	0.09	0.09	0.09	0.09	0.09	0.09	0.08	0.09	0.29	0.08	0.08	0.09	0.3	0.09
ENSG00000132698	RAB25	0.1	0.1	0.1	0.07	0.11	0.11	0.1	0.07	0.1	0.1	0.19	0.07	0.1	0.1	0.18	0.07
ENSG00000132703	APCS	0.21	0.21	0.23	0.21	0.22	0.22	0.25	0.22	0.21	0.24	-	0.2	0.22	0.25	-	0.21
ENSG00000132704	FCRL2	0.19	0.19	0.18	0.16	0.25	0.26	0.25	0.21	0.19	0.2	0.23	0.17	0.22	0.22	0.27	0.17
ENSG00000132718	SYT11	-	-	-	0.49	-	-	-	-	-	-	-	0.5	-	-	-	-
ENSG00000132744	ACY3	2.16	2.16	2.23	2.19	2.37	2.37	2.47	2.33	2.21	2.2	2.11	2.08	2.42	2.42	2.24	2.23
ENSG00000132768	DPH2	3.14	3.14	3.11	2.9	3.36	3.36	3.37	3.02	3.11	3.14	3.03	2.93	3.19	3.21	2.99	2.94
ENSG00000132854	KANK4	3.23	3.23	3.38	3.16	3.19	3.19	3.38	3.18	3	2.99	2.9	3	3.11	3.09	2.96	3.11
ENSG00000132906	CASP9	0.43	0.43	0.39	0.41	0.45	0.45	0.45	0.45	0.42	0.42	0.45	0.41	0.46	0.46	0.49	0.45
ENSG00000132915	PDE6A	-	-	-	-	0.39	-	0.33	0.37	-	-	-	-	0.4	0.38	-	0.37
ENSG00000132952	USPL1	0.36	0.36	0.36	0.37	0.38	0.38	0.38	0.39	0.37	0.37	0.41	0.38	0.38	0.39	0.43	0.39
ENSG00000132965	ALOX5AP	0.25	0.25	0.26	0.24	0.25	0.25	0.26	0.24	0.29	0.27	0.32	0.26	0.29	0.27	0.32	0.26
ENSG00000132970	WASF3	0.04	0.04	0.04	0.03	0.04	0.04	0.04	0.03	0.03	0.03	0.04	0.02	0.03	0.03	0.04	0.03
ENSG00000133027	PEMT	0.35	0.35	0.35	0.35	0.38	0.38	0.38	0.37	0.34	0.35	0.46	0.34	0.36	0.36	0.46	0.35
ENSG00000133028	SCO1	2.4	2.39	2.36	2.34	2.41	2.41	2.41	2.4	2.37	2.36	2.06	2.37	2.37	2.36	2.01	2.37
ENSG00000133048	CHI3L1	0.32	0.32	0.33	0.33	0.34	0.34	0.35	0.34	0.33	0.33	0.41	0.33	0.34	0.34	0.41	0.34
ENSG00000133056	PIK3C2B	-	-	-	0.49	-	-	-	-	-	-	-	0.49	-	-	-	-
ENSG00000133067	LGR6	0.04	0.04	0.04	0.04	0.05	0.05	0.05	0.04	0.05	0.05	0.08	0.04	0.05	0.05	0.08	0.04
ENSG00000133083	DCLK1	0.13	0.13	0.13	0.12	0.14	0.14	0.15	0.13	0.14	0.14	0.17	0.13	0.14	0.14	0.17	0.13
ENSG00000133104	SPG20	0.14	0.14	0.14	0.14	0.14	0.14	0.14	0.14	0.13	0.13	0.18	0.14	0.14	0.14	0.18	0.14
ENSG00000133106	EPSTI1	0.25	0.25	0.24	0.23	0.26	0.26	0.26	0.24	0.25	0.25	0.29	0.24	0.25	0.26	0.28	0.24
ENSG00000133107	TRPC4	0.26	0.26	0.27	0.32	0.27	0.27	0.27	0.33	-	-	-	-	0.28	0.28	-	0.31
ENSG00000133110	POSTN	0.28	0.28	0.26	-	0.29	0.29	0.28	-	0.26	0.26	0.31	0.24	0.27	0.27	0.32	-
ENSG00000133112	TPT1	0.48	0.48	0.5	0.47	0.5	0.5	-	0.48	0.48	-	-	0.47	0.5	-	-	0.48
ENSG00000133121	STARD13	0.4	0.4	0.41	0.4	0.42	0.42	0.43	0.42	0.4	0.41	0.45	0.4	0.43	0.43	0.48	0.42
ENSG00000133131	MORC4	2.51	2.5	2.37	2.49	2.8	2.8	2.65	2.68	2.78	2.77	2.35	2.71	2.97	2.97	2.48	2.86
ENSG00000133134	BEX2	12.67	12.67	12.74	11.7	11.62	11.65	11.74	11.26	12.68	12.43	10.58	11.68	11.52	11.37	9.75	10.97
ENSG00000133138	TBC1D8B	-	-	-	-	-	-	-	0.49	-	-	-	-	0.48	0.49	-	0.45
[truncated: 3,332 more rows]

## Sheet: Intersections
Intersection of DE gene lists for each read set with PE100_2UMI standard
Type of read set	DE both in read set and standard	DE only in standard	DE only in read set	Per cent of DE only in standard	Per cent of DE only in read set
PE100_1UMI	4480	5	9	0.111483	0.200669
PE100_Sam	4357	128	87	2.85396	1.9398
PE100_ND	4358	127	348	2.83166	7.7592
PE50_2UMI	4173	312	189	6.95652	4.21405
PE50_1UMI	4178	307	187	6.84504	4.16945
PE50_Sam	4065	420	249	9.36455	5.55184
PE50_ND	4199	286	389	6.37681	8.67336
SE100_2UMI	4314	171	178	3.81271	3.96878
SE100_1UMI	4270	215	157	4.79376	3.50056
SE100_Sam	3377	1108	51	24.7046	1.13712
SE100_ND	4297	188	412	4.19175	9.18618
SE50_2UMI	4182	302	205	6.73356	4.57079
SE50_1UMI	4150	335	184	7.46934	4.10256
SE50_Sam	3257	1228	55	27.3802	1.22631
SE50_ND	4218	266	424	5.93088	9.45373
